# Supplementary material for: An unbiased ranking of murine dietary models based on their proximity to human metabolic dysfunction-associated steatotic liver disease (MASLD)
Source: Nat Metab. 2024 Jun 12;6(6):1178–96. doi: 10.1038/s42255-024-01043-6 (PMC11199145; doi:10.1038/s42255-024-01043-6)
Supplement: Supplementary file 3 — Log2FC values from the differential expression analysis and NES values from the KEGG pathway enrichment analysis, for all the statistically significant genes and pathways, respectively. These data are used to produce the four correlation plots in Fig. S1. [file 42255_2024_1043_MOESM3_ESM.xlsx]

## Sheet: DEGs (Log2FoldChange)
	UCAM/VCU_Moderate_vs_Mild_DEGs (Log2FoldChange)	EPoS_Moderate_vs_Mild_DEGs (Log2FoldChange)	UCAM/VCU_Severe_vs_Mild_DEGs (Log2FoldChange)	EPoS_Severe_vs_Mild_DEGs (Log2FoldChange)
ENPP4	0.0431169	0.105813	0.0629522	0.227899
CYP51A1	0.269664	0.182651	0.388383	-0.0775879
KLHL13	0.178392	0.0511802	0.0783491	0.0901322
SLC4A1	-0.0310042	0.414058	-0.211873	0.727931
MCUB	0.143535	0.254988	0.429216	0.599872
MEOX1	0.479662	0.783507	1.65557	1.95143
MPO	0.188189	0.103139	0.770613	-0.436304
TNFRSF12A	0.603633	0.872084	1.69009	1.70958
GTF2IRD1	-0.129752	-0.0232104	-0.125285	-0.0638801
CD79B	-0.0786922	-0.0150613	0.0958431	-0.0792037
RHBDF1	0.0799673	0.132922	0.317636	0.626275
AASS	-0.292268	-0.227677	-0.397124	-0.295608
ST3GAL1	-0.22251	-0.111622	-0.392477	-0.319635
IL32	0.611011	0.696028	1.08383	1.2355
SLC6A13	-0.353789	-0.172328	-0.645594	-0.336056
MRC2	0.178637	0.191614	0.619422	0.50414
SYT7	-0.0269732	0.00208293	-0.346235	-0.171695
ANLN	0.465639	0.295737	0.675202	0.665314
DCN	0.2393	0.0039084	0.969136	0.428362
TYROBP	0.137996	0.00935439	0.395399	0.0794409
CLDN11	0.083833	0.2996	0.511654	1.29987
MTMR11	0.332497	0.172023	0.804006	0.946456
DPEP1	0.919678	0.330174	3.40877	2.21156
IGF1	-0.227972	-0.239187	0.0354636	-0.303159
CD74	0.20739	0.182668	0.349829	0.256997
ADGRA2	0.0987082	0.00821545	0.6864	0.384124
SLC45A4	0.100336	0.0544727	0.748211	0.584807
BIRC3	0.164064	0.322094	0.442302	0.608793
TYMP	0.118783	0.0962147	0.0478738	-0.0266684
VIM	0.271621	0.14384	0.885115	0.610661
CD44	0.183729	0.177983	0.359161	0.337253
ARNTL2	0.26932	0.389911	0.488251	0.767483
VCAN	0.28748	0.346228	1.87442	1.45375
MYO16	-0.226541	-0.112814	-0.343323	-0.278866
CAPG	0.815046	0.440787	1.20885	0.992248
AP2S1	-0.0407413	-0.0970455	0.1134	-0.12747
USH2A	-0.155404	-0.294304	-0.563258	-0.74005
EPHA3	0.512627	0.158624	1.4807	1.23273
UTS2	0.408635	0.294324	0.448043	0.370036
DKK3	0.316835	0.0274942	1.45427	1.07472
LAMC3	0.594537	0.183469	1.6844	1.49588
MSMO1	0.280516	0.275826	0.293774	0.0632339
METTL24	0.365355	0.336951	0.903644	1.44311
LAMA3	0.404814	0.353559	0.459325	0.722571
CHRDL2	0.0126562	0.740462	0.563132	1.17807
ALDH18A1	0.184553	0.218309	0.222576	0.0632755
GNA15	0.000424759	0.210594	0.271381	0.166223
PTPRU	-0.0105499	0.0348169	-0.121869	0.0547411
BCAT1	0.267786	0.467731	0.405768	1.05671
PRDM6	0.332987	0.375097	0.518434	0.665589
SPA17	0.333704	0.320835	0.91875	0.885384
LPAR2	0.079939	0.0789925	0.692217	0.662304
OAT	-0.329097	-0.304994	-0.681478	-0.803339
TRAM2	-0.0296056	0.0530689	0.145721	0.000118008
GLP2R	-0.140648	-0.214088	-0.511516	-0.588652
ME1	0.636406	0.429488	0.415184	0.51629
MTHFD2	0.107286	0.339028	0.72631	0.937413
IDI1	0.352626	0.364537	0.450129	0.238325
SYT1	-0.129804	-0.119536	-0.819173	-0.778583
NAV3	0.0498912	0.0919761	0.408992	1.37942
ACSL4	0.697753	0.218066	0.566665	0.665637
KCNAB2	0.109527	0.53565	0.639305	0.992239
CLEC2D	0.112817	0.163725	0.466076	0.611746
ATP1B3	0.243435	0.16913	0.684217	0.466955
FSTL3	0.338906	0.108622	1.31874	0.876521
OSBPL3	0.249349	0.146127	0.517897	0.761942
SLC12A3	-0.343929	0	-0.0261374	0.283396
MGAT4A	0.0419502	0.103598	0.169396	0.0158325
SREBF1	-0.432618	-0.16332	-0.781966	-0.541414
RHOBTB1	-0.0354743	0.223763	0.269103	0.0947217
HMMR	0.577405	0.304746	0.470122	0.692703
EVC	0.462909	0.743305	0.993167	0.918151
DHRS9	0.763058	0.480498	0.748227	0.92364
PTGS2	0.115588	0.309859	0.67234	0.706093
ATP2A3	0.0126583	0.0128592	0.239022	0.229143
CA12	1.17334	0.206934	0.356803	0.962199
MCM6	0.286685	0.248774	0.758672	0.536686
TRAF4	-0.075672	0.0244353	-0.125374	0.0527383
GPC4	0.502136	0.221289	1.70405	1.05844
UBE2T	0.237203	0.400937	1.02914	0.703927
FAP	0.312917	0.556867	2.80925	2.79759
TIGAR	0.469481	0.469022	0.827836	0.917789
ADCYAP1R1	-0.0980847	-0.365312	-0.907984	-1.45559
BPIFB2	-0.631388	0.303943	-0.561458	0.00116086
SLC1A3	0.627794	0.286319	1.16466	0.94123
LXN	0.0912384	0.147852	1.27691	0.921657
MOXD1	0.760271	0.325969	3.19203	2.20996
DCT	-0.710166	-0.622114	-0.965321	-0.914156
KCNN2	-0.154546	-0.256617	-0.485102	-0.63769
STK17B	0.211184	0.259983	0.501028	0.461705
TUT7	-0.01091	-0.0445184	-0.165493	-0.0163098
FAT1	0.656886	0.675378	0.853623	1.11118
SLCO1A2	-0.109877	-1.00498	-0.410205	-2.20648
SLC25A24	0.105722	0.266998	0.486788	0.659742
WNT11	0.115905	0.206561	-0.186802	-0.0361037
ORC1	0.176795	0.32427	0.3034	0.867382
FOLH1	-0.0983217	-0.154114	-0.369221	-0.306535
EPDR1	0.0732829	0.429223	0.435773	0.615823
HSD17B14	-0.211112	-0.646422	-0.789284	-1.46447
BAX	0.188884	0.182052	0.646664	0.39396
CMTM1	-0.201403	0.333906	-0.0897207	0.397128
RGS1	0.326263	0.480113	0.7516	0.500183
LYZ	0.461353	0.417304	0.805724	0.755722
SMPX	0.879614	0.507302	1.09849	1.35953
SEL1L3	0.125454	0.246369	0.544877	0.707896
PITPNM3	-0.35757	-0.13724	-0.583521	-0.632472
SLC22A17	-0.219599	-0.106764	0.125834	0.306035
COL9A3	-0.253048	-0.156971	-0.312821	-0.386596
DPYSL2	0.188196	0.290049	0.245323	0.418639
CDC45	0.582938	0.414615	1.17952	0.999715
FMO2	0.0411662	0.449458	0.655722	1.32865
CRTAC1	0.707906	0.106801	1.52064	0.660863
BAMBI	0.1125	0.104064	0.744515	0.496086
TREM2	1.17154	0.794237	1.73536	1.63219
FKBP5	0.082725	0.042514	0.203886	-0.0440477
CDC7	0.391275	0.341199	0.765651	0.684218
PCSK5	0.663453	0.445915	1.36608	0.952888
SCD	-0.0808347	0.391367	-0.268758	0.0879048
HSD17B7P2	0.320786	0.456411	0.262866	0.24482
PRTFDC1	0.218969	0.0747798	0.758112	0.494571
MACROH2A2	0.264784	0.468852	0.233301	0.671326
IGFALS	-0.238963	-0.479223	-0.682549	-1.09147
MMP11	0.00558932	0.605415	1.51214	0.900559
SUSD2	0.120981	0.0331488	1.388	0.869703
GGT1	0.117759	0.119345	0.103631	0.187238
PRODH	-0.0622868	0.316863	-0.11957	0.476318
LGALS1	-0.129773	0.00681903	0.224585	0.0243292
SOX10	-1.03719	-1.04506	-0.616492	-1.35237
KDELR3	0.213366	0.656616	0.840111	1.15442
TTLL1	0.273722	0.0326363	0.656797	0.236337
HMOX1	-0.181799	-0.0208626	-0.242021	-0.244231
APOBEC3H	0.526908	0.799529	1.19457	1.34404
GRAP2	0.29081	0.205215	0.457783	0.718281
PVALB	-0.351593	-0.239264	-0.293326	-0.784206
FAM118A	0.0379143	-0.13263	0.0346828	-0.0995206
CTSG	0.0645411	0.575815	1.18549	0.89669
TRIM9	0.644978	0.283721	2.30199	1.25091
PAPLN	0.0404606	0.0453195	0.516563	0.994348
CPNE6	-0.77034	-0.845665	-0.576618	-1.58009
PLTP	-0.0225225	0.0284869	0.197994	0.0186819
MMP9	1.38612	0.315855	1.11425	1.0954
MYBL2	0.519313	0.350483	0.776554	0.867131
PABPC1L	-0.168938	0.0327436	0.0960547	0.111717
EEF1A2	2.67214	1.72049	3.72686	3.23303
ISM1	-0.0166413	0.154924	-0.269638	0.0986153
FERMT1	0.32324	0.278315	0.716017	1.14183
HCK	0.0509193	0.111228	0.0488355	0.0372523
JAG1	0.0973207	0.0232554	0.981386	0.982553
OXT	0.210695	0.246498	-0.0207474	0.163842
E2F1	0.539744	0.422948	1.08579	0.926601
WFDC2	0.149656	0.558564	1.80117	1.73158
MAP1LC3A	0.0148692	-0.0681313	0.153621	-0.0646938
ST8SIA5	-0.72074	0.069686	-0.324223	0.157757
TLR8	0.303331	0.393633	0.283934	0.521174
SRPX	0.327007	0.113158	0.912685	0.610058
PLP2	0.177786	0.251516	0.801815	0.711208
KCND1	0.107559	0.0422702	0.551767	0.452472
SLC35A2	0.0025684	0.0410578	0.0658512	0.0454506
TIMP1	0.280086	0.0600294	1.34972	0.574268
GABRE	0.367859	0.610817	0.596387	1.56565
SRPX2	0.196686	0.106101	0.806762	0.658551
GLA	0.191915	0.149128	0.624859	0.311804
NALCN	0.289601	0.277082	0.816001	1.4771
FGF14	0.482103	1.15057	1.1255	0.278231
FGF9	0.0171372	-0.179167	-0.28278	0.109988
RGCC	0.279695	0.465784	1.55585	1.28587
TSC22D1	0.104018	0.0416409	0.0685675	0.0183805
TRADD	-0.0251455	0.0621092	0.108313	0.0208714
HSF4	-0.155157	0.139625	-0.304421	0.0393451
NECAB2	-0.262735	-0.153939	-0.325212	-0.104744
CRISPLD2	0.156218	0.0922066	0.710434	0.725131
HAGHL	-0.239529	0.0125492	-0.323174	0.604532
ANTKMT	-0.128292	-0.116242	0.0463509	-0.134485
AQP8	-0.313109	0.491054	-0.982405	0.431636
PYCARD	0.202834	0.0898906	0.68421	0.41594
OCA2	0.737187	0.479608	0.814786	1.26626
FAM189A1	0.0749029	-0.00870501	0.0307131	0.277087
NIPAL2	0.158239	0.357085	0.631867	0.814739
ESRP1	0.0187747	0.122081	0.752014	1.81195
CCN4	0.305141	0.337088	1.05207	0.764136
STMN2	1.94856	1.06292	4.72484	4.13855
SQLE	0.671359	0.576072	0.574786	0.239998
RELB	0.131372	0.287322	0.4301	0.426668
CLEC4M	-0.201065	-0.239505	-0.809235	-0.767558
IL4I1	0.368923	0.220366	0.610129	0.4902
LILRB1	-0.144402	0.182138	-0.0705471	-0.0250496
LILRA1	-0.0459905	0.178974	0.0410859	0.115132
ASF1B	0.310132	0.185825	0.63453	0.505368
TNNT1	0.0594905	-1.06782	-0.155052	0.088049
CCNE1	0.417572	0.375369	0.788736	0.644454
CCNP	0.0111285	0.0800328	-0.453878	-0.173902
SHD	-0.342496	-0.524925	-0.223363	-0.730341
SLC1A5	-0.0103871	-0.0236766	0.251991	0.275348
BBC3	0.0202606	0.281883	0.480453	0.483359
CD79A	-0.171416	0.12974	0.237724	0.196302
CLEC11A	0.223603	0.10799	0.922561	0.542856
FGF21	0.321223	0.358232	0.451837	0.202549
ARRDC2	0.00948632	0.113129	0.346183	0.62552
SCN1B	-0.614697	-0.0267232	-0.5086	-0.240042
RUNDC3B	-0.0607241	-0.00402075	-0.0826477	-0.105965
PIK3CG	0.222417	0.343151	0.647434	0.36236
PON3	-0.353991	-0.195828	-0.192037	-0.354774
ADAP1	0.0256216	0.164458	0.0756916	0.185526
TFEC	0.417118	0.30685	0.534968	0.508783
RNF32	0.00851566	-0.00621455	-0.056567	0.115975
WNT2	-0.000334482	-0.0509608	-0.140117	-0.186417
LFNG	0.0657168	-0.0472302	0.269195	0.184349
VIPR2	-0.458414	-0.376383	-0.484304	-1.14056
NPTX2	0.229956	0.252662	1.15646	1.30947
FSCN3	-0.244124	0	-0.347153	0.393717
SFRP4	0.0141711	0.374215	1.10783	2.02315
MEOX2	-0.343696	-0.53853	-0.690025	-0.129747
POU6F2	-0.117217	-0.245985	-0.132782	-0.305226
AEBP1	0.539137	0.0622538	1.74329	1.05743
ASPN	0.266167	0.0218916	0.835272	0.369644
LHX6	0.598226	0.336755	1.39833	0.920918
DNM1	-0.29935	-0.46829	-0.588682	-1.14385
PTGDS	0.250304	0.0857114	1.68026	1.36804
RASSF4	0.0913452	0.107459	0.205784	0.229159
CDH23	-0.355303	-0.34412	-0.529077	-0.39111
KAZALD1	0.0421515	-0.0807745	0.071386	0.172728
SH3PXD2A	-0.274143	-0.36233	-0.419202	-0.656593
KRT23	0.665676	0.412882	3.2011	3.4044
RGS9	0.264827	0.31037	0.483979	1.13384
ALDH3A1	0.693382	0.989977	1.10123	1.41787
LGALS3BP	0.197907	0.211465	0.318427	0.329169
CCL2	0.34122	0.202199	1.51785	0.81348
ABI3	-0.0867281	0.0379988	0.0878355	-0.096707
COL1A1	0.632153	0.256227	1.70018	1.1057
RND2	-0.701262	-0.240809	-1.04636	-1.0292
MPP2	0.477964	0.114068	1.1777	1.15615
RANGRF	-0.0623725	-0.00493159	0.164507	-0.00564914
ALDOC	0.0460605	0.0101528	-0.223375	-0.284794
CRACD	0.204704	0.195383	0.772663	1.11992
NCAPG	0.565649	0.429803	0.643726	0.919556
TECTA	0.122388	0.143724	0.619634	0.43334
CCND1	0.259564	0.36167	0.630921	0.607982
APOA4	0.174257	-0.286119	0.189363	-0.118898
GALNT18	0.189679	0.106131	0.096519	0.0783904
SLC1A2	0.0357031	-0.0814381	-0.0412817	-0.0713215
CD5	0.374234	0.247087	0.621276	0.509651
MDK	0.367961	0.0061173	1.06141	0.559913
ELMOD1	-0.402578	-0.344563	-0.633372	-1.3344
TCIRG1	-0.121498	-0.109173	-0.140035	-0.151866
CD69	0.309168	0.222491	0.688241	0.446743
MVK	0.151379	0.262693	0.0520063	-0.0026455
SYT10	-0.145891	-0.305801	-0.778446	-1.50891
KRT18	0.285036	0.255793	0.57421	0.42301
GLI1	0.117547	-0.0804316	0.311753	0.289276
TRPV4	0.0779731	0.134321	0.123231	0.238592
RAD51AP1	0.407746	0.293431	0.845281	0.600352
SLC38A1	0.104517	0.345315	0.499013	0.89749
SPSB2	0.0375495	-0.185663	-0.0551442	-0.0252666
CD83	0.374865	0.350757	0.357682	0.512334
E2F3	0.297007	0.29733	0.64931	0.503724
SLC16A10	-0.266216	-0.201663	-0.632657	-0.602195
PDE10A	0.0215926	0.0339888	0.0288994	0.0223994
PRPH2	0.0912691	0.776414	0.342871	0.902179
PTK7	0.10741	0.055919	0.479494	1.00967
TTK	0.365349	0.42293	0.465484	0.822761
C7	0.462851	0.0310573	1.48067	1.09355
LOX	0.204871	0.0475056	1.04028	0.843694
ARRDC3	-0.13098	-0.248937	-0.506393	-0.399149
DPYSL3	0.135737	0.0437954	1.32422	0.783307
PDGFRB	0.140043	0.113182	0.673069	0.381712
DBN1	0.165211	0.0140372	0.700646	0.522854
HGD	-0.124978	-0.0444477	-0.0777846	-0.0267805
CD86	0.0790373	0.312012	0.256236	0.24591
FGF12	0.668927	0.574637	0.830234	0.861704
PODXL2	-0.093299	-0.266375	-0.479223	-0.703347
SLC4A3	0.108762	0.143287	1.11097	0.844974
CCL20	1.56616	1.10062	2.75216	2.82751
TP53I3	0.321572	0.325732	0.510619	0.63136
CENPA	0.714494	0.752617	0.224214	1.18046
PDE1A	0.0980091	0.0522503	1.04674	0.642298
CLIP4	0.0434824	0.418059	0.656963	0.726219
GLS	0.10357	0.215855	0.415393	0.752568
DNAH6	0.0709827	-0.0547453	0.128502	0.0417178
IGFBP2	-0.107512	0.233148	0.359906	0.306002
PLCD4	0.0463481	0.287568	-0.23709	0.578225
IL1RL1	0.0288019	0.156168	0.582854	0.712696
QPCT	0.0880005	0.255362	0.816825	0.38714
PLEK	0.0473802	0.221871	0.154691	0.133723
CD207	0.0870212	0.0406727	0.750482	0.659985
TPSG1	0.257355	0.495084	-0.268241	0.598008
RAP1A	0.119586	0.106146	0.598173	0.175119
FBXO2	0.285147	0.161613	0.280513	0.416198
DNAJC6	0.28247	0.360017	1.11007	1.1059
AMPD1	0.0350092	0.195705	0.839573	1.3582
CD58	0.288673	0.103753	0.609914	0.360981
CD2	0.376298	0.308809	0.945635	0.68483
SIPA1L2	-0.0196802	-0.0440648	0.106078	0.085454
SLAMF1	0.301591	0.175682	0.897993	0.500474
CD48	0.378086	0.165199	0.833254	0.452457
MFAP2	0.412937	0.0936406	1.89894	1.51978
RGS4	0.314323	0.363387	1.64821	1.67088
IGSF21	0.482093	0.0285302	0.80986	0.617024
F3	0.368345	0.0898195	1.29426	1.14072
PLPPR4	-1.04717	-0.712121	-1.36902	-1.07759
STMN1	0.279577	0.0878197	0.678418	0.420709
RPS6KA1	0.181507	0.348438	0.251317	0.46292
A4GNT	0.628886	0.0476797	0.999007	1.21278
SGIP1	0.085336	0.135702	0.588142	0.652886
PMFBP1	0.708951	0.181217	0.38331	0.846556
SPP1	0.772499	0.469406	2.40561	1.67673
RARRES1	0.261973	0.0424924	0.610127	0.470913
PCDH17	0.254022	0.0923986	0.606678	0.617333
KLF9	0.0408568	-0.117284	0.0518996	-0.0875056
C1orf198	0.288721	0.182294	0.987338	0.735089
IFI27L2	0.174561	0.0177211	0.94535	0.334351
ACOT2	-0.00798326	0.0614879	-0.175718	-0.00484993
LTBP2	0.272085	0.361678	1.54982	1.66467
NRDE2	-0.0471674	-0.197248	-0.203594	-0.202785
KLHL29	0.385636	0.495245	0.701725	1.28153
BCL11A	-0.115748	0.0487913	0.301414	0.46132
EPCAM	0.362491	0.295974	1.84451	1.97121
PYROXD2	0.124284	0.515463	0.447389	0.929717
HELLS	0.342625	0.274622	0.586109	0.767652
SFRP5	0.204502	0.131999	1.28154	1.0319
MTHFD1L	0.39415	0.191691	0.613142	0.35358
CCDC170	-0.136616	0.254973	-0.303845	0.251551
TNFSF18	0.543017	0.12051	1.2186	0.794121
PLXDC2	0.238364	0.161403	0.804855	0.523403
NCAPH	0.651903	0.455439	0.96727	0.828863
MND1	0.354846	0.304795	0.826547	1.1421
DPPA4	-0.133494	-0.47599	-0.550113	-1.41803
CCRL2	0.514987	0.427798	0.657493	0.575809
CCR2	0.446578	0.184654	0.998294	0.576264
SLITRK3	-0.565433	-0.386391	-0.39227	-1.1399
CPXM2	0.13378	0.305425	0.591265	1.15536
CXCR4	0.497567	0.237859	1.18874	0.675569
FLT3	0.092077	0.0219634	0.153196	0.062174
LRRC39	0.152196	-0.130293	-0.0940805	0.107921
WIPF3	0.123154	0.49807	0.402851	1.10236
INHBA	-0.0815947	0.0955532	-0.264659	-0.111294
ARL4A	0.291926	0.214054	0.590951	0.262542
GLIPR2	0.274642	0.186426	0.691984	0.488937
CNTFR	-0.0127175	-0.236661	-0.0504988	-0.327367
PLAU	0.507854	0.285419	1.26285	0.874557
SRGN	0.160209	0.338905	0.457934	0.352394
BICC1	0.242637	0.0475741	1.70912	1.46264
EGR2	0.491963	0.554845	0.999266	0.999941
ZWINT	0.413062	0.378992	0.751636	0.75562
MMP19	0.540583	0.428435	0.767407	0.853736
IKZF4	-0.159823	-0.0366065	0.00558104	-0.0877631
DBH	-0.179314	-0.364021	-0.40654	-0.735739
PLP1	-0.826064	-1.50675	-0.439802	-0.876484
ACVR1C	-0.230824	-0.172747	-0.40897	-0.336827
G0S2	-0.0493336	0.175661	-0.0884116	-0.0135175
MOGAT1	-0.0880955	-0.19378	-0.310509	-0.31079
PTGIS	0.130819	0.0391743	0.597522	0.445315
CDH26	-0.0953946	-0.418113	-0.265889	-0.0626225
PCK1	-0.175559	-0.00157398	-0.230738	0.0525904
NEURL2	-0.0962941	-0.0235676	-0.249734	-0.206463
F13A1	0.408143	0.470741	1.59766	1.25707
GNMT	-0.49097	-0.646162	-0.748664	-0.958272
CDKN1A	0.314741	0.384962	0.751249	0.716041
SOX4	0.427435	0.330143	1.60402	1.3846
CXCL6	0.258037	0.503799	2.98611	2.39257
ABCC4	0.224151	0.40411	0.456404	0.867069
SOX9	0.426429	0.361401	1.80006	1.55289
PPDPF	-0.053882	0.0268133	0.227787	0.158987
GRIA3	0.303683	0.258902	0.271474	0.423533
SDCBP2	0.404704	0.48694	0.660213	1.08826
GNRH2	-0.385491	-0.589188	-0.502759	-1.03378
NRSN2	0.043904	0.140355	0.451418	0.637589
PCSK2	-0.0324679	-0.610418	-0.483661	-1.2979
LAMP5	0.509186	0.438004	1.57195	1.32338
TMEM74B	0.0483395	0.351632	-0.183342	0.460618
S1PR4	-0.0837393	-0.0660226	-0.0956542	0.159055
HCST	0.24861	0.114865	0.874158	0.338081
CCR7	0.0175897	-0.0146679	-0.159522	0.235024
NR1D1	0.0706685	-0.264254	0.0215463	-0.247056
PRR12	0.00120463	-0.0710684	0.149241	-0.227455
GLIS2	0.0871438	0.456877	0.849254	0.90565
DLGAP5	0.439707	0.551567	0.401104	1.10931
EVI2A	0.245497	0.263049	0.8074	0.740823
NXF5	-0.568347	-0.331921	-0.857662	-0.667492
EDN2	0.264906	0.577292	0.910261	0.864621
BCL11B	0.321139	0.256171	0.655987	0.66424
PLA2G5	0.0161771	0.140228	0.775913	0.685393
PKMYT1	0.384906	0.229358	0.643393	0.498462
SDF2L1	0.0729503	-0.00684607	0.0437579	-0.103917
RFPL1	0.0885645	-0.178667	-0.178081	-0.206338
POM121L9P	0.0304599	0.31646	0.695143	1.54773
CDC42EP1	-0.106175	-0.0261224	0.157281	-0.0658144
APOL3	0.417428	0.280332	0.314671	0.585085
APOL5	-0.855285	-1.1908	-1.27	-0.372953
RAC2	0.0958581	0.0922389	0.218123	0.180778
LIF	0.0767083	0.366391	1.22647	1.3902
RIBC2	0.64949	0.358433	1.39476	1.2951
PODXL	0.00896209	0.0754905	0.57858	0.886395
FLNC	0.455944	0.0866025	1.03948	1.88814
LOXL1	0.669608	0.220568	2.18133	1.68806
PLD2	-0.0528592	-0.0153907	-0.015928	0.0364475
CD68	-0.0098713	0	-0.122115	0.720531
CDKN2D	-0.104839	-0.0163252	0.116576	0.188018
RIPK3	0.0669584	0.161759	0.400971	0.675364
RNASE1	0.255986	0.358293	1.01967	0.758549
SHC2	-0.0119092	0.0652054	-0.0707818	0.0689977
LBP	-0.0985962	0.131178	-0.0713244	0.187207
ANGPTL8	0.0377806	0.0561182	-0.288156	-0.202578
LRCH2	0.316206	0.376087	1.13991	1.1198
KIF1A	-0.42518	-0.360237	-0.58398	-0.746438
GDF15	0.223372	0.566545	0.988702	1.05566
LSP1	0.0765756	0.170244	0.288138	0.388599
TNNI2	0.428354	0.888874	1.01369	2.03328
COL5A1	0.335948	0.194731	1.34037	0.928909
ASS1	-0.310138	-0.282781	-0.176865	-0.267302
ATG4D	-0.124898	0.0399028	-0.0485271	-0.0418897
THEMIS2	0.000432502	0.139631	0.152364	0.0876581
ULBP2	0.243988	0.481636	0.995626	0.614789
LILRB2	0.0362338	0.115725	0.147595	-0.0410476
EDA2R	0.442746	0.86946	1.89252	2.0029
PPT1	0.160507	0.150236	0.32666	0.289359
SLC6A6	0.0532117	0.262399	0.481298	0.676054
TOP2A	0.767617	0.474165	0.925511	1.06567
LGALS3	0.436059	0.280547	1.08333	0.954954
IQCA1	0.198125	0.231129	1.28642	1.32983
RAMP1	-0.492087	-0.516511	-0.299534	-0.718687
JCHAIN	0.227295	0.453668	1.4548	0.955434
SNAP25	0.024478	0.424511	0.577632	1.41936
RAB25	0.036412	0.362283	1.43698	1.9204
RBM38	-0.0447916	0.0881251	0.117262	-0.0256469
ALOX5AP	0.17324	0.108974	1.02751	0.598566
CHI3L1	0.709887	1.2265	1.41227	2.09731
TRPC4	0.125542	0.0910399	1.24557	1.46592
POSTN	-0.278892	-0.242135	-0.459236	-0.773452
KL	-0.387411	-0.450254	0.568025	0.428079
EPHB2	0.321988	0.529626	0.855222	0.994202
TTC9	0.664277	0.772398	1.22137	1.32166
ADAMDEC1	1.17782	1.26925	1.4076	1.85297
CD180	0.0938578	0.284792	0.132227	0.311736
CHL1	0.0281218	-0.691154	0.402038	-0.538723
VTCN1	0.0310171	0.185032	1.91183	1.83873
RAB33A	1.09159	0.149535	1.58231	0.627905
PIWIL4	0.14373	0.287255	0.798378	0.706901
CDCA8	0.471352	0.299572	0.656067	0.545554
DTNA	0.558867	1.10011	1.50576	2.2031
DAGLA	0.191937	0.351506	0.76355	0.73664
FADS2	-0.053572	0.0758083	-0.218094	-0.107758
PDGFRA	0.125577	0.0800611	0.735096	0.610163
COL4A2	0.275022	0.125286	1.08842	0.715514
DZIP1	0.0875235	0.0757776	0.586899	0.35657
POGLUT2	0.0632037	0.105936	-0.0331349	-0.069967
ANXA1	0.286007	0.0803517	0.918834	0.504559
GOLM1	0.240643	0.438267	0.663138	1.18667
BICDL1	0.290671	0.473683	0.0590211	0.659617
CCDC146	0.205426	0.0685802	0.510821	0.627345
UGT2A3	0.1064	0.230005	-0.0140625	0.201157
PPP1R1A	-0.300899	-0.325674	-0.783502	-0.700735
KRT7	0.00879453	0.201867	1.62456	1.60383
BCO1	0.129582	0.262162	-0.319517	0.0610317
SLC9A5	0.345804	0.417166	0.696254	0.958239
PCNX2	0.0230855	0.0201122	0.303838	0.946037
HTR2B	0.146371	0.0160357	0.586805	0.266874
SERPINE2	0.152599	0.0283337	0.918688	0.581595
PLXNC1	0.407632	0.332634	0.604386	0.716218
GPNMB	0.536035	0.550277	0.666258	0.884045
DGKB	-0.178155	-0.535502	-0.465359	-0.80765
ABHD17C	0.169562	0.190124	0.627363	0.356778
SCN2A	-0.619362	-0.532633	-0.451348	-0.487118
NIBAN2	0.157337	0.170562	0.356749	0.420713
MYC	0.149745	0.246979	0.919026	0.720801
SIT1	0.406005	0.176814	0.906897	0.785945
IRF4	0.207663	0.364523	0.745012	0.517693
TUBB2A	-0.0710797	0.0745846	-0.148473	-0.0114543
LRRC1	0.22249	0.418021	0.847835	1.66688
TCF19	0.450527	0.246691	0.882415	0.567219
MMP7	0.00860388	0.156612	1.84201	2.17228
FXYD2	0.165342	0.361088	1.29761	1.07505
THBS1	0.340067	0.35817	1.27491	1.23284
PAQR5	0.223444	0.445897	1.01355	1.54375
MYOF	0.154899	0.156727	0.790181	0.832398
LOXL4	0.437968	0.709825	1.53003	2.46838
CH25H	0.237247	0.376021	1.5572	1.99174
CEP55	0.388698	0.472133	0.394922	0.840425
BARD1	0.272618	0.253873	0.740674	0.572735
ITGAV	0.22436	0.225149	0.668596	0.596015
SEMA7A	0.332745	0.233428	1.02254	0.731596
MMRN1	-0.130323	-0.0754738	0.10873	-0.156232
TRPC3	-0.489096	-0.478298	-0.600995	-1.58724
CXCL9	0.812107	0.446164	0.874653	0.972971
LEF1	0.551819	0.174786	1.30507	1.03537
FBN2	0.379307	0.229023	0.462591	0.0289034
SHISAL1	0.124647	0.239514	0.487465	0.887801
ERP27	0.0148925	0.0699787	0.682831	0.938506
GLIPR1	0.142242	0.270544	0.447819	0.479837
LUM	0.673987	0.227378	2.28517	1.43263
TMEM132B	-0.124754	-0.230828	-0.149301	-0.0246032
SLC7A1	0.402111	0.333252	1.00622	0.771293
DIAPH3	0.72028	0.123667	0.675065	0.637485
CDH24	0.0319679	0.131898	0.814296	0.74397
FITM1	-0.504205	-0.217326	-0.71487	-0.712171
FRMD6	0.0304086	0.196181	0.543819	0.622286
PELI2	-0.126298	-0.257609	-0.0671144	-0.172252
RTN1	0.547015	0.496436	0.696526	0.594645
FBLN5	0.427769	0.165928	1.34031	1.12956
UBE2Q2	0.124211	0.226451	0.584995	0.567596
BCL2A1	0.628615	0.437133	1.08545	0.653435
ARRDC4	0.384577	0.338476	0.280306	0.36276
FANCI	0.107836	0.306613	0.225192	0.673128
TICRR	0.270897	0.159379	0.449341	0.996386
MCTP2	0.389264	0.256884	0.616749	0.632125
EFL1	-0.00733709	0.102944	-0.0285848	0.0458157
ITGAX	0.477813	0.222868	0.673851	0.60313
CMTM3	0.202535	0.0641552	0.592366	0.213672
NOL3	-0.0263835	0.217245	-0.0302676	0.222067
TAF4B	0.0288444	0.184743	0.61465	0.528573
ASXL3	-0.296629	-0.330659	-0.539199	-0.723825
CBX8	-0.169912	0.0333173	0.0566401	0.10757
SECTM1	-0.0275621	-0.0495039	-0.0637615	-0.198457
MAPK4	-0.103311	-0.227527	-0.690973	-0.0305781
CACNA1A	-0.110144	0	-0.0649432	-0.188015
TRPM2	0.122831	0.16517	0.0919931	0.170304
ADAMTS10	0.151203	0.272738	0.576997	0.863585
ARHGEF19	-0.126683	-0.204324	-0.104556	0.0571141
CCN1	0.11703	0.382434	1.08934	0.861123
KIF2C	0.410712	0.260892	0.606651	0.646507
SLC44A3	0.0840387	0.450128	0.626669	0.771037
IGSF3	0.561788	0.633226	0.985128	1.20383
RXRG	-0.738939	-0.74518	-0.0660953	-0.583028
FCGR2A	0.35275	0.330263	0.699745	0.583178
NUF2	0.269192	0.167748	0.457545	0.595376
RGS5	-0.369768	-0.308511	-0.376735	-0.715351
RGS16	-0.429497	0.322711	-0.478029	0.358004
CTSK	0.346346	0.0694836	0.96281	0.646874
DTL	0.607689	0.33556	1.09749	0.867593
ADAM15	-0.0801138	-0.0325023	-0.00726312	0.0269075
SLC27A3	-0.0815416	0.0151401	0.222064	-0.0246261
REN	-0.0511414	-0.461299	-0.493804	-0.484002
OSR1	0.201632	0.456367	1.58272	1.59731
MALL	0.257414	-0.0856212	-0.0304741	0.445989
ESPNL	-0.485311	-0.541821	-0.881239	-1.37808
BOC	0.0287815	0.153128	0.638107	1.29385
DGKQ	-0.048636	0.0309385	-0.049798	-0.0356415
CCNA2	0.476759	0.423868	0.614286	0.875541
NKD2	0.249843	0.648937	1.03115	1.17398
OTULINL	0.263311	0.205431	0.69107	0.389292
BHMT	0.0566339	-0.0436235	0.00598509	-0.238334
MEGF10	-0.288742	-0.346721	-0.662855	-0.480898
SLC25A48	-0.147349	-0.467701	-0.234514	-0.373542
DCDC2	0.287508	0.170753	1.76473	1.55876
DOK3	-0.0439098	0.06385	0.0764129	0.129285
ABRACL	0.293616	0.275709	0.653879	0.332248
CREB5	0.511892	0.171461	0.931116	0.824209
TRAPPC14	-0.116224	0.121103	0.0137871	0.230981
RAB19	0.128491	1.11217	1.24829	1.35769
MSN	0.239773	0.298765	0.234723	0.435609
GPC3	0.655072	1.12509	2.44739	2.04356
NSDHL	0.296095	0.175546	0.281435	-0.0350374
DOK2	0.156978	0.0979725	0.106511	0.0994611
DNAJC5B	0.307843	0.323345	0.550876	0.810126
CDKN2B	0.266913	0.288863	0.975532	0.821194
CDKN2A	0.269565	0.551397	0.955949	1.47505
GSN	0.0967134	0.580558	1.03772	1.59317
FAM13C	0.0237651	0.366461	0.451724	0.92368
CDHR1	-0.00459468	0.241131	-0.0754856	0.0428108
ADIRF	0.118653	-0.0251187	0.4097	-0.0322386
HTR7	0.345756	0.213838	0.714177	0.988028
MKI67	0.69741	0.435268	0.733096	0.83433
CYP17A1	-0.235119	-1.17506	-0.528001	-0.800583
RGS10	0.399001	0.371468	1.15609	0.792864
TENM4	0.382056	0.0275534	0.889748	1.12144
ST14	0.135194	0.207808	0.663196	0.877793
PLCH2	0.1421	0.335715	0.136758	0.323072
PLCB3	-0.0989129	-0.0260105	-0.13878	-0.102756
CNKSR2	-0.226871	-0.155643	-0.83087	-0.564355
FCGR1A	0.603659	0.440727	1.2171	1.29633
ADGRL3	0.328839	-0.0979352	0.139645	-0.0758631
ADRA2A	0.66376	0.085683	2.03579	1.61572
CCDC102B	0.181144	0.0378893	0.796663	0.44568
IL18	0.0636795	0.248839	0.576355	0.817161
CACNA1C	0.00681688	0.158157	0.540222	1.40481
CCDC3	0.195242	0.00346886	0.886623	0.294088
PTPRO	0.282866	0.384287	0.156123	0.388007
ANO4	0.914774	0.453743	2.065	1.72654
ZNF827	0.0976764	0.203391	0.875334	0.934154
CENPU	0.345649	0.270461	0.71953	0.5851
BICD1	0.241589	0.209761	0.772273	0.724724
KCNK13	0.249797	0.333922	0.133755	0.208367
CLEC4F	0.366261	0.436359	0.595715	0.649653
TEKT5	0.0834117	0.224609	-0.109336	-0.171083
CLGN	0.207427	0.406825	-0.0404645	-0.0195356
RASSF3	0.191467	0.461851	0.728716	0.658418
SLC25A27	-0.113571	-0.0508359	-0.199264	0.0639092
C7orf31	0.0902366	0.138128	0.646151	0.380078
ANKRD29	0.48977	0.41093	0.808238	1.12791
CHST9	0.822362	0.727071	1.30548	1.27968
THY1	0.700667	0.408083	2.56635	2.02417
UBASH3B	-0.10785	0.114524	0.163795	0.0815564
PDLIM3	0.475278	0.0496337	0.96788	0.929198
NCAM2	-0.338473	-0.414268	-1.18495	-1.39802
SLFN13	0.212263	0.369407	0.723657	1.01473
EPHB1	-0.358127	-0.198779	-0.681402	-0.603779
KLF10	0.0478426	0.121877	-0.139184	0.0124568
MARVELD1	0.091593	0.0193509	0.775278	0.312134
VSIG4	-0.171398	0.236941	-0.0935835	0.0345126
OTOA	-0.0747203	0.308729	0.28027	0.0966507
BATF	0.53713	0.19334	0.961637	0.657555
DCK	0.164984	0.259247	0.49698	0.322649
ADAMTS3	0.250594	0.520645	0.855585	1.24175
ANKRD9	-0.0628092	0.135405	-0.0986563	0.0794465
HKDC1	0.428103	0.361712	1.33227	1.87432
CD109	0.132519	0.374277	0.460694	0.589362
BUB1B	0.342838	0.681028	0.432109	1.15011
NRG1	0.556627	0.33554	0.701348	0.618567
HYDIN	-0.290934	-0.736294	-1.04263	-0.871554
KRTCAP3	-0.259491	-0.316827	-0.368714	-0.514235
GRHL3	-0.179946	-0.217191	-0.562061	-0.260801
NLRP14	-0.144896	0.00622583	-0.0390196	-0.142164
MRAS	0.368666	0.357209	0.630566	0.62264
FAIM	0.210715	0.201262	0.552299	0.466435
CLSTN2	0.335142	0.0209275	1.47385	0.822755
CDC25C	0.657475	0.359888	0.431339	0.653165
CD1B	0.508345	0.386334	1.30129	1.16409
CD1E	0.874047	0.40067	1.25557	1.12541
SLAMF8	0.530292	0.255586	1.16278	0.873337
NPM2	0.567344	0.559229	0.469627	0.806879
FCER1G	0.101622	0.17169	0.259145	0.04345
SV2A	0.0393635	0.180546	0.301928	0.631267
STC1	0.0209424	0.0894782	1.30562	1.42754
C1QC	-0.0590121	0.143206	-0.0756272	-0.0912863
CIART	0.0865168	-0.125685	-0.0581722	-0.00995947
CLIC6	0.165888	0.455875	1.43932	2.19834
BTG2	0.134432	0.360442	0.634796	0.74464
FNDC5	-0.193907	0.0331188	-0.329294	0.0300793
CILP2	1.35372	0.27506	2.68275	1.49743
CRYAA	-0.134998	0.42218	0.0150411	0.215248
LSS	0.0553252	0.0177322	-0.138557	-0.300233
FCN2	-0.19051	-0.147715	-0.523275	-0.685688
PKN3	-0.248421	-0.293635	-0.226936	0.0699116
SPTBN4	-0.256763	-0.39838	-0.230772	-0.629449
JAML	0.332329	0.318449	0.532363	0.601788
NEK8	0.000314796	0.148707	-0.175596	0.066537
TLCD1	0.0705194	0.222651	0.251357	0.243295
FDPS	0.0686975	0.202032	0.118238	-0.108171
CCR5	0.449542	0.163274	0.800206	0.397607
CYP3A4	0.217233	-0.0694242	-0.0484594	-0.329795
CYP3A7	0.856549	0.891523	1.10891	1.12251
HK3	-0.114015	0.118819	-0.0940572	-0.0371374
COL26A1	-0.188832	0.0996655	-0.219638	-0.0316625
NAPEPLD	-0.0352306	-0.0831908	0.0715817	-0.175221
SCGB3A1	-1.03156	-1.41262	-0.329641	-0.245592
ZNF382	0.448001	0.26117	1.05369	0.565881
PLCD3	-0.12521	-0.11451	-0.0560695	0.292985
IP6K3	-0.135123	0.319999	-0.631701	0.191185
ALOX15	0.113276	-0.128158	-0.44013	-0.178553
NTN3	-0.0168166	0.0624147	-0.283046	-0.362157
PAQR4	0.0924967	0.38016	0.861639	0.941114
ZG16B	0.0218961	0.398952	1.15061	1.14103
PDZK1IP1	0.1229	0.488236	2.44046	2.26704
FAM151A	-0.0331554	-0.573915	-0.86954	-0.809465
RBP7	0.13983	0.0223588	0.600545	0.429944
LAPTM5	0.236316	0.235052	0.459046	0.367332
SDC3	-0.106373	0.189512	-0.0522244	0.0440594
WNT4	0.260837	0.15807	1.28793	1.24852
SLAMF9	0.187615	0.165225	0.294004	-0.0959436
VANGL2	0.29236	0.138585	0.859911	1.01509
OLFML2B	0.00054228	0.0985903	1.01415	0.584635
ATF3	0.418861	0.389157	0.524322	0.473486
WDR64	-0.115756	-0.41913	-0.269092	-0.147494
OXER1	-0.160409	-0.131102	-0.0289617	-0.238705
CAPN2	0.0990615	0.327906	0.483129	0.728062
SLC16A14	0.000885145	0.0821366	0.300912	0.255847
SGCB	0.0156219	0.167902	0.130246	0.189936
CFAP221	0.292137	0.946322	1.08313	2.12863
HPGDS	-0.214752	0.0865774	0.24636	-0.0311033
NEURL3	0.11492	0.113976	0.885182	0.665827
S100A11	0.235579	0.18245	0.968649	0.493577
S100A9	-0.00384554	0.183922	0.23168	0.0514221
SLC22A15	0.231368	0.716797	1.07117	1.95944
IGFBP7	0.393763	0.0512568	1.4194	0.767217
CIP2A	0.367007	0.22017	0.630933	0.510574
TRAT1	0.0982676	0.417707	0.742899	0.797083
NFASC	0.260916	0.211221	0.960118	0.951914
SERPINI1	-0.0397828	-0.00265616	-0.120872	-0.00796775
IFI16	0.191542	0.243077	0.626198	0.62651
EFHB	0.142945	-0.247766	0.131225	-0.148307
PPM1L	0.112665	0.183404	-0.0381912	0.0860778
ICOS	0.754392	0.551416	1.27341	1.2864
ADAMTS9	0.095332	0.280889	0.284155	0.69935
PPM1K	-0.24949	-0.286235	-0.345726	-0.523628
CXCL1	0.547515	0.592824	2.84865	2.32428
CPA3	0.217054	0.35472	1.27828	0.860498
KIF15	0.2147	0.372841	0.562404	0.619771
CDCP1	0.141714	0.168208	0.336436	0.651345
CCR1	0.0777859	0.30437	0.173538	0.121964
GRIK3	-1.89093	-1.76838	-2.30217	-0.95845
ZDHHC19	-0.217089	-0.189673	-0.280671	-0.0975412
GRM2	-0.213862	-0.791147	-0.684532	-0.825298
MAD2L1	0.272753	0.290394	0.591012	0.656426
ANXA5	0.305408	0.244187	0.505891	0.449705
MAP9	0.313742	0.0853751	1.1164	0.980226
GUCY1A1	0.100636	0.231552	0.513779	0.742876
TMEM144	0.253774	0.29007	0.594005	0.606991
RANBP3L	0.133127	0.0546444	-0.045535	-0.0333008
F2RL1	0.474756	0.2927	0.973249	0.814204
GPX8	0.23952	0.115574	1.14233	0.729103
CMYA5	-0.289823	-0.29204	-0.252062	-0.380762
EGFLAM	-0.589773	-0.302505	-0.842783	-0.900225
TMEM200A	0.385261	0.411454	2.42842	1.67545
DACT2	0.0545231	0.120816	-0.357254	-0.111643
PTTG1	0.547625	0.151903	0.84969	0.58827
ELAPOR2	0.0973831	0.237424	0.984656	0.886879
FABP5	0.720026	0.49143	1.08727	1.01083
COL1A2	0.493865	0.1666	1.5585	1.04596
FNDC1	0.561014	0.182727	2.61309	1.27965
ADCY1	-0.310623	-0.185357	-0.872078	-0.752918
DEFB1	0.469474	0.115974	0.907101	0.440342
CTHRC1	0.0293142	0.161919	0.745082	1.63798
TP53INP1	0.137593	0.0963941	-0.0959665	0.109535
GEM	0.484507	0.153728	1.87483	1.126
DIRAS2	0.361323	0.153838	1.51984	0.828658
SVEP1	0.248049	0.0698458	0.949503	0.707555
PGAP4	0.391259	0.244068	0.77631	0.595245
CYBB	0.0310366	0.278695	0.10359	0.256188
MID1IP1	0.0255045	0.055781	-0.0893489	-0.0522852
NCF1C	-0.0779007	0.282415	-0.0245592	0.101573
PIGA	0.0675975	0.0506554	0.0757168	0.00693651
MELK	0.301835	0.51706	0.0817819	1.1218
INTS6L	0.0461957	0.0799644	0.505189	0.602068
SPTSSA	0.166094	0.235639	0.218532	0.218363
TSHR	-0.253769	-0.326467	-0.421629	-1.66184
FOLR2	-0.173437	0.139139	-0.0953431	-0.0472119
SKA3	0.502029	0.216369	0.734019	0.632839
PIP4P1	-0.0602083	0.053065	0.0997345	0.0476386
PRAP1	0.126881	-0.0312654	0.318468	-0.0488357
CYP2C19	-0.28883	-0.824801	-1.1214	-1.97139
ANKRD2	0.449083	0.0882313	1.6381	1.28233
E2F7	0.162584	0.340393	1.01733	1.01012
PACSIN3	-0.499681	-0.47116	-0.643526	-0.767393
TC2N	0.110889	0.0265913	0.696706	0.871413
IFI27	-0.031959	0.112695	0.31878	-0.338663
CLMN	0.0303193	-0.0138358	-0.0857052	0.0231071
HTRA1	0.238047	0.23262	0.356109	0.427906
SPINT1	0.0482867	0.276935	1.22743	1.662
FBN1	0.108849	0.0630826	0.988807	0.72248
LARP6	0.368124	0.249043	0.781299	0.384418
ASPG	-0.383571	-0.316516	-0.786905	-0.584656
GABRB3	0.16545	0.65935	0.931212	1.27086
SPIC	-0.195022	0.197367	-0.351824	-0.326033
TMEM100	0.20939	0.250429	0.738127	0.627152
SERPINB8	0.252139	0.321813	0.65186	0.649925
PLD4	0.41854	0.241289	0.827712	0.377418
MFAP4	0.348012	0.0161793	1.272	0.806831
HDGFL3	0.0547898	0.0401984	0.622012	0.564656
TMED3	0.0794875	0.267192	0.501747	0.583425
CDH16	1.4877	1.31898	2.37431	2.32053
ACSM1	0.305324	0.595781	0.486218	0.94257
ELFN2	0.877514	1.07357	-0.123511	1.25642
MS4A14	0.213515	0.206849	0.597725	0.549876
MAP1A	0.0190365	0.219619	1.63745	1.20875
TERB2	-0.304837	-0.109466	-0.410241	-0.725525
GPRC5B	0.00815557	0.0506612	0.875162	1.09405
CD3D	0.282218	0.0298021	0.715382	0.605572
ART5	-0.772238	-0.0791692	-1.11279	-1.16735
TPM4	0.233052	0.0678743	0.723131	0.298973
MVD	0.314294	0.307374	0.260666	-0.210674
RAB4B	0.0168578	-0.0354259	-0.0181699	0.089748
AXL	-0.119622	0.0734863	-0.101875	-0.093119
LAIR1	0.432149	0.248595	0.737398	0.640408
SPINT2	0.356149	0.261833	0.869006	0.975817
CHAF1A	-0.0432163	0.0337727	-0.0474038	0.0961275
VWCE	-0.191808	-0.056737	-0.372877	-0.182848
TRANK1	-0.0200963	-0.0275841	0.0178062	0.00896513
MAJIN	-0.515641	-0.518132	-0.626748	-1.00379
PBK	0.820149	0.719331	1.13513	1.38927
KLHL30	-0.366616	-0.471307	-0.247562	-0.839989
PHYHIP	-0.308047	-0.328787	-0.868062	-0.694587
MTCL1	0.0886339	0.244506	0.416805	0.650976
COL3A1	0.420313	0.124797	1.13276	0.758203
UGT3A2	0.681579	0.65288	0.617651	0.940343
CXXC4	-0.184758	-0.226968	-0.468634	-0.63837
VAMP5	0.023059	0.0880397	0.698236	0.350359
LGALS9	0.186089	0.118993	0.442573	0.273866
ROR2	0.352456	0.245995	1.65711	1.52385
CXCL10	0.705332	0.495125	0.992134	1.17735
RNASE2	0.11477	0.448304	1.00051	0.791818
RNASE6	0.336102	0.511607	0.883589	0.642484
CXCL8	0.611417	0.822126	2.19307	2.75074
COL22A1	0.495383	0	0.579881	0.817916
CD52	0.641498	0.276013	1.29772	0.600525
DFFB	-0.201484	-0.211894	-0.282801	-0.660047
ANTXR1	0.399924	0.0253316	1.47643	0.719745
BUB1	0.6376	0.578515	1.13191	1.13004
MT1B	0.899177	-0.915031	0.812452	0.144088
FASN	-0.032249	0.092107	-0.43537	-0.354405
RAC3	-0.0648321	0.0358636	-0.280186	-0.109134
TMEM154	0.513263	0.514311	0.460592	0.841021
ANKK1	0.0882481	-0.358791	0.151059	-0.767217
CDK1	0.429511	0.58016	0.502071	0.874457
FABP4	1.33215	0.777625	1.63557	1.62082
FOS	0.119135	0.556214	0.800583	0.695506
SEMA3E	0.0296829	0.296358	1.57322	1.37
MZB1	0.182752	0.418195	0.680084	0.786207
ELOVL6	0.0903583	0.0910334	-0.146764	-0.159727
EMB	0.156797	0.299793	0.439881	0.683407
DCDC1	-0.144263	-0.309681	-0.502807	-0.647221
PDGFD	0.0577743	0.130924	1.07455	1.26803
SIGLEC17P	-0.282247	0.217683	-0.302259	-0.0780482
JUNB	0.0107078	0.256393	0.39668	0.476804
KCNK3	-0.110152	-0.623711	-0.298628	-1.58757
COL24A1	-0.158008	-0.274162	-0.0469108	-0.0227942
SPSB1	0.255816	0.337586	0.550853	0.797839
S100Z	0.126372	0.636556	0.32373	0.670411
GPR34	0.224249	0.287209	0.516718	0.518592
RGS19	0.0248666	0.182685	0.229783	0.176977
LGALS4	0.187085	0.424182	0.949855	0.657602
BCL2	0.183094	0.208231	0.65227	0.670101
COL8A2	0.0798892	0.0557076	1.00713	0.690852
RRM2	0.270896	0.511203	0.44741	0.906322
CYP4F22	0.156082	0.230694	-0.330195	0.0415887
ABCG4	-0.202468	-0.0304524	0.109968	-0.147837
CFAP53	-0.136547	0.22146	0.0686076	0.149753
EFEMP2	0.0382781	0.0143328	0.75772	0.384026
ZMAT3	0.357484	0.495564	0.713927	0.802663
TMEM217	0.327662	0.36871	0.686326	0.655004
OVOL1	1.28642	0.623221	0.604818	2.43308
DHCR7	0.106014	0.201297	0.11435	0.022112
GXYLT2	0.0894237	0.376806	0.531009	0.804121
EVC2	0.21632	0.477825	0.891329	0.814642
C1QB	-0.0690174	0.177251	0.0189067	-0.0148271
C1QA	-0.122234	0.0471616	-0.0226499	-0.0827664
OLR1	0.124765	0.509803	0.47186	2.10253
CCR9	-0.01728	0.247686	-0.16484	-0.449751
SUSD5	-0.169777	-0.377129	0.00691737	0.10411
C11orf80	0.081476	0.358951	0.308314	0.692225
HAP1	-0.499417	-0.55122	-0.741721	-1.24279
CBX2	0.0922489	0.274481	0.510843	0.603677
NWD2	-0.432705	-0.378993	-0.771234	-0.577822
SNX31	-0.164313	-0.0260642	-0.633499	0.223976
PHLDA3	0.0797017	0.454644	0.927634	0.825116
SLC16A13	0.169795	0.156445	0.17154	-0.118717
EXO1	0.423862	0.407193	0.140915	0.906773
CNTNAP2	0.157369	0.200764	0.0854733	0.122645
GCSAM	-0.00916759	0.274106	0.367892	0.088796
SLCO2A1	0.166631	0.0275404	0.985396	0.883234
CD248	0.243754	0.133259	1.11149	0.569082
CHST2	-0.0363168	0.0560371	0.232281	0.0984573
UBE2C	0.580103	0.441065	0.999614	0.638947
CADM2	-0.346213	-0.273306	-1.11302	-0.914885
EIF1AD	0.12011	0.0210793	-0.00882422	-0.0553996
LPL	0.72102	0.933738	1.38288	1.73909
MCTP1	0.0475273	0.244727	0.265766	0.657263
P2RY2	-0.0394521	0.0819943	-0.201798	-0.158209
RMI2	0.477697	0.137956	0.793842	0.665729
PRIMA1	-0.146808	-0.48532	-0.168409	-0.327795
GAPT	0.353937	0.397728	1.01094	0.894195
TSPEAR	-0.24665	-0.866237	-0.830051	-1.47249
A2M	0.0542518	0.503434	0.677112	0.930595
KCNE5	-0.547594	0	-0.781449	0.600409
CRYBG2	0.0657586	0.28483	1.19493	1.40977
GPX2	0.192511	0.661935	0.692471	1.31987
SPHK1	0.0948819	0.425627	0.843741	1.22131
DMRTA1	-0.0142198	-0.103495	-0.0648922	-0.183692
RNF152	-0.223337	-0.324546	-0.310829	-0.458244
FOXL1	0.482051	0.185435	1.76924	1.26205
PNMA1	0.112034	0.11019	0.795497	0.418881
TYMSOS	0.683636	0.660678	1.22048	1.18916
GCNT4	0.0431857	0.254168	0.699633	0.915559
PPFIA3	-0.118549	0.073983	-0.182825	0.0404855
ERICH5	0.319654	0.090215	0.724344	0.593242
CD151	-0.0129489	0.10588	0.0984773	0.189259
MAMDC4	0.053024	0.00258801	-0.265369	-0.17098
TMPRSS9	-0.161992	0.0856799	-0.124922	-0.13862
ZNF354B	-0.0520322	-0.043214	0.22447	-0.0781153
KCTD12	0.244998	0.271844	0.836411	0.64553
THBD	0.357226	0.154272	0.858768	0.399969
GP5	-0.0432186	-0.0320606	-0.559649	-0.788025
CD300LB	0.498364	0.414077	0.667425	0.574746
TAAR3P	0.280556	-0.219128	0.0489957	0.0807576
TMEM125	0.19399	0.16924	0.742615	1.67596
RAB39A	0.0939475	0.198503	0.209789	0.141399
EGR3	0.0441562	0.738249	0.735886	1.10298
CATSPERE	0.110594	-0.0984027	-0.108413	-0.0748441
VWA1	-0.0489765	-0.0283896	0.0520584	0.000916037
LBX2	-0.0904921	-0.428511	-0.232901	-0.735869
ALOX15B	0.591953	0.484386	0.827288	0.899995
TPPP2	-0.263046	-0.248518	-0.422167	-0.41638
FCER1A	0.236007	0.14113	1.08137	0.655608
APOBEC3B	0.437517	0.118385	1.12644	0.922742
ATOH7	0.203287	0.0400255	-0.0368678	0.061288
SSC5D	0.243869	0.181033	0.688761	0.434443
ANKRD18A	0.336703	0.53951	0.310482	0.959232
CLRN3	-0.0271771	-0.0308755	0.0917252	-0.0323706
ARSJ	0.168486	0.261621	0.649942	0.447331
BHLHE22	0.210329	0.410473	1.54818	1.80272
CXCR2	-0.137728	0.269796	-0.329061	-0.121141
OXTR	0.0219089	0.0030354	0.34496	1.00278
BBS12	0.120681	0.143496	0.506049	0.434764
TMEM132E	-0.02502	-0.0882445	0.305896	-0.245687
P2RY13	-0.0730594	0.167059	0.0353059	0.136503
GPR88	-0.459126	-0.738656	-0.770844	-0.980236
CLDN7	0.0946665	0.207283	0.678531	0.507344
MGAT4C	0.535862	0.516263	0.691068	1.77841
ENPP7	0.355967	0.226808	0.32812	0.63268
BACE2	0.0484706	0.255964	0.681323	0.926539
KPNA2	0.472891	0.350356	0.626607	0.513524
CSF1R	-0.072856	0.210573	-0.0159833	0.0624052
SNORC	-0.0939305	0.299679	0.0330308	0.193351
TSKU	-0.152496	-0.510672	-0.409791	-0.615975
ANXA2	0.453633	0.422186	1.14145	1.01429
PAPPA	0.161399	0.0905657	0.665597	1.31767
PLCXD3	0.310612	0.220453	1.36585	1.55096
VMO1	-0.124051	0.0339263	-0.0703077	-0.123455
HMGN4	0.11527	0.15935	0.407372	0.32201
NEB	0.216211	0.216005	0.529134	0.835814
BEGAIN	-0.0568757	0.0478871	0.442767	0.0520291
CTNNA3	-0.460587	-0.426777	-0.929585	-0.675797
TMEM121B	0.361172	0.800325	1.15403	0.965313
MEX3B	0.504482	0.64515	1.80795	1.60406
IQGAP3	0.745821	0.577605	1.41818	1.44209
LRRC55	-0.454184	-0.353341	-0.641438	-0.609787
PRKX	0.172188	0.35345	0.442182	0.70556
NPW	0.35738	1.06629	1.32772	0.961961
ACOT1	0.145384	-0.0379927	0.0284581	-0.0248111
TSSC4	-0.079467	-0.0910665	-0.0782942	-0.107993
MROH7	-0.547952	-0.781997	-0.79187	-0.867164
ZFP1	-0.191136	-0.0920763	-0.375233	-0.237225
DUSP8	0.712313	1.26695	0.984653	1.92725
KCNH7	-0.0701872	-0.118357	-0.358994	-0.697882
NELL2	0.507899	0.225194	0.657303	0.967649
MUC6	0.0794188	0.699879	1.08186	1.48179
RPS27L	0.183764	0.249159	0.651892	0.427811
FAM43A	-0.114716	0.199493	0.0554314	0.302597
TCEAL9	0.161101	0.221914	0.742029	0.82124
NOTUM	-0.0242115	0.152441	-0.188793	0.0176303
ZSWIM9	0.177528	-0.00989932	0.383284	-0.0519724
GPRIN3	0.255871	0.30559	0.748842	0.619117
TLCD2	-0.186269	0.129718	0.0542206	0.16587
AHNAK2	-0.0395687	0.0606425	0.0750203	0.476056
SLC52A2	0.0459137	-0.0631	0.0902537	-0.0187546
IKZF1	0.1337	0.197003	0.369087	0.348321
NPAP1	-0.0429826	-0.805078	-0.245019	-0.478075
IFITM1	0.107928	0.064353	0.128671	-0.141098
CD300LF	0.259025	0.423019	0.489347	0.713927
SLC51B	0.255555	0.304791	1.19268	1.39612
THBS2	0.742886	0.219806	1.99745	1.47764
CYP4X1	-0.17673	-0.0447677	-0.179288	-0.114815
GLDN	0.0348152	0.453346	0.925475	1.43775
PCLO	0.349572	0.25346	0.726769	1.3418
MYT1L	-0.12463	-0.74507	-0.4548	-0.684347
CARMIL3	-0.441887	-0.411703	-0.86809	-0.891869
CXCR3	0.107122	0.0627071	0.575578	0.575676
EMID1	0.0376903	0.136867	0.464269	0.380299
CIDEC	0.925868	0.807333	1.47008	1.52364
FPR3	0.442633	0.407625	0.570573	0.435104
COL4A1	0.371378	0.228623	1.3415	0.857666
PRAMEF10	1.07618	0.919975	1.44367	2.25858
TLR5	0.0855133	0.245536	0.365032	0.677195
SAMD11	0.536862	0.324505	1.20996	0.913136
DIPK1C	-0.202619	-0.524707	-1.57136	-1.29778
SOWAHD	-0.0124313	-0.117656	-0.243731	0.0091594
COL14A1	0.4821	0.0428163	1.12263	0.673555
COL4A5	0.108603	0.401386	0.64764	0.686379
NCR3LG1	0.267952	0.290303	0.492643	0.627838
IER5L	0.181133	0.298293	0.495078	0.578898
COL25A1	-0.247008	-0.250928	-0.870029	-0.692847
FAM83G	0.19353	0.1996	0.0666907	0.178856
FAM111B	0.314693	0.504695	0.43667	1.09338
ALKAL2	0.0035587	0.172152	0.711307	1.03928
S100A14	0.424672	0.276408	0.611198	0.64675
SPOCK3	-0.232643	-0.190399	-1.11417	-1.40656
HLA-DRB1	0.19675	0.0589222	0.490739	0.336977
ACADSB	-0.243213	-0.212284	-0.337778	-0.570096
POM121	0.0117229	-0.0563121	0.140037	-0.159538
FAM72A	-0.045301	-0.0773049	-0.0661032	-0.0111107
SULF2	0.525391	0.528293	0.735641	0.823232
LAMA2	0.267305	0.0134852	1.26502	0.942841
TLR7	0.409667	0.39143	0.802916	0.873362
CRACDL	0.216608	0.0533325	1.42554	0.974005
LAMB3	-0.0539062	0.0196709	-0.216196	0.015886
GAL3ST4	0.17549	0.493444	0.506676	1.08158
PCBP2	-0.0117201	-0.032452	0.229633	-0.0921408
VEPH1	0.0379412	0.153266	0.755315	1.51079
STMN3	0.0780036	0.0456495	0.539012	0.735164
PDGFA	0.298059	0.397698	0.657109	1.19621
FAM177B	-0.0237498	0.550555	0.504366	0.615698
DNAH10	0.0455354	0.398756	-0.0916781	0.404819
NMB	-0.0956449	-0.00415131	0.425333	-0.0129805
S100A10	0.189634	0.172057	0.685631	0.445466
ADAMTSL2	0.169138	0.330521	0.81294	0.609016
SLC22A12	1.86884	1.00051	2.90285	2.16728
C1orf122	-0.000134175	-0.025247	0.285266	-0.0489718
AKR1B10	1.84614	1.54262	3.70888	3.19047
SULT1C4	0.0726553	0.00435738	0.742759	0.871509
HMGN5	0.110584	-0.0803392	0.233141	-0.17708
ZNF607	0.112466	0.3982	0.532752	0.801874
HSD17B11	-0.0821059	-0.177375	0.126474	-0.0822912
SULT1C2	0.559579	0.871353	0.903124	1.51405
PEG3	-0.269342	-0.00689489	-0.72823	-0.351644
GET3	0.0247584	-0.0261317	0.0722116	-0.0610283
ITGBL1	0.833537	0.431669	2.20416	2.09658
WDHD1	0.372569	0.361984	0.720671	0.628436
STK39	0.0540163	0.106189	0.64514	0.576766
TAT	-0.0949789	-0.151278	0.021438	-0.235713
LPA	-0.208995	-0.383928	-0.411017	-0.692494
DLL1	-0.103356	-0.0277879	-0.111247	0.0703425
PLXNB3	0.0499963	0.157028	0.681628	1.03947
FAM169A	0.170181	0.429815	0.851854	1.05492
ALPK2	0.601461	0.875311	0.58853	1.19924
TGM2	-0.0740594	0.0344219	-0.0492391	0.0440949
CR1	-0.288039	0.377325	-0.371063	-0.106961
CENPW	0.299586	0.10194	0.622022	0.441667
SPRN	-0.118746	-1.56661	-0.413335	-1.96335
PLPP4	0.309729	0.302961	1.33634	1.25094
LIPJ	-0.354141	-0.330915	-0.853216	-0.457598
NEU4	-0.184363	-0.367631	-0.633086	-0.85585
HLA-DRA	0.29668	0.21691	0.586114	0.417483
AGPAT1	0.000656253	0.0293357	0.0134061	0.0667222
CARD16	0.258889	0.136978	0.932647	0.546647
LST1	-0.0166116	-0.0122277	0.305482	0.0155342
SPDYC	-0.485484	-0.359749	-0.585104	-0.488091
INSYN2B	-0.0129213	0.233561	-0.00630164	0.355501
SYCE1L	0.250119	-0.215701	0.248924	-0.136841
ARID3C	-0.100586	-0.0755212	-0.158272	-0.187498
TMSB4X	0.131509	0.142148	0.593092	0.329496
DOK6	-0.399672	-0.463871	-1.1211	-1.21722
ATP10A	0.470776	0.125107	0.860564	0.693684
RTL8B	0.0323943	0.00295544	0.737736	0.482682
CRIP1	-0.219092	-0.238929	0.282013	0.294811
KRT222	0.135841	0.126326	0.294382	0.212142
UBD	0.948542	0.514183	1.91368	2.02061
HIGD1C	0.0262168	-0.337388	-0.117307	-0.173789
COL28A1	-0.0950932	-0.821719	-0.590495	-1.6851
TENM3	-0.648567	-0.776182	-0.396036	-1.12933
TAFA5	0.31978	0.755631	1.89447	1.39181
C2orf16	0.00232495	-0.196645	-0.257515	-0.255104
CT62	0.177835	-0.252869	-0.284635	-0.37477
CROCC2	-0.265809	-0.277607	-0.490741	-1.04466
SRRM5	0.142988	-0.149	0.0796607	-0.0625305
FAM30A	0.357837	0.627965	0.7275	1.00984
LTB	-0.00689518	-0.0184637	0.286732	0.266758
HLA-DPA1	0.327342	0.217101	0.644009	0.396341
TMEM238	-0.201118	-0.133799	-0.155489	-0.256499
H2BC15	0.0676231	-0.0250645	0.197411	-0.363162
ANKRD65	0.264012	0.48971	0.692048	0.924058
KIFC1	0.299847	0.120956	0.260591	0.633982
PCDHA13	-0.0897841	-0.194055	-0.327382	-0.183584
CDRT4	0.0956176	0.329487	0.0277572	0.482327
AQP1	0.137951	0.180227	1.26238	1.21364
ARHGEF25	0.0245808	0.0790345	0.616271	0.509836
PLEKHO2	0.0951602	0.110223	0.186306	0.110837
MTFP1	-0.0417328	0.058523	0.180689	-0.353202
HLA-DMB	0.292263	0.150434	0.603313	0.402192
PTCHD4	0.369295	0.705304	0.917637	1.63845
PCDHAC1	-0.335916	0.0734941	-0.591178	-0.0768746
PCP4L1	-0.00764114	-0.149421	0.133867	-0.232693
FMN1	0.386747	0.354229	0.60718	1.0576
TMEM158	0.387508	0.0838859	1.3772	0.482798
PTTG2	-0.280665	0	-0.275649	0
PCDHGB6	-0.0203361	-0.275898	-0.401843	-0.759327
SIGLEC12	0.571246	1.04636	1.17618	0.655215
OMP	0.221128	-0.179731	-0.239134	-0.375597
RAB44	-0.0260037	0.292551	0.384294	0.516092
SLCO1B3-SLCO1B7	-0.242144	-0.374595	-1.0393	-0.684237
RTEL1	-0.108963	-0.2243	-0.513485	-0.651474
AOC4P	-0.281754	-0.171445	-0.572335	-0.908727
HPR	-0.0987935	-0.285613	-0.473563	-0.611462
PCDHGA9	-0.0902179	-0.353665	-0.48808	-0.607786
NBPF15	0.232887	0.276707	0.244217	0.377659
TRABD2B	-0.588214	-0.482049	-0.660336	-0.562666
NBPF9	0.0230742	0.0204048	-0.0545124	-0.0591062
CD24	0.510532	0.356903	1.43158	1.70666
FAM106A	0.597373	0.236048	0.555159	0.910235
ADRA2B	-0.321263	-0.19373	-0.485927	-0.71302
CCL23	-0.448644	-0.261998	-0.412163	-0.778518
PRAG1	0.153099	0.368113	0.743297	0.780676
CCL3L3	0.438064	0.443344	-0.000968216	0.0328351
MARCKS	0.28813	0.0973154	0.70084	0.501748

## Sheet: Pathways (NES)
	UCAM/VCU_Moderate_vs_Mild_Pathways (NES)	EPoS_Moderate_vs_Mild_Pathways (NES)	UCAM/VCU_Severe_vs_Mild_Pathways (NES)	EPoS_Severe_vs_Mild_Pathways (NES)
AGE RAGE SIGNALING PATHWAY IN DIABETIC COMPLICATIONS	1.45557	1.69028	1.9535	1.70497
ALDOSTERONE SYNTHESIS AND SECRETION	-0.972639	-0.830419	-1.13004	1.12383
ALLOGRAFT REJECTION	2.03287	1.42139	1.9121	1.45664
APOPTOSIS	1.2963	0.954923	1.25271	0.930508
BIOSYNTHESIS OF UNSATURATED FATTY ACIDS	0.979423	1.21463	1.12102	0.917596
C TYPE LECTIN RECEPTOR SIGNALING PATHWAY	0.901278	1.66822	1.35777	1.27203
CELL ADHESION MOLECULES CAMS	1.62626	1.11298	1.81158	1.29629
CELL CYCLE	2.15806	1.95952	2.00036	1.61994
CELLULAR SENESCENCE	1.44746	1.74104	1.46794	1.34066
CENTRAL CARBON METABOLISM IN CANCER	0.78449	1.07199	0.976233	1.09327
CHEMOKINE SIGNALING PATHWAY	1.6636	1.52148	1.74845	1.33073
CHOLESTEROL METABOLISM	-0.898285	0.977906	-1.16896	-0.890661
CHOLINERGIC SYNAPSE	-1.03824	1.20694	1.00232	1.2499
CYTOKINE CYTOKINE RECEPTOR INTERACTION	1.61805	1.63807	1.88855	1.4436
CYTOSOLIC DNA SENSING PATHWAY	1.28974	1.0078	1.28618	0.871875
ECM RECEPTOR INTERACTION	1.46045	1.39431	2.05019	1.76024
FATTY ACID ELONGATION	1.07111	0.906002	1.2571	0.848603
FOCAL ADHESION	1.33271	0.997199	1.93908	1.55465
GLYCINE SERINE AND THREONINE METABOLISM	-1.64153	-1.73542	-2.20935	-2.27015
GLYCOLYSIS GLUCONEOGENESIS	-0.659012	0.815568	-1.30129	0.885638
GRAFT VERSUS HOST DISEASE	2.06834	1.47536	1.99041	1.44035
HEMATOPOIETIC CELL LINEAGE	1.83859	1.64599	2.05782	1.57565
HEPATITIS B	1.51268	1.7629	1.63081	1.39115
HEPATITIS C	1.5208	1.5729	1.42603	1.10985
HIF 1 SIGNALING PATHWAY	-0.722534	1.12789	0.857925	0.894439
HIPPO SIGNALING PATHWAY	0.894609	1.29441	1.48504	1.41789
HUMAN CYTOMEGALOVIRUS INFECTION	1.37882	1.59609	1.46091	1.19459
IL 17 SIGNALING PATHWAY	1.60668	1.54871	1.84448	1.74428
INTESTINAL IMMUNE NETWORK FOR IGA PRODUCTION	1.80024	1.61146	1.76729	1.48973
JAK STAT SIGNALING PATHWAY	0.95591	1.33073	1.46465	1.12178
LEUKOCYTE TRANSENDOTHELIAL MIGRATION	1.11771	1.17731	1.5428	1.38002
LINOLEIC ACID METABOLISM	0.705565	-0.87222	-0.922044	-1.15431
LYSOSOME	1.23218	0.973365	1.05308	0.908532
MICRORNAS IN CANCER	1.6581	1.59162	1.7358	1.35057
NATURAL KILLER CELL MEDIATED CYTOTOXICITY	1.56225	1.65733	1.40049	1.02163
NF KAPPA B SIGNALING PATHWAY	1.71363	1.67678	1.84279	1.49359
NOD LIKE RECEPTOR SIGNALING PATHWAY	1.30642	1.34405	1.64548	1.22875
NOTCH SIGNALING PATHWAY	-1.26755	0.52657	1.02384	0.882177
P53 SIGNALING PATHWAY	1.91459	1.82344	1.74944	1.59721
PATHWAYS IN CANCER	1.06317	1.28099	1.54714	1.30928
PHAGOSOME	1.67889	1.45542	1.71389	1.3703
PHOSPHOLIPASE D SIGNALING PATHWAY	0.799676	1.39501	1.41437	1.28989
PI3K AKT SIGNALING PATHWAY	1.05701	1.16544	1.61649	1.37523
PPAR SIGNALING PATHWAY	1.3172	1.33724	0.865551	1.09662
PROTEOGLYCANS IN CANCER	1.02196	1.21531	1.61044	1.3495
REGULATION OF ACTIN CYTOSKELETON	1.2061	1.04241	1.58052	1.37443
RELAXIN SIGNALING PATHWAY	1.22047	1.40316	1.59593	1.52745
RHEUMATOID ARTHRITIS	2.08955	1.8084	2.24277	1.80543
SYNTHESIS AND DEGRADATION OF KETONE BODIES	-0.77834	0.921055	1.01212	0.757192
T CELL RECEPTOR SIGNALING PATHWAY	1.36229	1.40807	1.36808	1.3352
TH1 AND TH2 CELL DIFFERENTIATION	1.33819	1.32501	1.66127	1.35165
TNF SIGNALING PATHWAY	1.51955	1.45178	1.94549	1.66169
TOLL LIKE RECEPTOR SIGNALING PATHWAY	1.70042	1.71181	1.64284	1.30105
TRANSCRIPTIONAL MISREGULATION IN CANCER	1.23989	1.36579	1.47641	1.16671
TYPE I DIABETES MELLITUS	2.04795	1.43138	1.86208	1.53708
TYPE II DIABETES MELLITUS	-1.10101	1.32581	1.05729	1.31797
