# Supplementary material for: An unbiased ranking of murine dietary models based on their proximity to human metabolic dysfunction-associated steatotic liver disease (MASLD)
Source: Nat Metab. 2024 Jun 12;6(6):1178–96. doi: 10.1038/s42255-024-01043-6 (PMC11199145; doi:10.1038/s42255-024-01043-6)
Supplement: Supplementary file 4 — Supplementary Tables S1, S2, S3, S4, S5, S6, S7, S8. [file 42255_2024_1043_MOESM4_ESM.xlsx]

## Sheet: Legends
Contents
Table S1
(A) Details of the study designs of the different models compared in the main study cohort
(B) Main features (phenotype and histology) of the models described in Figure 2 plus information regarding glucose/insulin cirulating levels in specific models
Table S2
Scientific evidences from the literature where the study designs tested in the paper have been described, and information regarding glucose metabolism
Table S3
Clinical features of the human MASLD cohorts
Table S4
Detailed list of DEGs characterising early/all disease stages and disease progression.
The table shows the official gene symbols and ENSEMBL IDs, and separates the genes associated with the different stages of MASLD development/progression. The data have been organised in 3-plets (Log2FoldChange, p-value, adjusted_p-value) for the human disease stage or rodent model comparisons, respectively. To assess the statistical significance between the compared groups a Wald test statistic (…
Table S5
The Phenotype Human Proximity Scores (PHPS)
Table S6
The Histopathology Human Proximity Scores (HHPS)
Table S7
(A) Details of the study designs of the different models described in Figure 8
(B) Main features (phenotype and histology) of the models described in Figure 8
Table S8
Detailed list of DEGs characterising early/all disease stages and disease progression modulated by treatments
The table shows the official gene symbols and ENSEMBL IDs, and separates the genes associated with the different stages of MASLD development/progression. The data have been organised in 3-plets (Log2FoldChange, p-value, adjusted p-value) for the human disease stage or rodent model comparisons, respectively. To assess the statistical significance between the compared groups a Wald test statistic (…

## Sheet: Table S1 (A)
Model Name	Diet Group	Species	Strain/Background	Breeder	WT/GA	Control Diet Product Code	Control Organism	Treatment Diet	Producer	ENERGY Density (kcal/g)	Carbohydrates (%Kcal)	Fat (%Kcal)	Proteins (%Kcal)	Cholesterol (%)	Methionine (gr/Kg)	Choline (gr/Kg)	Main source of Fat	Refined Carbohydrates	Room Temperature	Room Humidity	Sex	Details of the Facility	Light/Dark hours	Type of Cage	Housing Details	Number of cage changes/month	Water Pattern	Treatment started at age (week)	Feeding Pattern	Sugar Water?	STZ	CCL4	Duration Experimental Diet (weeks)	Diet ended at week (age)	Feeding state at culling	Seq/Arrays	RNA extraction Method	Library	Platform	Instrument	END Type	Animals (n: Control Group)	Animals n (n: Treatment Group)	Animals (n) with GE (Control Group)	Animals (n) with GE (Treatment Group)	Ethics Comittee Name	Ethics Code
OB-CHOW-8W	GMCHOW	Mouse	C57BL/6J; ob/ob	Jackson Laboratories	GA	2018	C57BL/6J; WT	2018	Envigo	3.1	58	18	24	0	4	1.2	Soybean Oil	No	22°C	50±10%	Males	Specific pathogens free (SPF)	12hr cycle (6am on, 6pm off)	Individually Ventilated (IVC)	Grouped (2 mice/cage)	4	Ad libitum	8	Ad libitum	NO	NO	NO	0	8	Fed	RNASeq	miRNeasy	TruSeq	Illumina	HiSeq4000	PE50	4	5	4	5	Institutional Review Board at MedImmune and Gubra	2013-15-2934-00784
6J-HFD-F45-28W	HFD	Mouse	C57BL/6J; WT	UCAM	WT	R105	C57BL/6J; WT	D12451	Research Diets	4.7	35	45	20	0	5.8	1	Lard	Sucrose	24°C	55±10%	Males	Specific pathogens free (SPF)	12hr cycle (6am on, 6pm off)	Individually Ventilated (IVC)	Grouped (3-4 mice/cage)	2	Ad libitum	18	Ad libitum	NO	NO	NO	28	46	Fed	RNASeq	RNeasy	TruSeq	Illumina	HiSeq4000	SE50	8	7	8	7	University of Cambridge Animal Welfare and Ethical Review Body	66104469
6J-ALIOS-F45-24W	HFD	Mouse	C57BL/6J; WT	UCAM	WT	TD110196	C57BL/6J; WT	TD110201	Envigo	4.6	37.1	45.3	17.6	0	8.7	1.8	Primex Shortening (hydrogenated)	Sucrose	24°C	55±10%	Males	Specific pathogens free (SPF)	12hr cycle (6am on, 6pm off)	Individually Ventilated (IVC)	Grouped (3-4 mice/cage)	2	Ad libitum	12	Ad libitum	NO	NO	NO	24	36	Fed	RNASeq	RNeasy	TruSeq	Illumina	HiSeq4000	SE50	6	7	5	7	University of Cambridge Animal Welfare and Ethical Review Body	66104469
6N-SURWIT-F58-20W	HFD	Mouse	C57BL/6N; WT	Harwell	WT	Chow A02082003B	C57BL/6N; WT	D12331	Research Diets	5.6	25.5	58	16.5	0	7.7	0.8	Coconut Oil	Sucrose	21°C	45-65%	Males	Specific pathogens free (SPF) - Gnotobiotic	12hr cycle (6am on, 6pm off)	Individually Ventilated (IVC)	Grouped (max 5 mice/cage)	4	Ad libitum	8	Ad libitum	NO	NO	NO	20	28	Fed	RNASeq	Trizol (Qiagen)	TruSeq	Illumina	NextSeq550	SE50	7	5	7	5	MRC Harwell Animal Welfare and Ethical Review Body (AWERB)	3003146
6J-ALIOS-F45-FG-16W	HFDAMLD	Mouse	C57BL/6J; WT	UCAM	WT	TD110196	C57BL/6J; WT	TD110201	Envigo	4.6	37.1	45.3	17.6	0	8.7	1.8	Primex Shortening (hydrogenated)	Sucrose	24°C	55±10%	Males	Specific pathogens free (SPF)	12hr cycle (6am on, 6pm off)	Individually Ventilated (IVC)	Grouped (3-4 mice/cage)	2	Ad libitum	20	Ad libitum	YES (55% fructose, 45% glucose by weight, in drinking water at 42 g/L)	NO	NO	16	36	Fed	RNASeq	RNeasy	TruSeq	Illumina	HiSeq4000	PE67	5	7	5	7	University of Cambridge Animal Welfare and Ethical Review Body	66104469
6N-SURWIT-F58-FG-20W	HFDAMLD	Mouse	C57BL/6N; WT	Harwell	WT	Chow A02082003B	C57BL/6N; WT	D12331	Research Diets	5.6	25.5	58	16.5	0	7.7	0.8	Coconut Oil	Sucrose	21°C	45-65%	Males	Specific pathogens free (SPF) - Gnotobiotic	12hr cycle (6am on, 6pm off)	Individually Ventilated (IVC)	Grouped (max 5 mice/cage)	4	Ad libitum	8	Ad libitum	YES (55% fructose, 45% glucose by weight, in drinking water at 42 g/L)	NO	NO	20	28	Fed	RNASeq	Trizol (Qiagen)	TruSeq	Illumina	NextSeq550	SE50	7	8	7	8	MRC Harwell Animal Welfare and Ethical Review Body (AWERB)	3003146
6J-WD-C0.2-32W	WD0.2%	Mouse	C57BL/6J; WT	Charles River	WT	LM-485	C57BL/6J; WT	TD88137	Envigo	4.5	42.7	42	15.3	0.2	7.5	1.4	Milkfat	Sucrose	21°C	55±10%	Males	Specific pathogens free (SPF)	12hr cycle (6am on, 6pm off)	Individually Ventilated (IVC)	Grouped (3-4 mice/cage)	2	Ad libitum	9	Ad libitum	NO	NO	NO	32	41	Fed	RNASeq	STAT-60	TruSeq	Illumina	HiSeq4000	SE50	8	7	8	7	University of Cambridge Animal Welfare and Ethical Review Body	66104469
MC4R-WD-C0.2-21W	WD0.2%	Mouse	C57BL/6J; MC4RKO	Takeda	GA	CE-2	C57BL/6J; WT	D12079B	Research Diets	4.7	43	40	17	0.2	7.9	0.8	Milkfat	Sucrose	20-26°C	40-70%	Males	Specific pathogens free (SPF)	12hr cycle (7am on, 7pm off)	Standard	Single housed	4	Ad libitum	9	Ad libitum	NO	NO	NO	21	30	Fed	RNASeq	RNeasy	TruSeq	Illumina	NextSeq550	PE50	4	4	4	4	The Institutional Animal Care and Use Committee in Takeda Pharmaceutical Company Ltd (Kanagawa, Japan)	NA
6J-STZ-WD-C0.3-5W	WD0.3%-STZ	Mouse	C57BL/6J; WT	Janvier Lab	WT	Lab Rat and Mouse Growth and Breeding Diet (www. jsxtsw. Com)	C57BL/6J; WT	D12492	Research Diets	5.2	60	20	20	0.28	6.5	1.06	Lard	Sucrose	21°C	45-65%	Males	Specific pathogens free (SPF)	12hr cycle (6am on, 6pm off)	Individually Ventilated (IVC)	Grouped (3-4 mice/cage)	4	Ad libitum	4	Ad libitum	NO	YES (injected at 2 days from birth)	NO	5	9	Fasting (12hr)	RNASeq	STAT-60	TruSeq	Illumina	HiSeq4000	PE100	10	10	9	10	Institutional Animal Care and Use Committee (IACUC)	GP01-120-2019v1.0
6J-AMLN-C2-36W	WD2%	Mouse	C57BL/6J; WT	Janvier Lab	WT	A1324	C57BL/6J; WT	D09100301	Research Diets	4.5	40	40	20	2	5.5	0.9	Primex Shortening (hydrogenated)	Sucrose & Fructose	22°C	50±10%	Males	Standard	12hr cycle (3am on, 3pm off, prior to study start changed to 12am on, 12pm off)	Standard	Grouped (10 mice/cage until biopsy, single housed after biopsy/during study duration)	8	Ad libitum	5	Ad libitum	NO	NO	NO	36	41	Fed	RNASeq	STAT-60	TruSeq	Illumina	NextSeq500	SE50	7	7	7	7	Dyreforsøgstilsynet	2013-15-2934-00784
RZ-AMLNREP-C2-23W	WD2%	Rat	ZSF1-LeprfaLeprcp/Crl; OBESE	Charles River	GA	PMI 5008 mod	ZSF1-LeprfaLeprcp/Crl; LEAN	E15766-3402EF	SNIFF	4.4	42	40	18	2	6.8	0.8	Canoletta Oil	Sucrose & Fructose	21-24°C	55±10%	Males	Standard	12hr cycle (6am on, 6pm off)	Standard	Grouped (2 rats/cage)	#N/A	Ad libitum	8	Ad libitum	NO	NO	NO	23	31	Fed	RNASeq	RNeasy	TruSeq	Illumina	NextSeq550	PE50	6	6	6	6	Ethics Committee of the State Ministry of Agriculture, Nutrition and Forestry, State of Hesse, Germany	V54 - 19 c 20/15-FH/Anz. 1012
6J-AMLN-C2-24W	WD2%	Mouse	C57BL/6J; WT	Janvier Lab	WT	Chow (V1534-300)	C57BL/6J; WT	D09100301	Research Diets	4.5	40	40	20	2	5.5	0.9	Primex Shortening (hydrogenated)	Sucrose & Fructose	21-23°C	35-65%	Males	Specific pathogens free (SPF) - Haltung MNV+Helicobacter positive	12hr cycle (6am on, 6pm off)	Standard	Grouped (3-4 mice/cage)	4	Ad libitum	8	Ad libitum	NO	NO	NO	24	32	Fed	RNASeq	Trizol reagent (Thermofisher)	TruSeq	Illumina	HiSeq4000	PE51	4	4	4	4	Landesamt für Natur, Umwelt und Verbraucherschutz Nordrhein-Westfalen	81-02.04.2022.A088
6J-AMLNREP2-C2-24W	WD2%	Mouse	C57BL/6J; WT	Janvier Lab	WT	Chow (V1534-300)	C57BL/6J; WT	D16010101	Research Diets	4.5	40	40	20	2	5.5	0.9	Corn Oil	Sucrose & Fructose	21-23°C	35-65%	Males	Specific pathogens free (SPF) - Haltung MNV+Helicobacter positive	12hr cycle (6am on, 6pm off)	Standard	Grouped (3-4 mice/cage)	4	Ad libitum	8	Ad libitum	NO	NO	NO	24	32	Fed	RNASeq	Trizol reagent (Thermofisher)	TruSeq	Illumina	HiSeq4000	PE51	4	4	4	4	Landesamt für Natur, Umwelt und Verbraucherschutz Nordrhein-Westfalen	81-02.04.2022.A088
6J-AMLNREP3-C2-24W	WD2%	Mouse	C57BL/6J; WT	Janvier Lab	WT	Chow (V1534-300)	C57BL/6J; WT	D16022301	Research Diets	4.5	40	40	20	2	5.5	0.9	Primex Shortening 101650 (no trans)	Sucrose & Fructose	21-23°C	35-65%	Males	Specific pathogens free (SPF) - Haltung MNV+Helicobacter positive	12hr cycle (6am on, 6pm off)	Standard	Grouped (3-4 mice/cage)	4	Ad libitum	8	Ad libitum	NO	NO	NO	24	32	Fed	RNASeq	Trizol reagent (Thermofisher)	TruSeq	Illumina	HiSeq4000	PE51	4	4	4	4	Landesamt für Natur, Umwelt und Verbraucherschutz Nordrhein-Westfalen	81-02.04.2022.A088
OB-GAN-C2-12W	WD2%	Mouse	C57BL/6J; ob/ob	Jackson Laboratories	GA	2018	C57BL/6J; WT	D09100310	Research Diets	4.5	40	40	20	2	5.5	0.9	Palm Oil	Sucrose & Fructose	22°C	50±10%	Males	Specific pathogens free (SPF)	12hr cycle (6am on, 6pm off)	Individually Ventilated (IVC)	Grouped (2 mice/cage)	4	Ad libitum	8	Ad libitum	NO	NO	NO	12	20	Fed	RNASeq	RNeasy	TruSeq	Illumina	HiSeq4000	PE50	5	5	5	5	Institutional Review Board at MedImmune and Gubra	2013-15-2934-00784
OB-GAN-C2-16W	WD2%	Mouse	C57BL/6J; ob/ob	Jackson Laboratories	GA	2018	C57BL/6J; WT	D09100310	Research Diets	4.5	40	40	20	2	5.5	0.9	Palm Oil	Sucrose & Fructose	22°C	50±10%	Males	Specific pathogens free (SPF)	12hr cycle (6am on, 6pm off)	Individually Ventilated (IVC)	Grouped (2 mice/cage)	4	Ad libitum	8	Ad libitum	NO	NO	NO	16	24	Fed	RNASeq	RNeasy	TruSeq	Illumina	HiSeq4000	PE50	6	4	6	4	Institutional Review Board at MedImmune and Gubra	2013-15-2934-00784
OB-GAN-C2-23W	WD2%	Mouse	C57BL/6J; ob/ob	Charles River	GA	R3	C57BL/6J; ob/ob	D09100310	Research Diets	4.5	40	40	20	2	5.5	0.9	Palm Oil	Sucrose & Fructose	22°C	50±10%	Males	Specific pathogens free (SPF) - ALAAC accredited	12hr cycle (6am on, 6pm off)	Standard	Single housed	4	Ad libitum	8	Ad libitum	NO	NO	NO	23	31	Fed	RNASeq	RNeasy	TruSeq	Illumina	HiSeq4000	PE50	6	10	6	10	Gothenburg ethics review committee on animal experiments	17-2016
6NTAC-GAN-C2-RT42W	WD2%	Mouse	C57BL/6NTac; WT	Taconic	WT	5002	C57BL/6NTac; WT	D09100310	Research Diets	4.5	40	40	20	2	5.5	0.9	Palm Oil	Sucrose & Fructose	22°C	45±10%	Males	Standard	12hr cycle (4:30am on, 4:30pm off)	Individually Ventilated (IVC)	Single housed	2	Ad libitum	6	Ad libitum	NO	NO	NO	42	48	Fed	RNASeq	STAT-60	TruSeq	Illumina	HiSeq4000	PE76	16	15	8	7	Institutional Animal Care and Use Committee	NA
6NTAC-GAN-C2-TN42W	WD2%	Mouse	C57BL/6NTac; WT	Taconic	WT	5002	C57BL/6NTac; WT	D09100310	Research Diets	4.5	40	40	20	2	5.5	0.9	Palm Oil	Sucrose & Fructose	27°C	45±10%	Males	Standard	12hr cycle (4:30am on, 4:30pm off)	Individually Ventilated (IVC)	Single housed	2	Ad libitum	6	Ad libitum	NO	NO	NO	42	48	Fed	RNASeq	STAT-60	TruSeq	Illumina	HiSeq4000	PE76	16	16	9	8	Institutional Animal Care and Use Committee	NA
6N-WD-C0.2-FG-9W	WD0.2%AMLD	Mouse	C57BL/6N; WT	Harlan (Envigo)	WT	TD2014	C57BL/6N; WT	D12079B	Research Diets	4.7	43	40	17	0.2	7.9	0.8	Milkfat	Sucrose	22-26°C	30-70%	Males	Standard	12hr cycle (6am on, 6pm off)	Standard	Grouped (3-4 mice/cage)	2	Ad libitum	12	Ad libitum	YES (57% fructose, 43% glucose by weight, in drinking water at 40.3 g/L)	NO	NO	9	21	Fed	Arrays	RNeasy	-	Affymetrix	-	-	14	15	14	15	Covance Laboratories Animal Care and Use Committee	NA
6N-WD-C0.2-FG-29W	WD0.2%AMLD	Mouse	C57BL/6N; WT	Harlan (Envigo)	WT	TD2014	C57BL/6N; WT	D12079B	Research Diets	4.7	43	40	17	0.2	7.9	0.8	Milkfat	Sucrose	22-26°C	30-70%	Males	Standard	12hr cycle (6am on, 6pm off)	Standard	Grouped (3-4 mice/cage)	2	Ad libitum	12	Ad libitum	YES (57% fructose, 43% glucose by weight, in drinking water at 40.3 g/L)	NO	NO	29	41	Fed	Arrays	RNeasy	-	Affymetrix	-	-	15	15	15	15	Covance Laboratories Animal Care and Use Committee	NA
DIAM-WD-C0.2-FG-8W	WD0.2%AMLD	Mouse	C57B/6 S129J; ISOGENIC	Sanyal Bio	WT	TD 7012 Teklad LM-485	C57B/6 S129J; ISOGENIC	TD88137	Envigo	4.5	42.7	42	15.3	0.2	7.5	1.4	Milkfat	Sucrose	21°C	55±10%	Males	Standard	12hr cycle (6am on, 6pm off)	Individually Ventilated (IVC)	Grouped (3-5 mice/cage)	4	Ad libitum	8	Ad libitum	YES (55% fructose, 45% glucose by weight, in drinking water at 42 g/L)	NO	NO	8	16	Fed	RNASeq	miRNeasy	TruSeq	Illumina	HiSeq4000	PE50	4	9	4	9	Institutional Animal Care and Use Committee (IACUC)	16-011 and 16-007
DIAM-WD-C0.2-FG-24W	WD0.2%AMLD	Mouse	C57B/6 S129J; ISOGENIC	Sanyal Bio	WT	TD 7012 Teklad LM-485	C57B/6 S129J; ISOGENIC	TD88137	Envigo	4.5	42.7	42	15.3	0.2	7.5	1.4	Milkfat	Sucrose	21°C	55±10%	Males	Standard	12hr cycle (6am on, 6pm off)	Individually Ventilated (IVC)	Grouped (3-5 mice/cage)	4	Ad libitum	8	Ad libitum	YES (55% fructose, 45% glucose by weight, in drinking water at 42 g/L)	NO	NO	24	32	Fed	RNASeq	miRNeasy	TruSeq	Illumina	HiSeq4000	PE50	8	10	8	10	Institutional Animal Care and Use Committee (IACUC)	16-011 and 16-007
DIAM-WD-C0.2-FG-52W	WD0.2%AMLD	Mouse	C57B/6 S129J; ISOGENIC	Sanyal Bio	WT	TD 7012 Teklad LM-485	C57B/6 S129J; ISOGENIC	TD88137	Envigo	4.6	42.7	42	15.3	0.2	7.5	1.4	Milkfat	Sucrose	21°C	55±10%	Males	Standard	12hr cycle (6am on, 6pm off)	Individually Ventilated (IVC)	Grouped (3-5 mice/cage)	4	Ad libitum	8	Ad libitum	YES (55% fructose, 45% glucose by weight, in drinking water at 42 g/L)	NO	NO	52	60	Fed	RNASeq	miRNeasy	TruSeq	Illumina	HiSeq4000	PE50	12	10	12	10	Institutional Animal Care and Use Committee (IACUC)	16-011 and 16-007
6J-WD-C1.3-FG-CCL4-24W	WD1.3%AMLD-CCL4	Mouse	C57BL/6J; WT	The Jackson Laboratory	WT	Chow Diet (PicoLab Rodent Diet 20, #5053)	C57BL/6J; WT	TD120528	Envigo	4.5	42.7	42	15.2	1.3	7.5	1.4	Milkfat	Sucrose	22°C	0.54	Males	Specific pathogens free (SPF) - H. pylori Free	12hr cycle (7am on, 7pm off)	Individually Ventilated (IVC)	Grouped (5 mice/cage)	4	Ad libitum	6	Ad libitum	YES (55% fructose, 45% glucose by weight, in drinking water at 42 g/L)	NO	YES (LOW DOSE)	24	30	Fed	RNASeq	RNeasy	DNBseq	BGI	DNBseq	PE67	4	4	4	4	Institutional Animal Care and Use Committee (IACUC)	IACUC-2018-0060
6N-SURWIT-F59-C2-FG-30W	WD2%AMLD	Mouse	C57BL/6J; WT	Janvier Lab	WT	E15772-04	C57BL/6J; WT	S8251-E020	SNIFF	5.4	26	59	15	2	1	0.8	Coconut Oil	Glucose and Fructose	20°C	50-70%	Females	Specific pathogens free (SPF) - Germ Free	12hr cycle (6am on, 6pm off)	Standard	Grouped (4 mice/cage)	4	Ad libitum	7	Ad libitum	YES (55% fructose, 45% glucose by weight, in drinking water at 42 g/L)	NO	NO	30	37	Fed	RNASeq	STAT-60	TruSeq	Illumina	NOVASeq6000	PE50	9	12	9	12	Animal Care and Use Committee from the Land of Palatine	G17-1-030
R-CDAA-4W	CDD	Rat	RjHan:Wi; WT	Janvier Lab	WT	E15668-04	RjHan:Wi; WT	E15667-94	SNIFF	4.4	58	31	11	0	1.68	0	Coconut Oil	Sucrose	21°C	45-65%	Males	Specific pathogens free (SPF)	12hr cycle (6am on, 6pm off)	Individually Ventilated (IVC)	Grouped (4 rats/cage)	4	Ad libitum	8	Ad libitum	NO	NO	NO	4	12	Fed	RNASeq	LifeTech Magmax-96	TruSeq	Illumina	HiSeq3000	SE85	8	8	8	8	Official regional council Tuebingen, Germany	13-011-G
R-CDAA-8W	CDD	Rat	RjHan:Wi; WT	Janvier Lab	WT	E15668-04	RjHan:Wi; WT	E15667-94	SNIFF	4.4	58	31	11	0	1.68	0	Coconut Oil	Sucrose	21°C	45-65%	Males	Specific pathogens free (SPF)	12hr cycle (6am on, 6pm off)	Individually Ventilated (IVC)	Grouped (4 rats/cage)	4	Ad libitum	8	Ad libitum	NO	NO	NO	8	16	Fed	RNASeq	LifeTech Magmax-96	TruSeq	Illumina	HiSeq3000	SE85	6	8	6	8	Official regional council Tuebingen, Germany	13-011-G
R-CDAA-12W	CDD	Rat	RjHan:Wi; WT	Janvier Lab	WT	E15668-04	RjHan:Wi; WT	E15667-94	SNIFF	4.4	58	31	11	0	1.68	0	Coconut Oil	Sucrose	21°C	45-65%	Males	Specific pathogens free (SPF)	12hr cycle (6am on, 6pm off)	Individually Ventilated (IVC)	Grouped (4 rats/cage)	4	Ad libitum	8	Ad libitum	NO	NO	NO	12	20	Fed	RNASeq	LifeTech Magmax-96	TruSeq	Illumina	HiSeq3000	SE85	7	8	7	8	Official regional council Tuebingen, Germany	13-011-G
DB-MCD-4W	CDD	Mouse	C57BL/6J; db/db	NCl	GA	MCD A02082003B	C57BL/6J; db/db	A02082002B	Research Diets	4.2	62	21	16	0	0	0	Corn Oil	Sucrose	21°C	45-65%	Males	Specific pathogens free (SPF) - Gnotobiotic	12hr cycle (6am on, 6pm off)	Individually Ventilated (IVC)	Grouped (max 5 mice/cage)	10	Ad libitum	8	Ad libitum	NO	NO	NO	4	12	Fed	RNASeq	Trizol (Qiagen)	TruSeq	Illumina	NextSeq550	SE50	5	6	5	6	Newcastle University Animal Welfare and Ethical Review Body (AWERB)	P3F79C606
6J-MCD-5.5W	CDD	Mouse	C57BL/6J; WT	NCl	WT	MCD A02082003B	C57BL/6J; WT	A02082002B	Research Diets	4.2	62	21	16	0	0	0	Corn Oil	Sucrose	21°C	45-65%	Males	Specific pathogens free (SPF) - Gnotobiotic	12hr cycle (6am on, 6pm off)	Individually Ventilated (IVC)	Grouped (max 5 mice/cage)	9	Ad libitum	8	Ad libitum	NO	NO	NO	5.5	13.5	Fed	RNASeq	Trizol (Qiagen)	TruSeq	Illumina	NextSeq550	SE50	5	7	5	7	Newcastle University Animal Welfare and Ethical Review Body (AWERB)	P3F79C606
6J-CDAHFD-F45-6W	CDHFD	Mouse	C57BL/6J; WT	Jackson Laboratories	WT	A08051501	C57BL/6J; WT	A06071309	Research Diets	4.7	21	61	18	0	0.8	0	Lard	Sucrose	22°C	45±10%	Males	Standard	12hr cycle (6am on, 6pm off)	Individually Ventilated (IVC)	Grouped (4-5 mice/cage)	2	Ad libitum	10	Ad libitum	NO	NO	NO	6	16	Fasting (16h)	RNASeq	STAT-60	TruSeq	Illumina	HiSeq4000	PE100	8	12	4	5	Institutional Animal Care and Use Committee	NA
6J-CDAHFD-F45-8W	CDHFD	Mouse	C57BL/6J; WT	Jackson Laboratories	WT	A08051501	C57BL/6J; WT	A06071309	Research Diets	4.7	21	61	18	0	0.8	0	Lard	Sucrose	22°C	45±10%	Males	Standard	12hr cycle (6am on, 6pm off)	Individually Ventilated (IVC)	Grouped (4-5 mice/cage)	2	Ad libitum	10	Ad libitum	NO	NO	NO	8	18	Fasting (16h)	RNASeq	STAT-60	TruSeq	Illumina	HiSeq4000	PE100	10	10	5	5	Institutional Animal Care and Use Committee	NA
6J-CDAHFD-F45-12W	CDHFD	Mouse	C57BL/6J; WT	Jackson Laboratories	WT	A08051501	C57BL/6J; WT	A06071309	Research Diets	4.7	21	61	18	0	0.8	0	Lard	Sucrose	22°C	45±10%	Males	Standard	12hr cycle (6am on, 6pm off)	Individually Ventilated (IVC)	Grouped (4-5 mice/cage)	2	Ad libitum	10	Ad libitum	NO	NO	NO	12	22	Fasting (16h)	RNASeq	STAT-60	TruSeq	Illumina	HiSeq4000	PE100	10	10	5	5	Institutional Animal Care and Use Committee	NA
R-CDAA-C1-12W	CDHCD1%	Rat	RjHan:Wi; WT	Janvier Lab	WT	E15668-04	RjHan:Wi; WT	E15666-94	SNIFF	4.4	58	31	11	1	1.68	0	Coconut Oil	Sucrose	21°C	45-65%	Males	Specific pathogens free (SPF)	12hr cycle (6am on, 6pm off)	Individually Ventilated (IVC)	Grouped (4 rats/cage)	4	Ad libitum	8	Ad libitum	NO	NO	NO	12	20	Fed	RNASeq	LifeTech Magmax-96	TruSeq	Illumina	HiSeq3000	SE85	7	9	7	9	Official regional council Tuebingen, Germany	13-011-G
R-CDAA-C2-4W	CDHCD2%	Rat	RjHan:Wi; WT	Janvier Lab	WT	E15668-04	RjHan:Wi; WT	E15665-94	SNIFF	4.3	58	31	11	2	1.68	0	Coconut Oil	Sucrose	21°C	45-65%	Males	Specific pathogens free (SPF)	12hr cycle (6am on, 6pm off)	Individually Ventilated (IVC)	Grouped (4 rats/cage)	4	Ad libitum	8	Ad libitum	NO	NO	NO	4	12	Fed	RNASeq	LifeTech Magmax-96	TruSeq	Illumina	HiSeq3000	SE85	8	8	8	8	Official regional council Tuebingen, Germany	13-011-G
R-CDAA-C2-8W	CDHCD2%	Rat	RjHan:Wi; WT	Janvier Lab	WT	E15668-04	RjHan:Wi; WT	E15665-94	SNIFF	4.3	58	31	11	2	1.68	0	Coconut Oil	Sucrose	21°C	45-65%	Males	Specific pathogens free (SPF)	12hr cycle (6am on, 6pm off)	Individually Ventilated (IVC)	Grouped (4 rats/cage)	4	Ad libitum	8	Ad libitum	NO	NO	NO	8	16	Fed	RNASeq	LifeTech Magmax-96	TruSeq	Illumina	HiSeq3000	SE85	6	8	6	8	Official regional council Tuebingen, Germany	13-011-G
R-CDAA-C2-12W	CDHCD2%	Rat	RjHan:Wi; WT	Janvier Lab	WT	E15668-04	RjHan:Wi; WT	E15665-94	SNIFF	4.3	58	31	11	2	1.68	0	Coconut Oil	Sucrose	21°C	45-65%	Males	Specific pathogens free (SPF)	12hr cycle (6am on, 6pm off)	Individually Ventilated (IVC)	Grouped (4 rats/cage)	4	Ad libitum	8	Ad libitum	NO	NO	NO	12	20	Fed	RNASeq	LifeTech Magmax-96	TruSeq	Illumina	HiSeq3000	SE85	7	7	7	7	Official regional council Tuebingen, Germany	13-011-G
LDLR-CDHFHCD-F42-C1-8W	CDHFHCD1%	Mouse	C57BL/6J; LDLRKO	Takeda	GA	CE-2	C57BL/6J; LDLRKO	A08111307	Research Diets	4.5	42	41	17	1	1.7	0	Palm Oil	No	20-26°C	40-70%	Males	Specific pathogens free (SPF)	12hr cycle (7am on, 7pm off)	Standard	Single housed	4	Ad libitum	8.5	Ad libitum	NO	NO	NO	8	16.5	Fed	RNASeq	RNeasy	TruSeq	Illumina	NextSeq550	PE50	4	4	4	4	The Institutional Animal Care and Use Committee in Takeda Pharmaceutical Company Ltd (Kanagawa, Japan)	NA
6J-CCl4-4W	CCl4	Mouse	C57BL/6J; WT	Charles River	WT	Normal diet # 3892	C57BL/6J; WT	ND 3892	#N/A	3.8	56.5	3	18.2	0	3.3	1.5	Soybean Oil	No	21°C	45-65%	Males	Specific pathogens free (SPF)	12hr cycle (6am on, 6pm off)	Individually Ventilated (IVC)	Grouped (2-3 mice/cage)	5	Ad libitum	8	Ad libitum	NO	NO	YES (HIGH DOSE)	4	12	Fed	RNASeq	STAT-60	TruSeq	Illumina	HiSeq4000	PE50	7	11	7	11	Cantonal Committee on Animal Experimentation	BS-2955
6J-CCl4-6W	CCl4	Mouse	C57BL/6J; WT	Charles River	WT	Normal diet # 3892	C57BL/6J; WT	ND 3892	#N/A	3.8	56.5	3	18.2	0	3.3	1.5	Soybean Oil	No	21°C	45-65%	Males	Specific pathogens free (SPF)	12hr cycle (6am on, 6pm off)	Individually Ventilated (IVC)	Grouped (3 mice/cage)	5	Ad libitum	8	Ad libitum	NO	NO	YES (HIGH DOSE)	6	14	Fed	RNASeq	STAT-60	TruSeq	Illumina	HiSeq4000	PE50	8	10	8	10	Cantonal Committee on Animal Experimentation	BS-2955

## Sheet: Table S1 (B)
Model Name	Diet Group	Species	Strain/Background	Treatment Diet	BW		TGs		Tot Chol		LW/BW%		ALT		AST		GLUCOSE		INSULIN		Steatosis (Average)	Inflammation (Average)	Balooning (Average)	NAS (Average)	Fibrosis (Average)	Metabolic relevance				Ability to induce MASH fibrosis
					Log2FC	P	Log2FC	P	Log2FC	P	Log2FC	P	Log2FC	P	Log2FC	P	Log2FC	P	Log2FC	P						PHPS	HHPS	DHPS	NHPS	PHPS	HHPS	DHPS	NHPS
OB-CHOW-8W	GMCHOW	Mouse	C57BL/6J; ob/ob	2018	0.926829	0.015873	0.792484	0.111111	0.647634	0.0850999	0.419643	0.111111	1.89098	0.015873	3.65201	0.0285714	0.382573	1	NA	NA	2.6	1	1.2	4.8	1.6	0.666667	0.625	0.00388209	0.43185	0.625	0.727	0.294163	0.548721
6J-HFD-F45-28W	HFD	Mouse	C57BL/6J; WT	D12451	0.181593	0.0721057	-0.469296	0.0321233	1.11289	0.00144578	0.264417	0.0973193	0.585402	0.120591	1.09301	0.0721057	-0.132786	0.694328	-0.24876	0.694328	3	1.57	0.71	5.29	0.86	0.4	0.875	0.951827	0.742276	0.5	0.727	1	0.742333
6J-ALIOS-F45-24W	HFD	Mouse	C57BL/6J; WT	TD110201	0.0414153	0.365967	-0.731993	0.0479798	-0.283422	0.849769	0.424657	0.234266	-0.140199	0.648485	0.307803	0.648485	-0.0468088	0.103164	0.468193	0.638889	2.43	0.86	0.29	3.57	0.71	0.266667	0.75	0.773841	0.596836	0.375	0.545	0.65126	0.523753
6N-SURWIT-F58-20W	HFD	Mouse	C57BL/6N; WT	D12331	0.223588	0.0176768	0.348956	0.166721	0.920863	0.00252525	-0.458169	0.00505051	-0.140015	0.684221	N/A	N/A	0.0784163	0.431818	NA	NA	1.2	1	0	2.2	0	0.6	0.75	0.456731	0.602244	0	0.364	0.322233	0.228744
6J-ALIOS-F45-FG-16W	HFDAMLD	Mouse	C57BL/6J; WT	TD110201	-0.150269	0.431818	-0.579485	0.0116821	0.495337	0.165976	0.575955	0.00252525	-0.146375	0.684221	-1.20191	0.530303	0.387422	0.0732323	-0.718301	0.638889	1.14	0.86	0.57	2.57	0.43	0.4	0.5	0.0150675	0.305023	0.625	0.182	0	0.269
6N-SURWIT-F58-FG-20W	HFDAMLD	Mouse	C57BL/6N; WT	D12331	0.241824	0.00590521	0.277644	0.189277	0.927581	0.0003108	-0.366343	0.0021756	-0.368284	0.182842	N/A	N/A	0.100516	0.231857	NA	NA	1	0.75	0	1.75	0	0.6	0.5	0.682439	0.594146	0	0.182	0.628684	0.270228
6J-WD-C0.2-32W	WD0.2%	Mouse	C57BL/6J; WT	TD88137	0.26208	0.00543684	-0.344261	0.0485345	0.895212	0.00140348	0.910794	0.0003108	2.95946	0.00138956	N/A	N/A	-0.0506958	0.523335	0.85082	0.778866	3	1.43	0.43	4.86	1	0.733333	0.75	0.939398	0.807577	0.375	0.545	0.923444	0.614481
MC4R-WD-C0.2-21W	WD0.2%	Mouse	C57BL/6J; MC4RKO	D12079B	0.823391	0.0285714	-0.932313	0.029401	2.1338	0.0285714	1.3727	0.0285714	4.81905	0.0285714	3.55352	0.029401	-0.0488609	0.191267	2.8279	0.0285714	3	1.25	1.25	5.5	1.75	0.8	0.625	0.850487	0.758496	0.875	0.727	0.93589	0.845963
6J-STZ-WD-C0.3-5W	WD0.3%-STZ	Mouse	C57BL/6J; WT	D12492	-0.273403	0.00130392	0.116717	0.426833	0.420658	0.00100356	0.377411	0.00150469	0.611303	0.01709	0.279482	0.596563	1.9277	0.0001817	-2.01807	1.08251e-05	1.3	1.2	1.8	4.3	1.2	0.333333	0.625	0.877775	0.612036	0.25	0.545	0.938731	0.57791
6J-AMLN-C2-36W	WD2%	Mouse	C57BL/6J; WT	D09100301	0.447597	0.00214071	-0.556393	0.0149708	1.59902	0.00214071	0.996023	0.000582751	2.59727	0.000582751	1.63396	0.00407925	NA	NA	NA	NA	3	1.71	0.29	5	1	0.8	0.5	0.786748	0.695583	0.875	0.364	0.910518	0.716506
RZ-AMLNREP-C2-23W	WD2%	Rat	ZSF1-LeprfaLeprcp/Crl; OBESE	E15766-3402EF	1.01441	0.0021645	4.76075	0.0021645	2.62904	0.0021645	0.660858	0.0021645	0.0169931	1	-1.03953	0.00499812	0.797439	0.00492204	3.02137	0.0714286	1.67	0	0	1.67	0	1	0.625	0.339496	0.654832	0.625	0.182	0.478376	0.428459
6J-AMLN-C2-24W	WD2%	Mouse	C57BL/6J; WT	D09100301	0.894601	0.0285714	-5.22878	0.029401	1.13925	0.0285714	0.87866	0.0285714	3.69913	0.0285714	2.19338	0.0285714	NA	NA	NA	NA	2.25	0	0	2.25	0.25	0.8	0.375	0.768192	0.647731	0.875	0	0.743063	0.539354
6J-AMLNREP2-C2-24W	WD2%	Mouse	C57BL/6J; WT	D16010101	0.609357	0.0285714	-5.80676	0.029401	0.706641	0.0285714	0.996229	0.0285714	2.37033	0.0285714	1.60842	0.0285714	NA	NA	NA	NA	2.25	0	0	2.25	0.25	0.8	0.375	0.762101	0.6457	0.875	0	0.752587	0.542529
6J-AMLNREP3-C2-24W	WD2%	Mouse	C57BL/6J; WT	D16022301	1.03357	0.0285714	-5.03264	0.029401	1.53672	0.0285714	1.04981	0.0285714	3.46097	0.0285714	2.16519	0.0285714	NA	NA	NA	NA	3	2	2	7	0.25	0.8	0.625	0.850652	0.758551	0.875	0.364	0.822978	0.687326
OB-GAN-C2-12W	WD2%	Mouse	C57BL/6J; ob/ob	D09100310	1.10317	0.00793651	-0.31284	0.190476	1.74924	0.015873	1.1819	0.00793651	3.8644	0.015873	2.98377	0.015873	-0.317482	0.031746	NA	NA	3	1	1.2	5.2	1.6	0.933333	0.625	0.821979	0.793437	1	0.727	0.827717	0.851572
OB-GAN-C2-16W	WD2%	Mouse	C57BL/6J; ob/ob	D09100310	1.11724	0.00952381	-0.572579	0.114286	1.86053	0.0714286	1.17342	0.00952381	3.84652	0.00952381	3.06631	0.00952381	-0.323321	0.171429	NA	NA	3	1.5	1	5.5	1.5	0.8	0.625	0.60027	0.67509	0.875	0.727	0.804266	0.802089
OB-GAN-C2-23W	WD2%	Mouse	C57BL/6J; ob/ob	D09100310	0.170146	0.00474525	-0.0439433	0.870662	0.977646	0.0004995	0.465979	0.000999001	1.49953	0.00024975	1.32435	0.00024975	0.128105	0.25335	-0.843899	0.0312188	3	1.1	1.1	5.2	2	0.933333	0.625	0.875271	0.811202	1	0.727	0.975624	0.900875
6NTAC-GAN-C2-RT42W	WD2%	Mouse	C57BL/6NTac; WT	D09100310	0.275421	0.000136248	-0.563238	0.00040076	1.88723	2.31104e-06	0.975265	1.80508e-07	3.75884	2.30023e-06	3.23433	2.28946e-06	-0.146024	0.13292	NA	NA	3	1.6	1.87	6.47	1.67	0.8	1	0.88029	0.89343	0.875	1	0.949138	0.941379
6NTAC-GAN-C2-TN42W	WD2%	Mouse	C57BL/6NTac; WT	D09100310	0.16962	6.45874e-05	-0.469768	0.000292949	1.80558	1.53812e-06	0.824105	1.54151e-06	3.0173	1.53812e-06	2.74608	1.53474e-06	-0.0879675	0.141233	NA	NA	3	1.12	2	6.12	2	0.8	1	0.85842	0.88614	0.875	1	0.974821	0.94994
6N-WD-C0.2-FG-9W	WD0.2%AMLD	Mouse	C57BL/6N; WT	D12079B	0.415206	1.14218e-05	0.201409	0.176018	1.05561	2.57869e-08	0.238427	0.00111492	N/A	N/A	N/A	N/A	0.0423853	0.590745	NA	NA	1.73	0	0.53	2.27	0	0.866667	0.75	0.114144	0.576937	0.5	0.364	0.428584	0.430861
6N-WD-C0.2-FG-29W	WD0.2%AMLD	Mouse	C57BL/6N; WT	D12079B	0.314194	1.09674e-05	-0.617159	0.0120833	1.18376	3.37487e-06	0.95173	1.28935e-08	2.2889	4.75067e-05	0.980891	0.00013448	0.113756	0.146486	NA	NA	3	0.87	0.47	4.33	0.47	0.8	0.75	0.788409	0.77947	0.875	0.364	0.80489	0.681297
DIAM-WD-C0.2-FG-8W	WD0.2%AMLD	Mouse	C57B/6 S129J; ISOGENIC	TD88137	0.339224	0.0250599	-0.156086	0.395416	1.02595	0.0027972	1.06219	0.0027972	4.33258	0.0027972	0.609264	0.036982	0.36357	0.188484	NA	NA	2.44	0.11	0	2.56	0	0.866667	0.625	0.848351	0.780006	0.5	0.182	0.788785	0.490262
DIAM-WD-C0.2-FG-24W	WD0.2%AMLD	Mouse	C57B/6 S129J; ISOGENIC	TD88137	0.727977	0.00044562	-0.127047	0.493197	1.27519	0.0015055	1.09706	0.00044562	3.21895	0.00175613	2.09057	0.00233542	-0.12128	0.398128	NA	NA	2.9	1	0.4	4.3	0.6	0.866667	0.75	0.911472	0.842713	0.5	0.545	0.92795	0.65765
DIAM-WD-C0.2-FG-52W	WD0.2%AMLD	Mouse	C57B/6 S129J; ISOGENIC	TD88137	0.621717	3.09288e-06	-0.42404	0.081362	1.08342	0.000142773	1.27924	0.000142773	1.25392	0.0111064	1.40034	8.65386e-05	0.463319	0.00895699	NA	NA	2.5	1	1	4.5	1.1	0.866667	0.875	0.834249	0.858639	0.5	0.727	0.833915	0.686972
6J-WD-C1.3-FG-CCL4-24W	WD1.3%AMLD-CCL4	Mouse	C57BL/6J; WT	TD120528	0.107803	0.2	0.577429	0.0590719	0.821933	0.029401	0.753622	0.2	2.77389	0.029401	2.19977	0.029401	NA	NA	NA	NA	2.75	1.5	1.75	6	3.25	0.466667	0.75	0.770543	0.662403	0.125	0.818	0.944041	0.629014
6N-SURWIT-F59-C2-FG-30W	WD2%AMLD	Mouse	C57BL/6J; WT	S8251-E020	0.56029	0.00317533	-0.0994649	0.476285	1.07934	0.000733411	0.263768	0.00928793	2.68643	0.000346468	0.995295	0.00137881	-0.356165	0.0947195	0.270187	0.652809	3	1	0	4	3	0.933333	0	0	0.311111	1	0.182	0.384362	0.522121
R-CDAA-4W	CDD	Rat	RjHan:Wi; WT	E15667-94	-0.205067	0.0018648	-0.121861	0.522587	0.514573	0.0239018	0.731004	0.0003108	1.86582	0.0001554	1.82326	0.0001554	NA	NA	0.432662	0.505361	3	1.38	0	4.38	1.25	0.4	0.75	0.757762	0.635921	0.75	0.545	0.920469	0.73849
R-CDAA-8W	CDD	Rat	RjHan:Wi; WT	E15667-94	-0.157934	0.01998	N/A	N/A	N/A	N/A	0.451109	0.002664	1.51988	0.00799201	2.0175	0.01998	NA	NA	-3.09826	0.00238806	2.75	1.25	1	5	3.25	0.266667	0.75	0.457705	0.491457	0.625	0.818	0.829172	0.757391
R-CDAA-12W	CDD	Rat	RjHan:Wi; WT	E15667-94	-0.110153	0.120591	-0.222392	0.932206	0.790118	0.0411842	0.320713	0.120591	1.07909	0.0021756	1.9649	0.000621601	NA	NA	2.02552	0.0037296	2.62	1.25	0.88	4.75	3.5	0.533333	0.75	0.7418	0.675045	0.625	0.818	0.911874	0.784958
DB-MCD-4W	CDD	Mouse	C57BL/6J; db/db	A02082002B	-0.481869	0.00782703	-0.56994	0.246753	0.158688	0.662338	-0.106616	0.536797	1.14273	0.004329	0.387317	0.329004	-2.11824	0.004329	NA	NA	3	1	1	5	0.5	0.133333	0.875	0.87613	0.628154	0.375	0.545	0.785259	0.56842
6J-MCD-5.5W	CDD	Mouse	C57BL/6J; WT	A02082002B	-0.996889	0.00252525	-0.986947	0.106061	-1.03161	0.0146765	0.110676	0.638889	2.63475	0.00252525	1.52354	0.00252525	-1.08936	0.00252525	NA	NA	3	2.29	2	7.29	0.57	0	0.625	0.233551	0.286184	0.25	0.545	0.720758	0.505253
6J-CDAHFD-F45-6W	CDHFD	Mouse	C57BL/6J; WT	A06071309	-0.26016	0.00610703	0.423143	0.000786905	-0.866314	0.00614551	0.868789	0.000246294	2.70948	1.58768e-05	1.26978	0.00484601	NA	NA	NA	NA	3	2.58	0	5.58	1.08	0.266667	0.625	0.621961	0.504542	0.625	0.364	0.838382	0.609127
6J-CDAHFD-F45-8W	CDHFD	Mouse	C57BL/6J; WT	A06071309	-0.35956	0.000178614	-0.325791	0.00724067	-1.09881	0.000180635	0.675605	1.08251e-05	3.41465	0.000180635	1.57729	1.08251e-05	NA	NA	NA	NA	3	2.3	0.8	6.1	2	0	0.875	0.863003	0.579334	0.375	0.909	0.868421	0.717474
6J-CDAHFD-F45-12W	CDHFD	Mouse	C57BL/6J; WT	A06071309	-0.367336	0.000181651	-0.82121	0.00451026	-1.07195	0.00280656	1.00531	1.08251e-05	2.42898	0.000181651	1.2138	0.000487129	NA	NA	NA	NA	3	2.2	1.2	6.4	2	0	0.875	0.823288	0.566096	0.375	0.909	0.931269	0.738423
R-CDAA-C1-12W	CDHCD1%	Rat	RjHan:Wi; WT	E15666-94	-0.0706764	0.152705	-0.527607	0.214141	0.615479	0.214141	0.548911	0.0003108	0.781308	0.00786713	1.87766	0.000174825	NA	NA	0.647599	0.210489	3	1	1	5	3.89	0.466667	0.75	0.564553	0.59374	0.25	0.818	0.871766	0.646589
R-CDAA-C2-4W	CDHCD2%	Rat	RjHan:Wi; WT	E15665-94	-0.177683	0.0029526	0.0769384	0.246315	0.903716	0.0127612	0.869137	0.0001554	1.87067	0.0001554	1.91397	0.0001554	NA	NA	-0.0730677	0.798446	2.62	1.38	0.38	4.38	1.62	0.4	0.75	0.599758	0.583253	0.75	0.727	0.871881	0.78296
R-CDAA-C2-8W	CDHCD2%	Rat	RjHan:Wi; WT	E15665-94	-0.176433	0.002664	N/A	N/A	N/A	N/A	0.855663	0.000666001	1.43332	0.000666001	2.02206	0.000666001	NA	NA	1.05321	0.0812521	3	1.38	1	5.38	3.25	0.266667	0.75	0.438017	0.484894	0.625	0.818	0.735691	0.72623
R-CDAA-C2-12W	CDHCD2%	Rat	RjHan:Wi; WT	E15665-94	-0.16373	0.00407925	-0.290339	0.503441	0.866212	0.0242424	0.716295	0.000582751	1.15269	0.00407925	2.02004	0.000582751	NA	NA	1.57224	0.0174825	3	1	1	5	3.86	0.4	0.75	0.54755	0.56585	0.75	0.818	0.84551	0.804503
LDLR-CDHFHCD-F42-C1-8W	CDHFHCD1%	Mouse	C57BL/6J; LDLRKO	A08111307	0.0405778	0.485714	0.329691	0.11021	0.199291	0.114286	0.584465	0.0285714	4.02374	0.0285714	1.61095	0.0285714	-0.151852	0.0781429	NA	NA	3	2.5	1	6.5	2	0.533333	0.625	1	0.719444	0.75	0.727	0.997166	0.824722
6J-CCl4-4W	CCl4	Mouse	C57BL/6J; WT	ND 3892	-0.0356205	0.425151	0.121368	0.4407	0.343712	0.00206406	0.229716	0.0113751	3.99436	0.00421344	2.58376	0.0049693	-0.564549	0.00188537	NA	NA	0	0.91	1.82	2.73	2.73	0.6	0.125	0.751661	0.49222	0.375	0.273	0.838412	0.495471
6J-CCl4-6W	CCl4	Mouse	C57BL/6J; WT	ND 3892	-0.132032	0.0545272	0.118076	0.593573	0.258789	0.193233	0.447652	4.57059e-05	5.32117	0.000297253	3.83647	0.000433573	-0.659815	0.000835999	NA	NA	0	1.9	1.9	3.8	3	0.533333	0.125	0.876534	0.511622	0.75	0.273	0.890156	0.637719

## Sheet: Table S2
Table S2. Scientific evidences from the literature where the study designs tested in the paper have been described, and information regarding glucose metabolism
			Evidences from the Literature supporting changes in Glucose Metabolism
Group Cluster	Diet Code and Study Design Explored in the paper	Selected PMIDs with detailed profiling of the models (for MASLD and/or Glucose Metabolism)	Circulating Glucose	Circulating Insulin	Insulin Resistance (e.g. HOMA-IR)	OGTT/ipGTT	ITT
GMCHOW	Chow Diet (ob/ob mice; NO sugar water)	22118645; 23401753; 26256903; 34183063; 24252636; 26159457	Increased	Increased	Yes	Reduced Glucose Tolerance	Reduced Insulin Sensitivity
HFD	D12451 (in WT mice; NO sugar water)	25979814, 27863448; 29276754; 25801507; 32918517	Increased (Trend)	Increased	Yes	Reduced Glucose Tolerance	Reduced Insulin Sensitivity
HFD	TD110201 or TD06303 (in WT mice; With/Without Sugar Water)	24650559; 34408183; 19541924; 18772365; 22038829; 25577467	Increased	Increased	Yes	Reduced Glucose Tolerance	Reduced Insulin Sensitivity
HFD	D12331 (in WT mice; With/Without Sugar Water)	26728044; 30824564; 20607689; 34483906; 27391242; 20607689; 32508961; 36499250	Increased	Increased	Yes	Reduced Glucose Tolerance	Reduced Insulin Sensitivity
WD0.2%	TD88137 (in WT or Diamond mice; With/Without Sugar Water)	19940134; 32694734; 19119140; 23409132; 17058218; 27261415; 33722690; 36126896	Unchanged	Increased	Yes	Reduced Glucose Tolerance	Reduced Insulin Sensitivity
WD0.2%	D12079B (in WT mice; With/Without Sugar Water)	31545283; 35820507; 26282529; 22024495; 27648148; 37332358; 23023374	Increased (Trend)	Increased	Yes	Reduced Glucose Tolerance	Reduced Insulin Sensitivity
WD2%	D09100301 (in WT mice; NO sugar water)	22268099; 31543682; 29106384; 31909359; 32362324; 27326314; 26731267; 30772256; 32478287; 36949095; 36123383	Increased	Increased	Yes	Reduced Glucose Tolerance	Reduced Insulin Sensitivity (in some strains)
WD2%	D09100310 (in WT and ob/ob mice; NO sugar water)	31543682; 34659125; 37228085; 32918517; 36123383; 34651578; 36261549; 35265044; 37496991; 36126896; 32918517	Increased (Trend)	Increased	Yes	Reduced Glucose Tolerance	Reduced Insulin Sensitivity
WD2%	E15766-3402EF (in ZSF1 rats; NO sugar water)	36003651 (Glucose Metabolism); Unpublished Combination of Diet/Model for NAFLD	Increased	Increased	Yes	N/A	N/A
WD2%	D16010101 (In WT mice; NO sugar water)	31293441; 34680405; 35102341; 36629912; 36768854; 33444819	Not significantly Changed	Not significantly Changed	N/A	Reduced Glucose Tolerance	Reduced Insulin Tolerance (Trend)
WD2%	D16022301 (In WT mice; NO sugar water)	31293441	Not significantly Changed	N/A	N/A	Normal Glucose Tolerance	N/A
WD2%	S8251-E020 (In WT mice; With sugar water)	Unpublished Combination of Diet/Model	N/A	N/A	N/A	N/A	N/A
WD0.3%	D12492 (In WT mice; with STZ)	30129056; 37337224; 30779918; 26907958; 31575546; 35947136; 29631332; 36323235; 23430399; 26201094	Increased	Increased	YES	Reduced Glucose Tolerance	Reduced Insulin Sensitivity
WD1.3%	TD120528 (In WT mice; with sugar water and Ccl4)	29572095; 37463623; 35492028; 37332758; 32367049; 33395434; 36123383; 36875069	Unchanged (comparing to chow); Increased (compared to CCl4)	Unchanged (comparing to chow); Increased (compared to CCl4)	NO	N/A	N/A
CDD	A02082002B (MCD in WT or db/db mice; NO sugar water)	24294355; 20557969; 31630534: 34237252; 27904677; 26895034; 27461716; 33754067; 28306139; 34004162	Decreased	Decreased	NO	Improved Glucose Tolerance	Improved Insulin Sensitivity
CDD	E15667-94 (In WT rats; NO sugar water)	31992752; 30511198	N/A	N/A	N/A	N/A	N/A
CDHCD1%	E15666-94 (In WT rats; NO sugar water)	31992752; 30511198; 29197066	N/A	N/A	N/A	N/A	N/A
CDHCD2%	E15665-94 (In WT rats; NO sugar water)	30511198	N/A	N/A	N/A	N/A	N/A
CDHFD	A06071309 (In WT mice; NO sugar water)	27723801; 37293574; 31891606; 35950514; 35240344; 36864030; 37234276; 33177546	Not significantly Changed	Not significantly Changed	N/A	N/A	N/A
CDHFHCD1%	A08111307 (in LDLRKO mice; NO sugar water)	29428719; 30114411; 26992446; 28322783; 27421062	Decreased	N/A	N/A	N/A	N/A
N/A: information not available in the literature

## Sheet: Table S3
UCAM/VCU Cohort
	CTRL	Mild	Moderate	Severe	P-Value
		(F0)	(F1-2)	(F3-4)	(χ2 test or ANOVA)
N (M/F)	4 (1/3)	28 (14/14)	73 (39/34)	31 (13/18)	0.548
T2DM (Yes/No/Borderline)	4 (0/4/0)	28 (6/22/0)	73 (30/42/1)	31 (21/9/1)	0.0052
Age (years)	53 ± 9.04a,b	51.32 ± 2.58a,b	50.41 ± 1.29a	57.84 ± 1.83b	0.03
Steatosis	0 ± 0a	1.18 ± 0.17b	1.86 ± 0.09c	1.77 ± 0.12c	9.83e-07
Lobular Inflammation	0 ± 0a	0.96 ± 0.1b	1.16 ± 0.06b	1.52 ± 0.1c	6.84e-07
Ballooning	0 ± 0a	0.21 ± 0.08a	1 ± 0.09b	1.45 ± 0.1c	9.63e-12
NAS	0 ± 0a	2.36 ± 0.22b	4.03 ± 0.16c	4.74 ± 0.18d	4.68e-16
Fibrosis	0 ± 0a	0 ± 0a	1.32 ± 0.05b	3.23 ± 0.08c	<2e-16
EPoS Cohort
		Mild	Moderate	Severe	P-Value
		(F0)	(F1-2)	(F3-4)	(χ2 test or ANOVA)
N (M/F)		32 (20/12)	79 (49/30)	57 (31/26)	0.073
T2DM (Yes/No)		32 (9/23)	79 (37/42)	57 (44/13)	1.88e-05
Age (years)		48.25 ± 2.22a	52.78 ± 1.42a	59.53 ± 1.11b	2.51e-05
Steatosis		1.88 ± 0.15	2.09 ± 0.09	2.12 ± 0.11	0.35
Lobular Inflammation		1.03 ± 0.11a	1.38 ± 0.08b	1.74 ± 0.1c	3.59e-05
Ballooning		0.16 ± 0.07a	1.03 ± 0.07b	1.47 ± 0.08c	<2e-16
NAS		3 ± 0.24a	4.47 ± 0.18b	5.33 ± 0.21c	1.41e-09
Fibrosis		0 ± 0a	1.53 ± 0.06b	3.23 ± 0.06c	<2e-16
Patients were divided into groups according to histology (see methods for details). Statistical significance is assessed by chi-squared (χ2) test (two-sided categorical variable hypothesis testing; for N, T2DM) or ANOVA (two-sided continuous variable hypothesis testing; for Age, Steatosis, Inflammation, Ballooning, NAS score, Fibrosis). Superscript letters indicate post-hoc analysis significance …

## Sheet: Table S4
GeneSymbol	Gene_used_in_DSEA(0:No/1:Yes)	Early/All/Late disease stage (if used in DSEA otherwise NA)	ENSEMBL_GENE_ID_HUMAN	ENSGENEID_MOUSE	ENSGENEID_RAT	L2FC_UCAM/VCU: Mild vs Control	P-VALUE_UCAM/VCU: Mild vs Control	P-ADJUSTED_UCAM/VCU: Mild vs Control	L2FC_UCAM/VCU: Moderate vs Mild	P-VALUE_UCAM/VCU: Moderate vs Mild	P-ADJUSTED_UCAM/VCU: Moderate vs Mild	L2FC_UCAM/VCU: Severe vs Mild	P-VALUE_UCAM/VCU: Severe vs Mild	P-ADJUSTED_UCAM/VCU: Severe vs Mild	L2FC_EPoS: Moderate vs Mild	P-VALUE_EPoS: Moderate vs Mild	P-ADJUSTED_EPoS: Moderate vs Mild	L2FC_EPoS: Severe vs Mild	P-VALUE_EPoS: Severe vs Mild	P-ADJUSTED_EPoS: Severe vs Mild	L2FC_OB.CHOW.8W	P-VALUE_OB.CHOW.8W	P-ADJUSTED_OB.CHOW.8W	L2FC_6J.HFD.F45.28W	P-VALUE_6J.HFD.F45.28W	P-ADJUSTED_6J.HFD.F45.28W	L2FC_6J.ALIOS.F45.24W	P-VALUE_6J.ALIOS.F45.24W	P-ADJUSTED_6J.ALIOS.F45.24W	L2FC_6N.SURWIT.F58.20W	P-VALUE_6N.SURWIT.F58.20W	P-ADJUSTED_6N.SURWIT.F58.20W	L2FC_6J.ALIOS.F45.FG.16W	P-VALUE_6J.ALIOS.F45.FG.16W	P-ADJUSTED_6J.ALIOS.F45.FG.16W	L2FC_6N.SURWIT.F58.FG.20W	P-VALUE_6N.SURWIT.F58.FG.20W	P-ADJUSTED_6N.SURWIT.F58.FG.20W	L2FC_6J.WD.C0.2.32W	P-VALUE_6J.WD.C0.2.32W	P-ADJUSTED_6J.WD.C0.2.32W	L2FC_MC4R.WD.C0.2.21W	P-VALUE_MC4R.WD.C0.2.21W	P-ADJUSTED_MC4R.WD.C0.2.21W	L2FC_6J-STZ-WD-C0.3-5W	P-VALUE_6J-STZ-WD-C0.3-5W	P-ADJUSTED_6J-STZ-WD-C0.3-5W	L2FC_6J.AMLN.C2.36W	P-VALUE_6J.AMLN.C2.36W
TSPAN6	0	NA	ENSG00000000003	ENSMUSG00000067377	ENSRNOG00000003786	0.0324325	0.8	0.917	0.0145534	0.752	0.911	0.0571805	0.409	0.594	0.0463344	0.401	0.888	0.075546	0.254	0.532	0.528467	0.257852	0.477759	2.09461	0.000816565	0.00890123	1.1453	0.0440001	0.13808	0.489507	0.492711	1	-0.460745	0.56772	1	0.488385	0.398006	0.702813	1.6028	0.00249686	0.011406	2.43386	2.06942e-11	1.22915e-10	0.735749	0.014979	0.0419978	1.82355	2.11681e-05
DPM1	0	NA	ENSG00000000419	ENSMUSG00000078919	ENSRNOG00000010993	0.232827	0.0431557	0.217775	0.0559608	0.201883	0.526917	0.106214	0.164444	0.333898	0.0403827	0.516066	0.91953	0.0479927	0.551741	0.787608	0.237198	0.46249	0.679174	-0.178345	0.278086	0.531824	0.403764	0.0527795	0.156681	-0.127412	0.660774	0.855039	-0.346469	0.0391273	0.344231	-0.231317	0.255352	0.572282	-0.361816	0.00174109	0.00846359	-0.772385	4.24144e-05	0.00013215	-0.0435222	0.641019	0.767017	-0.604561	0.0306227
SCYL3	0	NA	ENSG00000000457	ENSMUSG00000026584	ENSRNOG00000025318	-0.0252442	0.656	0.846	-0.110887	0.00018353	0.0172325	-0.129732	0.0012344	0.0127197	-0.00670311	0.873934	0.983185	-0.0216571	0.670824	0.857541	-0.0363304	0.735818	0.865723	-0.308899	0.0148306	0.0769443	-0.309038	0.00895069	0.0451257	-0.03482	0.737313	0.89091	-0.00914122	0.947061	0.98713	-0.021299	0.763054	0.913357	-0.437866	2.79583e-06	3.14884e-05	-0.207472	0.113168	0.179172	-0.0799398	0.0798149	0.166802	-0.3532	0.0154002
FGR	0	NA	ENSG00000000938	ENSMUSG00000028874	ENSRNOG00000009912	0.322057	0.231262	0.523182	0.241483	0.0148621	0.155327	0.260667	0.044502	0.142206	0.163142	0.0804586	0.658765	0.17936	0.118189	0.342047	0.625777	0.0182401	0.0710565	1.48601	3.24221e-07	1.78663e-05	0.767298	0.0121187	0.0559542	0.252936	0.300908	0.608213	0.164412	0.595425	0.877622	0.685905	0.00609944	0.0698924	1.73585	2.18173e-12	1.12906e-10	2.48293	1.58447e-51	7.03292e-50	1.09188	1.24827e-11	2.96954e-10	1.64599	1.85753e-08
CFH	0	NA	ENSG00000000971	ENSMUSG00000026365	ENSRNOG00000030715	0.121552	0.225438	0.516712	-0.0645961	0.155068	0.471317	-0.0944087	0.120962	0.273898	0.0175134	0.814918	0.975139	-0.00950508	0.924187	0.971194	-0.542933	2.66377e-06	3.38365e-05	-0.446854	0.0398896	0.155368	-0.704805	0.000818901	0.00801584	-0.493233	0.0359761	0.226803	0.385812	0.0451087	0.364882	-0.271724	0.0375711	0.210872	-0.0969728	0.36548	0.547666	-0.1636	0.173307	0.257027	0.106677	0.265901	0.418569	-0.272194	0.0266416
FUCA2	0	NA	ENSG00000001036	ENSMUSG00000019810	ENSRNOG00000015551	-0.0555177	0.533031	0.773639	0.122088	0.00395445	0.0797527	0.306537	1.62e-05	0.000605841	0.0742568	0.15138	0.744356	0.159439	0.00645	0.0508924	0.293142	0.0413454	0.133872	0.507538	0.000188069	0.00282384	0.605815	0.000340726	0.00418116	0.143193	0.329793	0.630439	0.336289	0.088344	0.470948	0.392033	0.000399136	0.0111017	0.588218	1.32951e-05	0.000126563	1.15597	6.33296e-14	4.52534e-13	0.506169	2.59868e-18	1.90026e-16	1.00349	9.70636e-19
GCLC	0	NA	ENSG00000001084	ENSMUSG00000032350	ENSRNOG00000006302	-0.284358	0.0188	0.138	0.0184225	0.71008	0.891847	-0.151184	0.0337349	0.116753	0.0127899	0.848341	0.981303	-0.125162	0.141778	0.382526	0.531509	8.36618e-05	0.000733737	-0.0459204	0.691725	0.855217	-0.159931	0.400943	0.588905	-0.726051	0.00195761	0.0442598	0.384765	0.00527678	0.138169	-0.480805	0.0130502	0.112045	-0.174298	0.16759	0.318414	0.467841	2.36668e-07	9.64843e-07	-0.222502	0.000431854	0.00193314	0.168635	0.131712
NFYA	0	NA	ENSG00000001167	ENSMUSG00000023994	ENSRNOG00000012702	-0.0928652	0.346732	0.636045	0.0648787	0.126172	0.427319	0.0897489	0.138706	0.299145	0.000693229	0.987863	0.997986	0.0226153	0.684176	0.864688	0.0464156	0.707893	0.849526	0.156009	0.147565	0.366338	0.10632	0.483952	0.660839	0.161204	0.203626	0.507291	0.031225	0.854118	0.967245	0.0563175	0.620192	0.844187	0.336439	0.00151896	0.00753624	0.677633	4.84345e-11	2.80073e-10	0.104156	0.105206	0.207601	0.545529	2.18129e-05
STPG1	0	NA	ENSG00000001460	ENSMUSG00000028801	ENSRNOG00000031448	0.0194941	0.87341	0.950003	-0.00562688	0.92683	0.975063	0.0380848	0.66883	0.801188	0.0110774	0.887462	0.985558	0.21651	0.0234992	0.123666	0.485704	0.701239	0.845043	NA	NA	NA	0.821385	0.369316	0.561878	0.778208	0.447486	1	-0.703546	0.651128	1	NA	NA	NA	NA	NA	NA	-0.332319	0.732165	0.806199	1.66273	0.00110807	0.00444675	1.12577	0.202716
NIPAL3	0	NA	ENSG00000001461	ENSMUSG00000028803	ENSRNOG00000037165	0.0359795	0.733932	0.88717	0.0183834	0.632693	0.852949	-0.0991162	0.10684	0.25321	0.0747267	0.210559	0.803296	0.190623	0.00770619	0.0577236	-0.0935017	0.62544	0.799474	0.135994	0.2598	0.511987	-0.191003	0.305147	0.498459	0.218205	0.311659	0.616095	0.428245	0.0186061	0.248946	0.288822	0.0892159	0.341772	0.282057	0.0110571	0.0389345	0.110635	0.347994	0.455576	0.420759	9.88597e-07	8.42163e-06	0.421508	0.00038417
LAS1L	0	NA	ENSG00000001497	ENSMUSG00000057421	ENSRNOG00000021748	0.0834539	0.39153	0.672285	-0.0533498	0.131967	0.437973	-0.180828	0.000466	0.00643	-0.0357394	0.336641	0.862117	-0.0647692	0.133	0.369	-0.168083	0.116002	0.282761	-0.220554	0.0029645	0.0237867	0.0381541	0.838735	0.910747	-0.0878358	0.342028	0.642495	-0.215811	0.0404972	0.348312	-0.105664	0.11844	0.396371	-0.144507	0.0513787	0.131916	-0.493428	4.18141e-13	2.83417e-12	-0.140282	0.000123296	0.000635914	-0.332371	0.00341015
ENPP4	1	Early disease development	ENSG00000001561	ENSMUSG00000023961	ENSRNOG00000010174	0.758086	0.001111	0.0277207	0.0431169	0.552453	0.81122	0.0629522	0.534818	0.702065	0.105813	0.45114	0.902681	0.227899	0.157139	0.407526	-0.250866	0.0290918	0.102293	0.502266	0.000311567	0.00417705	-0.0722465	0.652101	0.787246	-0.166268	0.398376	0.686903	0.330265	0.0156265	0.23389	0.0863732	0.467495	0.753329	0.100581	0.372874	0.554471	0.461693	0.000496157	0.00131908	0.024749	0.765724	0.856478	0.404116	0.00104999
SEMA3F	0	NA	ENSG00000001617	ENSMUSG00000034684	ENSRNOG00000017704	0.442257	0.0516255	0.241498	-0.059935	0.49684	0.777813	-0.2438	0.0454943	0.144213	-0.0805238	0.385462	0.882709	-0.105572	0.356399	0.637176	0.594108	0.00651371	0.0309356	0.32241	0.188768	0.424221	-0.653043	0.0438592	0.137778	0.427188	0.0656018	0.300754	-0.686592	0.000315902	0.0241035	0.341501	0.142317	0.432619	0.467334	0.0142462	0.0477698	1.13795	4.27895e-15	3.33725e-14	0.45765	1.62903e-11	3.79254e-10	0.747565	1.32649e-05
CFTR	0	NA	ENSG00000001626	ENSMUSG00000041301	ENSRNOG00000055103	0.0744116	0.632429	0.832998	0.160741	0.105415	0.392194	0.735334	0.00267	0.0215283	-0.0769622	0.676031	0.951586	1.23319	8.99e-08	7.58e-06	0.197781	0.842413	0.925216	1.31814	0.17008	0.399064	1.37704	0.0527522	0.156624	NA	NA	NA	0.10154	0.923959	1	NA	NA	NA	2.03992	0.00194286	0.00924755	5.17165	8.91803e-21	9.91745e-20	1.31355	0.0166308	0.0458157	2.55319	1.88389e-06
ANKIB1	0	NA	ENSG00000001629	ENSMUSG00000040351	ENSRNOG00000005502	-0.103576	0.32885	0.619589	0.0627284	0.0885842	0.361754	0.09658	0.0413047	0.134843	0.0364066	0.523973	0.920957	0.0778838	0.238605	0.514565	0.34421	0.000900985	0.00594707	0.106031	0.328353	0.584477	-0.282962	0.0772415	0.202915	-0.23089	0.173035	0.469704	0.0426451	0.74683	0.931433	0.0149732	0.899961	0.964457	-0.0110897	0.928361	0.961933	0.23835	0.0705589	0.119219	-0.0770722	0.0771245	0.162363	0.203455	0.0331543
KRIT1	0	NA	ENSG00000001631	ENSMUSG00000000600	ENSRNOG00000007937	-0.0432108	0.66056	0.847357	0.00385989	0.914398	0.970904	-0.0949658	0.0875934	0.222136	0.0442402	0.503577	0.91562	-0.0161513	0.848634	0.941787	-0.244035	0.0550968	0.166011	-0.0787749	0.548264	0.761098	0.00779707	0.952346	0.973934	-0.309805	0.196809	0.498442	-0.0644929	0.648131	0.896653	-0.210187	0.0255994	0.168016	-0.143749	0.119737	0.249527	-0.1502	0.127099	0.198135	-0.117004	0.0135931	0.0386693	-0.013077	0.934408
RAD52	0	NA	ENSG00000002016	ENSMUSG00000030166	ENSRNOG00000009742	-0.298108	0.0133469	0.111753	-0.0687571	0.186175	0.510253	-0.253312	0.000784087	0.00917672	-0.0511335	0.551294	0.926135	-0.0154283	0.867484	0.949219	-0.636994	0.013976	0.0572918	-0.142462	0.371708	0.625056	0.0580266	0.669454	0.799506	-0.0445456	0.8034	0.921034	-0.170393	0.307254	0.717715	-0.13664	0.290874	0.608708	0.0660965	0.652451	0.78944	-0.152461	0.294784	0.399939	-0.0299764	0.696279	0.806935	-0.105048	0.662564
BAD	0	NA	ENSG00000002330	ENSMUSG00000024959	ENSRNOG00000021147	0.00716316	0.959869	0.983549	-0.0417064	0.448325	0.74388	0.0503896	0.680528	0.80851	-0.11534	0.292217	0.843126	-0.193914	0.0830114	0.276504	-0.215054	0.185056	0.386473	0.0640233	0.691182	0.854978	0.0542262	0.671183	0.800314	0.0801091	0.634098	0.839323	-0.163893	0.295027	0.706868	0.00352645	0.97397	0.990356	0.0710326	0.64576	0.784202	-0.0715099	0.510636	0.612972	0.0532693	0.237599	0.38529	-0.214535	0.0426372
LAP3	0	NA	ENSG00000002549	ENSMUSG00000039682	ENSRNOG00000003289	0.0904406	0.483285	0.739396	-0.00285482	0.957242	0.984044	-0.111863	0.13	0.286228	-0.038611	0.56834	0.931216	-0.0824289	0.373	0.653296	-0.315161	0.0018464	0.0109273	-0.301809	0.00149515	0.0140329	0.0778328	0.528689	0.696703	-0.09554	0.205771	0.509515	0.0998733	0.251738	0.669257	-0.0842537	0.0986508	0.36082	-0.21887	0.00394749	0.0167582	-1.15732	8.19191e-87	1.2658e-84	-0.115124	0.00382184	0.0131256	-0.541713	7.91234e-08
HS3ST1	0	NA	ENSG00000002587	ENSMUSG00000051022	NaN	0.20198	0.320805	0.612009	0.204907	0.141035	0.451569	0.826253	7.14e-05	0.00171234	-0.0563797	0.79357	0.973094	0.867289	0.000474	0.00740852	-0.647177	0.483445	0.69634	1.54593	0.120475	0.321362	-0.0286802	0.965236	0.980419	0.0545298	0.942122	1	-0.38385	0.728672	1	-1.03988	0.18766	1	-0.0173271	0.976068	0.987666	2.4302	3.44959e-07	1.37977e-06	0.476192	0.250308	0.400563	1.07761	0.140258
AOC1	0	NA	ENSG00000002726	ENSMUSG00000029811	ENSRNOG00000008575	-0.436157	0.578788	0.800382	-0.68942	0.0594445	0.30294	-0.707407	0.121897	0.275248	0.270786	0.597538	0.937939	-0.378823	0.529931	0.772728	0.914418	0.560029	1	1.9687	0.0492496	1	-1.07162	0.389966	1	NA	NA	NA	-1.74018	0.320773	1	NA	NA	NA	2.29307	0.0900372	0.202586	4.08208	0.000367643	0.000997812	0.692073	0.314671	0.474171	-0.913175	0.408223
HECW1	0	NA	ENSG00000002746	NaN	ENSRNOG00000016046	0.0930601	0.722629	0.881836	-0.00633813	0.953309	0.983563	0.106149	0.58468	0.740271	0.893695	0.0025879	0.225538	1.84481	2.76e-09	4.41e-07	NaN	NaN	NaN	NaN	NaN	NaN	NaN	NaN	NaN	NaN	NaN	NaN	NaN	NaN	NaN	NaN	NaN	NaN	NaN	NaN	NaN	NaN	NaN	NaN	NaN	NaN	NaN	NaN	NaN
MAD1L1	0	NA	ENSG00000002822	ENSMUSG00000029554	ENSRNOG00000001265	-0.0758796	0.628682	0.830824	-0.139782	0.0408771	0.249421	-0.219629	0.0395464	0.130425	-0.0489028	0.67111	0.951115	-0.35936	0.00409568	0.0366453	-0.0753182	0.63912	0.808267	-0.0416503	0.726917	0.874698	-0.57932	0.0302824	0.106487	0.370684	0.00554135	0.0815554	0.0483276	0.765145	0.938211	0.171326	0.109614	0.379202	-0.0601956	0.599726	0.750057	-0.0430145	0.685197	0.767718	-0.170964	0.00865992	0.0263008	0.0990157	0.397677
LASP1	0	NA	ENSG00000002834	ENSMUSG00000038366	ENSRNOG00000004132	0.358955	0.00112481	0.0278157	0.0719146	0.14208	0.453085	0.170783	0.00725467	0.0412814	0.0616017	0.230471	0.812701	0.0588603	0.276836	0.55609	-0.124847	0.301276	0.527423	-0.0375749	0.676925	0.846317	-0.648147	0.00381022	0.0244111	-0.479227	0.0170334	0.15536	-0.042079	0.748677	0.931842	-0.375273	0.0315559	0.190629	0.0187783	0.840739	0.911328	-0.0251091	0.807828	0.864761	-0.0307856	0.592171	0.729451	0.283249	0.0437555
SNX11	0	NA	ENSG00000002919	ENSMUSG00000020876	ENSRNOG00000008642	0.133715	0.261439	0.555791	0.0273079	0.622557	0.849284	-0.0248458	0.725241	0.837996	0.0556055	0.292143	0.843126	0.0430095	0.44412	0.710148	0.433249	0.00404182	0.0208516	0.0463427	0.760883	0.893008	0.192956	0.332558	0.526711	0.296183	0.106457	0.373852	-0.212171	0.225672	0.643648	0.235996	0.107972	0.376764	-0.098116	0.52592	0.691804	0.152786	0.237536	0.334428	0.32874	2.43123e-06	1.89076e-05	0.488584	0.0296013
TMEM176A	0	NA	ENSG00000002933	ENSMUSG00000023367	ENSRNOG00000023708	0.129042	0.449173	0.714564	-0.0805465	0.293015	0.623037	0.00700379	0.953	0.976	-0.10204	0.260368	0.829838	-0.131654	0.156988	0.407233	0.408209	0.0012202	0.00770263	0.627088	3.26684e-05	0.00071724	0.287142	0.25185	0.442549	-0.0911006	0.485725	0.74491	0.182945	0.391806	0.77327	-0.22879	0.0228229	0.156766	1.15572	4.08918e-11	1.53706e-09	1.2641	3.62481e-15	2.84218e-14	0.261781	0.00163663	0.00628545	0.852418	2.38987e-14
M6PR	0	NA	ENSG00000003056	ENSMUSG00000007458	ENSRNOG00000014992	0.0664153	0.520777	0.765411	0.0985047	0.0289906	0.210933	0.0919668	0.10521	0.25088	0.0876826	0.324162	0.855528	0.0537697	0.639	0.839	0.0526662	0.582834	0.770178	0.0708203	0.310379	0.565138	-0.116158	0.0891297	0.222719	-0.0862181	0.335785	0.636016	0.178455	0.0466617	0.36988	0.0389671	0.532863	0.795282	0.0151238	0.825045	0.901161	0.00685672	0.903068	0.933267	-0.0608623	0.0222356	0.0586535	-0.00895828	0.870123
KLHL13	1	Early disease development	ENSG00000003096	ENSMUSG00000036782	ENSRNOG00000014029	-0.612956	0.0490951	0.234001	0.178392	0.170253	0.489516	0.0783491	0.660405	0.795506	0.0511802	0.688474	0.952333	0.0901322	0.572049	0.799446	0.156825	0.312904	0.538932	0.183371	0.435631	0.676949	-0.458708	0.0331396	0.11367	-0.218305	0.280348	0.58768	-0.423745	0.0472218	0.370225	-0.234704	0.106414	0.373692	0.52874	0.00233153	0.0107802	0.97532	2.84433e-06	1.02839e-05	-0.666704	2.47908e-13	7.89791e-12	0.175356	0.23971
CYP26B1	0	NA	ENSG00000003137	ENSMUSG00000063415	ENSRNOG00000015076	-0.165977	0.731509	0.886497	-0.432646	0.0560333	0.293534	-0.0190444	0.949721	0.97467	0.343919	0.155187	0.747956	0.432316	0.0948203	0.300339	1.15287	0.177678	0.375777	-0.013071	0.981576	0.991931	-0.747123	0.224171	0.409891	-2.66556	9.64663e-09	2.23191e-06	0.478263	0.342546	0.742369	-0.196765	0.739281	0.901229	-0.50874	0.358904	0.541008	-0.21851	0.720063	0.797264	0.409588	0.408834	0.570097	-0.479	0.276454
ICA1	0	NA	ENSG00000003147	ENSMUSG00000062995	ENSRNOG00000008628	0.338969	0.377426	0.661541	0.0206932	0.909937	0.969212	-0.243293	0.289418	0.479897	-0.158212	0.462025	0.904589	-0.0909482	0.665468	0.854817	-0.151934	0.538764	0.739543	0.600926	0.0354622	0.143447	0.461868	0.0632748	0.176656	0.401405	0.240635	0.546637	-0.121248	0.730015	0.927013	0.645667	0.0240006	0.161733	0.400587	0.15499	0.301336	0.954136	6.03063e-06	2.09457e-05	0.239	0.101083	0.201399	0.601607	0.0162036
DBNDD1	0	NA	ENSG00000003249	ENSMUSG00000031970	NaN	-0.0626603	0.870627	0.948978	-0.0434778	0.749975	0.90997	0.500314	0.0197123	0.080806	0.038627	0.772243	0.969212	0.642939	0.000823365	0.0112623	0.42298	0.641135	0.809525	-0.203687	0.698523	0.858814	0.266598	0.575867	0.732804	-0.155765	0.780772	1	-0.268869	0.701847	1	-0.494825	0.324091	0.641054	-0.54301	0.169047	0.320382	0.37201	0.374458	0.483123	0.00473313	0.989049	0.993582	NA	NA
ALS2	0	NA	ENSG00000003393	ENSMUSG00000026024	ENSRNOG00000023280	-0.168259	0.0754636	0.293678	-0.0375966	0.353446	0.675233	-0.188203	0.00547252	0.0341312	0.0261043	0.590104	0.936603	-0.0134491	0.823377	0.930943	-0.621571	1.73445e-05	0.000182852	-0.493314	0.000137427	0.00222517	-0.400477	0.02666	0.097748	-0.446775	0.0302115	0.206451	0.0825334	0.612922	0.88506	-0.220459	0.323589	0.641028	-0.604181	3.60305e-10	1.08319e-08	-0.921821	9.96715e-34	2.09015e-32	-0.56545	5.12555e-11	1.0781e-09	-0.455077	7.1533e-05
CFLAR	0	NA	ENSG00000003402	ENSMUSG00000026031	ENSRNOG00000012473	-0.0539243	0.366731	0.653036	-0.035505	0.192	0.517	-0.123568	0.00404	0.0278397	0.0593886	0.203	0.8	-0.00484127	0.921	0.970453	-0.153995	0.171431	0.367521	-0.0138918	0.89385	0.954884	0.0169497	0.933119	0.964812	-0.234248	0.0672123	0.305122	0.373546	0.0161832	0.236839	-0.0184188	0.824564	0.936959	-0.280334	0.000726333	0.00402324	-0.600484	3.21762e-08	1.43563e-07	-0.177929	2.78017e-05	0.000168753	-0.256871	0.0460865
TFPI	0	NA	ENSG00000003436	ENSMUSG00000027082	ENSRNOG00000005039	-0.363745	0.00111034	0.0277207	-0.123133	0.0070672	0.108415	-0.105841	0.108433	0.255691	-0.098058	0.308	0.851	-0.151648	0.128	0.358548	0.168034	0.394903	0.620011	0.669645	1.25169e-05	0.000337463	0.42951	0.0106565	0.0510295	0.0680224	0.750196	0.896753	0.180404	0.378522	0.765681	0.305664	0.0500644	0.249133	0.413739	0.0173821	0.0561514	1.18019	1.4278e-24	1.94066e-23	0.317927	0.000848803	0.00352104	0.67576	7.99023e-06
NDUFAF7	0	NA	ENSG00000003509	ENSMUSG00000024082	ENSRNOG00000005279	-0.201753	0.0270555	0.168335	-0.0189298	0.574551	0.822825	0.0453678	0.357456	0.546708	0.022103	0.619435	0.940847	0.0330845	0.532793	0.774459	-0.0434594	0.768983	0.884075	-0.141522	0.18394	0.418034	0.167934	0.302207	0.495145	0.060004	0.596686	0.816161	0.175772	0.156653	0.569941	-0.0764502	0.380358	0.688988	0.0813214	0.421502	0.600576	-0.697649	1.07221e-15	8.73713e-15	-0.0561299	0.28775	0.443542	-0.376038	0.000714408
RBM5	0	NA	ENSG00000003756	ENSMUSG00000032580	ENSRNOG00000018153	-0.130825	0.0266948	0.167457	-0.0415845	0.149871	0.464246	-0.173763	0.00859945	0.0462613	-0.0496048	0.576066	0.932578	-0.00109524	0.990186	0.995673	-0.332436	0.0655433	0.187583	-0.182559	0.01634	0.0828481	0.108739	0.366234	0.558777	-0.165566	0.175454	0.472209	0.0708851	0.463655	0.812822	-0.133223	0.148831	0.442912	-0.00374397	0.955695	0.976051	-0.095737	0.305231	0.411099	-0.116421	0.030065	0.0752782	-0.0515609	0.595789
MTMR7	0	NA	ENSG00000003987	ENSMUSG00000039431	ENSRNOG00000011420	-0.129613	0.397262	0.677092	-0.112192	0.105451	0.392194	-0.179726	0.0767646	0.203655	-0.196524	0.313686	0.852508	-0.512994	0.00327552	0.0310058	0.102835	0.663469	0.822806	-0.555785	0.0140282	0.0741039	0.133749	0.542564	0.707742	0.0186778	0.920333	0.970999	-0.346689	0.145497	0.554361	-0.0851382	0.584144	0.824306	-0.0967426	0.610345	0.758709	-0.866884	2.76481e-07	1.11718e-06	-0.161208	0.321065	0.48088	-0.121995	0.564258
SLC7A2	0	NA	ENSG00000003989	ENSMUSG00000031596	ENSRNOG00000011016	-0.300386	0.127591	0.389603	-0.203088	0.00783103	0.114689	-0.265012	0.0337383	0.116753	-0.0402755	0.724724	0.957836	-0.209188	0.113862	0.33386	-0.209132	0.27895	0.502288	-0.0861408	0.620005	0.808889	-0.0595485	0.735128	0.844848	-0.292508	0.0669658	0.304394	-0.0686257	0.692715	0.913711	-0.365262	0.0779687	0.317701	-0.346992	0.0457767	0.120584	-1.33014	3.7518e-15	2.93838e-14	-0.201333	0.091383	0.185827	-0.957047	3.01089e-13
ARF5	0	NA	ENSG00000004059	ENSMUSG00000020440	ENSRNOG00000007806	-0.0744128	0.559803	0.791262	0.0162121	0.707629	0.89051	0.0714186	0.44004	0.621438	-0.074132	0.14609	0.741356	-0.10387	0.080112	0.270236	-0.43712	0.00108876	0.0069863	-0.293463	0.0854343	0.259144	-0.805889	0.00222281	0.0166173	0.172455	0.149603	0.439244	-0.246992	0.0858084	0.46575	-0.00955993	0.934269	0.978089	0.0555963	0.642758	0.782145	-0.471448	3.43302e-08	1.52942e-07	0.0102154	0.752243	0.847226	-0.523293	1.04258e-05
SARM1	0	NA	ENSG00000004139	ENSMUSG00000050132	ENSRNOG00000010244	0.239386	0.264369	0.558151	0.0215146	0.817885	0.937228	-0.0996817	0.448974	0.628438	-0.090878	0.299033	0.84733	-0.163905	0.0763558	0.262818	-0.0797655	0.925466	0.964753	-0.815891	0.190018	0.425801	-1.09516	0.0599965	0.170519	0.261463	0.653648	1	-0.90689	0.25936	1	0.17389	0.734901	0.89967	-1.05829	0.0546561	0.137832	0.397227	0.42898	0.536969	0.657744	0.0202287	0.0540863	-0.60252	0.207641
POLDIP2	0	NA	ENSG00000004142	ENSMUSG00000001100	ENSRNOG00000009252	0.0629605	0.457161	0.721051	-0.0193985	0.526048	0.795281	-0.0137618	0.835288	0.910583	-0.042979	0.351513	0.868533	-0.0907985	0.0891227	0.288879	0.0242751	0.820634	0.91372	-0.13155	0.0575198	0.200833	-0.0325039	0.654398	0.788677	0.0700146	0.535519	0.780094	-0.00591356	0.932347	0.985008	0.043892	0.442235	0.736431	-0.0865479	0.191905	0.350223	-0.342173	1.02998e-08	4.81727e-08	0.0225479	0.584104	0.722791	-0.367959	2.39641e-07
PLXND1	0	NA	ENSG00000004399	ENSMUSG00000030123	ENSRNOG00000025209	-0.122855	0.342478	0.631743	0.0986459	0.0515208	0.282997	0.249315	0.00490172	0.0317792	-0.0122759	0.879615	0.98369	-0.018981	0.814598	0.92784	0.427845	0.0477009	0.148796	0.36258	0.0322255	0.134282	-0.252167	0.282657	0.47445	0.222456	0.117122	0.390744	-0.0204035	0.911776	0.981493	0.281865	0.0326468	0.193295	0.550349	1.1885e-07	1.93679e-06	1.2799	1.16444e-24	1.59511e-23	-0.102236	0.0890854	0.182032	0.497546	0.00573497
AK2	0	NA	ENSG00000004455	ENSMUSG00000028792	ENSRNOG00000000122	-0.13838	0.0439337	0.220451	0.0574353	0.0750166	0.336294	-0.0193637	0.676727	0.805895	0.0120856	0.742624	0.96104	-0.0343276	0.374229	0.653915	0.224915	0.0112697	0.0482786	-0.037448	0.764725	0.895189	0.272048	0.0295439	0.104587	0.755666	1.26632e-05	0.00105967	-0.0269072	0.840418	0.962499	0.491184	0.00348548	0.0485585	-0.389669	0.00444508	0.0184888	-0.763397	2.62281e-20	2.83542e-19	-0.0696161	0.309209	0.468143	-0.324633	0.000366791
CD38	0	NA	ENSG00000004468	ENSMUSG00000029084	ENSRNOG00000003069	0.0707517	0.73759	0.888085	-0.0930511	0.344992	0.666545	0.000344757	0.997644	0.998463	-0.0172369	0.881294	0.984144	-0.18594	0.27086	0.549588	0.349589	0.054957	0.165697	0.537683	0.000173181	0.00266616	0.294067	0.0285367	0.102203	-0.219057	0.217684	0.522662	0.215812	0.297918	0.709023	0.262617	0.0709641	0.301765	0.60267	0.000106134	0.00078117	1.12364	2.47729e-16	2.10811e-15	0.291155	0.000212842	0.0010293	0.692962	4.10129e-05
FKBP4	0	NA	ENSG00000004478	ENSMUSG00000030357	ENSRNOG00000006444	-0.105703	0.483854	0.739783	-0.0144452	0.799	0.929	-0.0921228	0.211	0.39	-0.0415647	0.52615	0.921733	-0.164868	0.0257486	0.132254	-0.189806	0.0552603	0.16637	-0.224478	0.0876519	0.262987	-0.0700363	0.569647	0.728344	0.0566069	0.70918	0.878636	-0.0707181	0.557349	0.859106	-0.00962828	0.932249	0.977582	-0.383962	1.2674e-05	0.000121092	-0.956931	1.48035e-18	1.44732e-17	-0.133885	0.0404597	0.0959471	-0.227388	0.0393881
KDM1A	0	NA	ENSG00000004487	ENSMUSG00000036940	ENSRNOG00000022372	-0.140515	0.0639123	0.269427	0.0288318	0.340085	0.662996	-0.0338037	0.454854	0.633347	-0.0469109	0.215	0.805	-0.0705784	0.0851	0.281	-0.196423	0.0557869	0.167441	0.0965608	0.422693	0.665496	0.153233	0.269354	0.459676	-0.0283467	0.780071	0.909977	0.121444	0.334881	0.736662	0.0448837	0.635581	0.851762	-0.0453277	0.602636	0.75244	0.30834	0.00249867	0.00588002	0.0448192	0.309288	0.468211	0.187121	0.106581
RBM6	0	NA	ENSG00000004534	ENSMUSG00000032582	ENSRNOG00000018333	-0.164367	0.0945	0.333	-0.045627	0.309639	0.639624	-0.101565	0.186095	0.361196	0.0224613	0.868581	0.983185	0.068539	0.629004	0.833	-0.260782	0.0226832	0.0843165	0.083137	0.317105	0.572057	0.04035	0.821652	0.900376	-0.0483514	0.734898	0.890184	0.0418482	0.634386	0.892801	-0.076433	0.390304	0.69639	-0.178103	0.0194101	0.061315	-0.135363	0.0920529	0.149891	-0.172647	0.000318647	0.00147392	-0.0562409	0.592184
CAMKK1	0	NA	ENSG00000004660	ENSMUSG00000020785	ENSRNOG00000018242	0.104702	0.569574	0.796657	0.0425717	0.606775	0.840712	0.184157	0.129902	0.286228	-0.0846579	0.46226	0.904611	0.0899908	0.502463	0.753536	0.291477	0.538691	0.739537	0.753116	0.163903	0.389799	1.16956	0.0168871	0.0709392	0.376325	0.518165	1	0.331578	0.539739	0.849993	0.0462821	0.927802	0.976295	1.36931	0.000164697	0.00113194	1.6761	2.09035e-06	7.66847e-06	0.868704	0.00750688	0.0233523	1.47232	0.0737427
RECQL	0	NA	ENSG00000004700	ENSMUSG00000030243	ENSRNOG00000012602	0.245051	0.0507042	0.238847	0.0867615	0.0752248	0.336961	0.254811	0.00083596	0.00958013	0.148017	0.0383146	0.541847	0.252491	0.00634727	0.0503288	0.22079	0.201865	0.410147	0.2095	0.190529	0.426446	0.0338347	0.854064	0.920656	-0.198429	0.411338	0.696021	0.208061	0.20528	0.624269	0.121464	0.50871	0.780803	-0.116104	0.400724	0.580639	0.149812	0.22841	0.323728	0.15499	0.0775072	0.162995	0.51049	0.00224454
VPS50	0	NA	ENSG00000004766	ENSMUSG00000001376	ENSRNOG00000009894	-0.502509	2.17e-05	0.0026768	0.138559	0.0148347	0.155327	-0.00494899	0.942713	0.970994	0.0525508	0.451997	0.902726	0.103452	0.19106	0.456455	0.239434	0.0516105	0.158137	0.199761	0.169757	0.398657	0.268043	0.158518	0.325783	-0.201678	0.228396	0.533	0.114357	0.39042	0.772641	0.00442366	0.961338	0.987674	0.107471	0.316386	0.496498	0.392325	0.000479114	0.00127741	0.118632	0.057899	0.128637	0.22893	0.124457
HSPB6	0	NA	ENSG00000004776	ENSMUSG00000036854	ENSRNOG00000020922	-0.621777	0.353507	1	-0.400227	0.163755	0.481308	1.10115	0.0100655	0.0514864	-0.226904	0.215541	0.804503	0.529837	0.021431	0.116868	-0.442937	0.000561285	0.00392563	-0.440387	0.0197607	0.0951191	-1.07939	0.000303138	0.00381352	-0.179964	0.151733	0.44276	-0.179346	0.4336	0.796912	-0.284822	0.0142682	0.119402	-0.380423	0.00193454	0.0092176	-0.996845	1.04003e-15	8.48163e-15	-0.190926	0.0195694	0.0525446	-0.432224	0.00187774
ARHGAP33	0	NA	ENSG00000004777	ENSMUSG00000036882	ENSRNOG00000024677	-0.369829	0.373514	0.659216	-0.213431	0.263651	0.592989	-0.547088	0.0218	0.0864	-0.140577	0.54332	0.923917	0.17419	0.507949	0.757251	0.258572	0.584965	0.772283	0.0885678	0.827805	0.925955	-0.364809	0.38523	0.575152	0.169875	0.769431	1	-0.595241	0.200064	0.617421	-0.047688	0.926545	0.975659	0.948141	0.00448617	0.0186258	1.18228	0.000128961	0.000375767	0.56147	0.0242312	0.0630022	0.805958	0.189747
NDUFAB1	0	NA	ENSG00000004779	ENSMUSG00000030869	ENSRNOG00000018129	0.0704141	0.661529	0.847357	-0.00165705	0.978444	0.992049	0.219696	0.0557999	0.164763	-0.0191559	0.780472	0.97036	-0.0561114	0.46	0.723	0.245218	0.0316925	0.109131	-0.265136	0.0378987	0.15015	-0.609604	0.000830667	0.00809612	-0.211838	0.239529	0.545462	0.0239539	0.821644	0.957706	-0.18154	0.0637403	0.283373	-0.363717	2.70763e-05	0.000235763	-0.674265	5.6943e-17	5.07255e-16	-0.0883572	0.121281	0.231503	-0.472266	2.18298e-06
PDK4	0	NA	ENSG00000004799	ENSMUSG00000019577	ENSRNOG00000009565	-0.453797	0.120706	0.379275	-0.0154569	0.889918	0.962522	-0.428506	0.0027	0.0216	0.0497961	0.685664	0.952333	-0.130727	0.410865	0.684552	1.11547	0.0410307	0.1332	-0.238355	0.553332	0.763881	1.05418	0.0828966	0.212597	-0.236075	0.547958	0.787779	0.829269	0.169729	0.58634	0.352804	0.305672	0.623865	0.450338	0.267535	0.443537	1.27825	0.00081531	0.00209129	-0.88507	0.0037948	0.013045	1.85955	3.75578e-17
ZMYND10	0	NA	ENSG00000004838	ENSMUSG00000010044	ENSRNOG00000021602	-0.143317	0.606229	0.817417	-0.0594849	0.627885	0.851597	-0.108395	0.537874	0.704829	0.158989	0.510319	0.917638	0.0850234	0.725	0.887	0.387749	0.64126	0.809525	0.171436	0.78375	0.90474	-0.667616	0.219666	0.404278	0.478432	0.555667	1	-0.298838	0.634733	1	-0.379689	0.635156	0.851544	1.55849	0.0157117	0.0517343	-0.336277	0.510336	0.612723	0.718162	0.0265666	0.0679635	1.28972	0.0952141
SLC25A13	0	NA	ENSG00000004864	ENSMUSG00000015112	ENSRNOG00000009957	-0.127747	0.190822	0.475872	-0.00449452	0.900099	0.966306	-0.150277	0.0333013	0.115828	-0.0191274	0.700307	0.954645	-0.117106	0.0683788	0.245074	0.0812349	0.44497	0.665689	-0.110705	0.475021	0.707785	-0.0466898	0.710485	0.82668	0.00183136	0.98639	0.994681	0.13774	0.26388	0.679394	0.0821954	0.317011	0.635603	-0.401817	2.63619e-07	3.9571e-06	-1.01838	1.88648e-26	2.81139e-25	-0.187343	0.000180199	0.00088985	-0.742009	2.28371e-11
ST7	0	NA	ENSG00000004866	ENSMUSG00000029534	ENSRNOG00000056243	-0.306188	0.000161057	0.00934052	-0.000531166	0.989165	0.995546	0.00300575	0.955261	0.976922	-0.0404127	0.288878	0.841807	-0.0890534	0.157847	0.408703	0.0109255	0.943019	0.97332	0.123206	0.468426	0.703058	-0.124003	0.404268	0.591689	0.197292	0.0877967	0.344961	0.170841	0.201901	0.619409	0.295641	0.0030807	0.0450948	0.0679517	0.531603	0.696601	0.161969	0.185804	0.272086	0.196372	0.00698088	0.0219605	0.361919	0.000566703
CDC27	0	NA	ENSG00000004897	ENSMUSG00000020687	ENSRNOG00000005904	0.152022	0.111999	0.364949	0.0373852	0.261064	0.591223	-0.0231308	0.619423	0.765708	0.0706571	0.355771	0.869922	0.102183	0.298136	0.579347	0.299619	0.0128555	0.0537855	-0.00718927	0.961659	0.983629	-0.0202336	0.879269	0.935477	-0.314908	0.113366	0.384308	0.100703	0.434317	0.797243	-0.0869829	0.259873	0.576853	-0.0366768	0.669933	0.802453	0.126325	0.132003	0.204662	-0.0357114	0.451094	0.610887	0.191178	0.104252
SLC4A1	1	Early disease development	ENSG00000004939	ENSMUSG00000006574	ENSRNOG00000020951	0.715408	0.0381477	1	-0.0310042	0.88079	0.960853	-0.211873	0.333477	0.522586	0.414058	0.366696	0.875135	0.727931	0.160648	0.413616	2.97496	1.83182e-05	0.000192465	-0.190336	0.759317	0.892332	-0.567446	0.520906	0.690728	-2.55408	0.00944153	1	-0.475136	0.60676	1	-1.65211	0.0255458	0.167813	0.632499	0.438849	0.615406	3.58201	0.010878	0.0224429	3.40021	6.28064e-07	5.62283e-06	1.01208	0.161154
CALCR	0	NA	ENSG00000004948	ENSMUSG00000023964	NaN	2.5514	0.0801889	1	0.269255	0.453468	0.748339	0.997074	0.050964	0.155342	0.140971	0.687834	1	NA	NA	NA	NA	NA	NA	NA	NA	NA	NA	NA	NA	0.750673	0.498931	1	2.46873	0.234658	1	0.782468	0.482964	1	NA	NA	NA	NA	NA	NA	NA	NA	NA	1.38714	0.256569
HCCS	0	NA	ENSG00000004961	ENSMUSG00000031352	ENSRNOG00000025910	0.195088	0.216233	0.50673	0.0678043	0.214738	0.542689	0.311103	0.00150241	0.01455	0.101306	0.061175	0.619296	0.110858	0.0606552	0.227011	-0.204218	0.193023	0.398166	0.096248	0.556987	0.766039	0.0553968	0.71815	0.832183	-0.103668	0.518992	0.767186	-0.102633	0.510202	0.835629	0.0440495	0.689014	0.879005	-0.144056	0.198798	0.35854	-0.100609	0.401107	0.510096	0.000252043	0.996428	0.997768	-0.00747433	0.956779
DVL2	0	NA	ENSG00000004975	ENSMUSG00000020888	ENSRNOG00000017915	0.255955	0.0338184	0.191461	-0.0630897	0.224011	0.554516	-0.25216	0.0032227	0.0243113	0.000742204	0.990397	0.998321	-0.0245777	0.706445	0.877128	-0.496671	0.0017813	0.0106145	0.0482942	0.77649	0.901539	-0.232374	0.1928	0.371395	0.286113	0.189414	0.489018	0.108386	0.575413	0.867189	0.0238359	0.884934	0.959689	-0.0668539	0.622834	0.767418	0.395066	0.00536451	0.0117923	-0.38923	1.31637e-05	8.60579e-05	-0.473935	0.0105075
PRSS22	0	NA	ENSG00000005001	ENSMUSG00000045027	ENSRNOG00000039698	-0.769333	0.356981	1	-0.320256	0.297117	0.627248	1.2707	0.00357322	0.0259572	0.210286	0.456392	0.903175	1.17912	0.00146238	0.0172999	NA	NA	NA	NA	NA	NA	NA	NA	NA	NA	NA	NA	NA	NA	NA	NA	NA	NA	NA	NA	NA	NA	NA	NA	NA	NA	NA	NA	NA
UPF1	0	NA	ENSG00000005007	ENSMUSG00000058301	ENSRNOG00000020134	0.115737	0.379728	0.662935	-0.112134	0.0143334	0.153051	-0.255719	0.000306	0.00477729	-0.0864339	0.132486	0.727858	-0.215897	0.000926099	0.0123439	0.170591	0.29479	0.520266	-0.078037	0.552885	0.76346	-0.478263	0.00172346	0.0137566	0.399178	0.00151363	0.0377919	-0.253447	0.0938767	0.481995	0.105674	0.245561	0.564367	0.00799513	0.937393	0.966594	-0.206318	0.0237233	0.0453988	0.00936325	0.813489	0.888603	-0.265641	0.0445
SKAP2	0	NA	ENSG00000005020	ENSMUSG00000059182	ENSRNOG00000012228	-0.0703152	0.580047	0.801266	0.116402	0.0896887	0.363158	0.219433	0.00692307	0.0400594	0.0604926	0.578615	0.933294	0.122289	0.293293	0.573634	-0.0988413	0.376333	0.602072	0.145907	0.2026	0.442652	0.244353	0.0607808	0.172173	-0.192334	0.119673	0.394346	-0.0176406	0.906795	0.980399	-0.111155	0.200423	0.512713	0.303432	0.0021958	0.0102564	0.258117	0.00818674	0.017311	0.0604347	0.377843	0.5398	0.0716502	0.432639
SLC25A5	0	NA	ENSG00000005022	ENSMUSG00000016319	ENSRNOG00000039980	0.0624392	0.571924	0.797927	0.00865782	0.840975	0.946815	0.141995	0.0628983	0.178466	-0.0387	0.53882	0.923466	-0.0363683	0.665008	0.854804	0.347293	0.00178061	0.0106145	-0.0269768	0.772661	0.899384	-0.563648	0.00321974	0.0215074	0.262566	0.000444074	0.0161378	0.0736301	0.577633	0.868814	0.16753	0.00774792	0.0808464	0.0608279	0.494058	0.665495	-0.259758	1.54693e-05	5.10451e-05	0.07101	0.141929	0.260719	-0.211853	0.000197214
MCUB	1	Disease progression	ENSG00000005059	ENSMUSG00000027994	ENSRNOG00000009433	-0.0586615	0.703789	0.871382	0.143535	0.105057	0.391713	0.429216	0.00115041	0.0121326	0.254988	0.0503077	0.592119	0.599872	0.000899972	0.0120558	0.474922	0.517483	0.722906	2.18644	0.0021131	0.0183275	1.6557	0.0760668	0.20069	0.0755491	0.931244	1	-2.47464	0.0786845	1	0.562508	0.404905	1	1.53403	0.0148289	0.0493532	4.68897	1.92395e-09	9.61553e-09	1.15809	0.0112474	0.0328822	2.96462	1.45793e-09
POLR2J	0	NA	ENSG00000005075	ENSMUSG00000039771	ENSRNOG00000001430	-0.14567	0.358648	0.645736	0.0198999	0.744869	0.907523	0.0174014	0.872453	0.932744	-0.1376	0.0766298	0.65095	-0.190711	0.0262984	0.133666	-0.364457	0.00845938	0.0383508	0.154668	0.313774	0.568259	-0.0530458	0.72142	0.83475	0.0175693	0.894478	0.960187	-0.0964441	0.464112	0.813071	-0.174708	0.147054	0.439998	-0.00989688	0.924304	0.959495	-0.379496	0.000177847	0.000506643	0.035399	0.493958	0.647488	-0.43454	0.00258761
DHX33	0	NA	ENSG00000005100	ENSMUSG00000040620	ENSRNOG00000007054	-0.0199441	0.892136	0.958729	0.0593848	0.328638	0.654743	0.0209093	0.797198	0.886041	0.056907	0.311562	0.852092	-0.0283651	0.605858	0.819753	0.200821	0.147356	0.332607	-0.25519	0.0501146	0.182251	-0.0798064	0.521447	0.691043	-0.0419061	0.771529	0.906211	-0.250043	0.0624125	0.416183	-0.0516987	0.713442	0.890239	-0.36455	0.00123317	0.00632338	-0.0501901	0.690353	0.772428	-0.0271983	0.665623	0.784202	-0.155336	0.174939
MEOX1	1	Disease progression	ENSG00000005102	ENSMUSG00000001493	ENSRNOG00000020803	0.0109593	0.989572	1	0.479662	0.165792	0.483795	1.65557	9.07e-05	0.00201471	0.783507	0.0470808	0.572806	1.95143	4.99e-07	2.98e-05	0.295862	0.545903	0.744904	0.874615	0.230644	0.477235	1.17147	0.00950686	0.047152	0.574643	0.578797	1	-0.838508	0.296645	0.708349	1.076	0.187191	0.497004	-0.171025	0.747647	0.854747	3.0198	8.25218e-18	7.70167e-17	0.628383	0.125237	0.237349	3.39934	9.22669e-06
THSD7A	0	NA	ENSG00000005108	ENSMUSG00000032625	ENSRNOG00000030151	-0.13645	0.290697	0.585803	-0.133346	0.0782118	0.343223	-0.263377	0.00380401	0.0270096	0.186095	0.216582	0.804556	0.638787	0.000262373	0.00464647	1.58129	0.00158647	0.00963974	0.763856	0.120085	0.320782	1.68524	0.000295439	0.00374394	0.892904	0.26548	1	-0.129782	0.83088	1	1.08699	0.0875935	1	1.45038	0.000132634	0.000944253	3.74096	2.09642e-25	2.9795e-24	0.518303	0.104521	0.206698	1.82335	1.65037e-07
LIG3	0	NA	ENSG00000005156	ENSMUSG00000020697	ENSRNOG00000021815	-0.0853625	0.497308	0.749806	-0.0167747	0.761869	0.915166	-0.164116	0.0266356	0.0994114	-0.0546513	0.270403	0.832832	-0.16334	0.00168866	0.0192055	-0.293605	0.0658629	0.188295	-0.151373	0.110605	0.305206	-0.464573	0.00149269	0.0123336	-0.0927196	0.54311	0.78495	0.0585718	0.573163	0.866785	-0.00641161	0.964078	0.988335	-0.160164	0.146774	0.289304	-0.201708	0.0213392	0.0413211	-0.247054	0.00133691	0.00526048	0.237706	0.0176414
RPAP3	0	NA	ENSG00000005175	ENSMUSG00000022466	ENSRNOG00000053405	0.0553556	0.664894	0.848904	-0.00324259	0.941717	0.980237	0.0157788	0.829945	0.907192	0.0744637	0.329608	0.858824	0.111099	0.279286	0.55839	-0.255547	0.0922673	0.240449	-0.105901	0.565984	0.772797	-0.0513892	0.739957	0.847925	-0.324869	0.0265921	0.195101	-0.0817499	0.673079	0.904209	-0.138254	0.172936	0.476944	0.0150399	0.90538	0.948339	0.333441	0.0409924	0.0739822	0.243696	0.00179153	0.00680125	0.0649725	0.63351
ACSM3	0	NA	ENSG00000005187	ENSMUSG00000030935	ENSRNOG00000032246	-0.257585	0.114639	0.369702	-0.0177312	0.794478	0.928004	-0.0282078	0.789397	0.880925	-0.0190855	0.811401	0.975045	-0.240067	0.0262	0.133262	0.0170339	0.872284	0.941693	0.252167	0.150988	0.371676	-0.329509	0.0125334	0.0572596	0.017181	0.903545	0.963878	0.0888048	0.644149	0.894859	0.193874	0.134835	0.422691	-0.123879	0.24062	0.411266	-0.48168	6.69237e-05	0.000203153	0.0622192	0.25906	0.410665	-0.415875	0.00111021
REXO5	0	NA	ENSG00000005189	ENSMUSG00000030924	ENSRNOG00000014513	-0.224322	0.311527	0.604256	0.0346085	0.714903	0.894455	0.150901	0.203625	0.381915	-0.00680656	0.934226	0.990342	0.18008	0.0666346	0.240959	0.497772	0.0335607	0.114132	0.152647	0.508926	0.732987	0.57781	0.0519853	0.15498	0.00577167	0.980309	0.992246	0.278305	0.199894	0.617421	-0.00753553	0.962279	0.987761	0.114348	0.511101	0.679731	-0.157549	0.381693	0.490721	0.226599	0.0329057	0.0809492	0.548743	0.0758685
CIAPIN1	0	NA	ENSG00000005194	ENSMUSG00000031781	ENSRNOG00000016234	0.0895957	0.544153	0.782057	0.0192291	0.741284	0.90647	0.0140834	0.861195	0.927099	0.0337044	0.527962	0.921771	0.058182	0.313607	0.595561	0.370075	0.00603145	0.0290969	-0.172408	0.146945	0.365539	-0.0715781	0.623762	0.76701	0.317078	0.0890912	0.346319	-0.461168	0.00405947	0.121068	0.11496	0.438944	0.734247	0.0372016	0.638881	0.778846	0.0079251	0.950614	0.966271	0.021888	0.764915	0.856048	-0.0270803	0.805937
COPZ2	0	NA	ENSG00000005243	ENSMUSG00000018672	ENSRNOG00000009225	0.3942	0.0115637	0.103634	-0.106409	0.0622194	0.308064	0.0322938	0.771867	0.868579	-0.0241873	0.719882	0.957286	-0.0695138	0.34534	0.627473	0.866187	1.52632e-08	2.93621e-07	0.0867427	0.491055	0.719504	-0.194519	0.451978	0.632982	0.123166	0.357556	0.655241	0.320411	0.055396	0.396564	-0.0391915	0.711607	0.889765	0.211004	0.122507	0.253393	0.1012	0.328268	0.435298	0.299961	0.000113208	0.000588622	0.177631	0.215468
PRKAR2B	0	NA	ENSG00000005249	ENSMUSG00000002997	ENSRNOG00000009079	0.026637	0.880235	0.953241	0.0100972	0.89803	0.965298	0.153129	0.151	0.317	0.0596481	0.639797	0.944025	-0.111934	0.471451	0.731647	0.699272	0.226415	0.440048	1.52178	0.000477254	0.00591291	0.922323	0.0392787	0.127836	0.0325428	0.948577	1	0.0829594	0.907667	1	-0.358522	0.433257	0.728822	-0.104231	0.773147	0.868519	2.5923	3.33662e-15	2.62322e-14	0.69854	0.00140723	0.0054975	2.04284	4.0957e-07
MSL3	0	NA	ENSG00000005302	ENSMUSG00000031358	ENSRNOG00000004016	0.0134164	0.893671	0.959438	0.0192064	0.635707	0.854521	0.149573	0.0117804	0.0569627	0.00661694	0.872896	0.983185	0.0959476	0.0376966	0.168783	0.0343236	0.737612	0.866849	-0.0543386	0.607355	0.800609	-0.0372667	0.698414	0.81973	-0.037579	0.782329	0.910849	0.0929699	0.351194	0.747462	0.0774908	0.344143	0.659469	-0.0940671	0.188314	0.345412	-0.0207363	0.803243	0.861513	-0.0586936	0.267023	0.41982	-0.0056319	0.949992
CREBBP	0	NA	ENSG00000005339	ENSMUSG00000022521	ENSRNOG00000005330	-0.162081	0.200445	0.487439	-0.117427	0.0261511	0.200806	-0.239214	0.000494466	0.00670246	-0.0637391	0.30802	0.851055	-0.1755	0.0181637	0.104428	-0.0248884	0.837073	0.922103	-0.388161	0.000322191	0.00429263	-0.318317	0.0436746	0.137472	-0.29082	0.0691096	0.308879	0.0786974	0.529163	0.844102	-0.272707	0.0114696	0.101823	-0.170294	0.0648506	0.157811	-0.23279	0.129756	0.201695	-0.130468	0.00195579	0.00733919	-0.702232	0.00104103
TSPOAP1	0	NA	ENSG00000005379	ENSMUSG00000034156	ENSRNOG00000007957	-0.127463	0.448325	0.714154	-0.206968	0.0173066	0.165117	-0.30262	0.012126	0.0582476	-0.301175	0.0334771	0.526633	-0.336703	0.0456	0.19	-0.0898077	0.89932	0.953159	-0.00996156	0.98154	0.991931	0.540175	0.150837	0.316049	0.271871	0.731044	1	0.476	0.409073	1	-0.0275482	0.967997	1	1.38394	0.000827757	0.00448309	2.86626	2.02407e-12	1.30071e-11	0.560326	0.0737048	0.156586	0.981681	0.220333
MPO	1	Early disease development	ENSG00000005381	ENSMUSG00000009350	ENSRNOG00000008310	2.47797	0.0121834	1	0.188189	0.62509	0.849596	0.770613	0.127839	0.283486	0.103139	0.694861	0.95417	-0.436304	0.148181	0.393255	NA	NA	NA	NA	NA	NA	NA	NA	NA	NA	NA	NA	NA	NA	NA	NA	NA	NA	3.82086	0.000436519	0.00261625	5.88475	3.06963e-06	1.10635e-05	5.67077	2.96949e-11	6.55603e-10	NA	NA
PON1	0	NA	ENSG00000005421	ENSMUSG00000002588	ENSRNOG00000008902	-0.209172	0.256027	0.551623	0.0425358	0.568556	0.819749	0.048811	0.718285	0.833683	-0.0885088	0.211008	0.803296	-0.180998	0.0610327	0.227946	-0.257926	0.0245389	0.089713	-0.847298	3.97086e-06	0.000137552	-0.18592	0.322812	0.517131	-0.3214	0.0155981	0.147756	0.0451101	0.747806	0.931759	-0.256805	0.0019636	0.0336027	-0.543907	1.8429e-06	2.17977e-05	-1.731	1.85331e-87	2.92979e-85	-0.591518	2.47145e-18	1.81944e-16	-1.14697	2.15091e-22
GCFC2	0	NA	ENSG00000005436	ENSMUSG00000035125	ENSRNOG00000006888	-0.190055	0.0971509	0.337084	0.0377684	0.42785	0.728978	-0.0746976	0.294799	0.485857	-0.0862562	0.381684	0.881197	-0.0804796	0.412994	0.686248	-0.364045	0.158012	0.347865	-0.245425	0.212575	0.455465	-0.11695	0.604633	0.753232	-0.507411	0.0319237	0.212244	-0.172192	0.524403	0.841889	-0.201174	0.23399	0.550795	-0.427621	0.0241106	0.07325	0.0287395	0.865936	0.906825	0.0107013	0.922138	0.956599	0.390299	0.213497
WDR54	0	NA	ENSG00000005448	ENSMUSG00000030032	NaN	0.190432	0.417803	0.691836	-0.0327525	0.688566	0.880815	0.144713	0.272816	0.462022	-0.158076	0.205322	0.801326	0.194362	0.209764	0.479355	-1.07026	0.0348627	0.117532	0.350368	0.165244	0.392063	-0.632725	0.0611368	0.172641	-0.056331	0.902852	0.963737	-0.513551	0.0659998	0.425166	-0.463949	0.190827	0.501647	0.0126573	0.966503	0.982804	0.111549	0.684629	0.767165	0.211728	0.133392	0.248801	0.0466231	0.94181
CROT	0	NA	ENSG00000005469	ENSMUSG00000003623	ENSRNOG00000006779	-0.068893	0.588928	0.80741	0.0857722	0.150084	0.464573	0.0785564	0.296353	0.487606	-0.0268694	0.715396	0.956867	-0.063989	0.495481	0.748227	-0.285316	0.0114685	0.0489597	-0.0569522	0.711314	0.866603	0.175413	0.529045	0.696979	-0.97724	2.92191e-05	0.00206949	0.105976	0.653897	0.898845	-0.596486	0.000381187	0.0107035	-0.0472981	0.717705	0.834407	-0.389249	0.00156524	0.00383353	-0.0896151	0.285968	0.441772	-0.00798277	0.952467
ABCB4	0	NA	ENSG00000005471	ENSMUSG00000042476	NaN	0.356908	0.115838	0.372121	0.29845	0.00165711	0.0518796	0.194371	0.11406	0.263925	0.224143	0.0524126	0.599438	0.371835	0.00597381	0.0480985	0.935231	2.10766e-11	6.29264e-10	0.42883	8.86423e-05	0.00157851	0.368078	0.0574987	0.165919	-0.0129186	0.908587	0.966142	0.0792432	0.575862	0.867332	0.0386992	0.713675	0.890239	0.32845	0.00012715	0.000910534	0.269971	0.0427512	0.0768459	0.115032	0.10336	0.204868	0.571287	4.20741e-08
KMT2E	0	NA	ENSG00000005483	ENSMUSG00000029004	ENSRNOG00000021614	-0.128193	0.096506	0.336421	-0.020458	0.572307	0.821945	-0.0576937	0.230254	0.413242	0.00922653	0.891214	0.985697	-0.0696511	0.346416	0.628265	0.100076	0.49816	0.708522	-0.26774	0.00351994	0.0271509	-0.802619	0.00515025	0.0302704	-0.187975	0.131741	0.413879	0.244788	0.0681699	0.427763	-0.0290538	0.812227	0.932854	0.0328377	0.708969	0.830061	0.0930223	0.559842	0.658802	-0.204536	0.000157529	0.000787498	-0.0579164	0.67246
RHBDD2	0	NA	ENSG00000005486	ENSMUSG00000039917	ENSRNOG00000001443	-0.062865	0.715945	0.87729	0.109813	0.0855596	0.357484	0.151836	0.0989552	0.240777	0.0484609	0.516382	0.91953	0.112848	0.204122	0.472902	0.545344	3.18759e-05	0.000314379	0.0856834	0.420662	0.664006	-0.344221	0.0283917	0.101914	0.217036	0.29987	0.607373	-0.121735	0.457674	0.81047	0.0604961	0.754655	0.908823	0.282404	0.0322261	0.0916296	0.00110246	0.990874	0.993543	0.178663	0.0790224	0.165495	-0.279695	0.00492737
IBTK	0	NA	ENSG00000005700	ENSMUSG00000035941	ENSRNOG00000027728	0.0729757	0.286217	0.58098	0.0611	0.074017	0.33436	0.00732855	0.884861	0.939711	0.0297294	0.767199	0.968	-0.0721278	0.583226	0.805874	0.119495	0.371206	0.597284	0.183425	0.0778321	0.243894	-0.149417	0.430065	0.614156	-0.242994	0.152213	0.443445	0.154633	0.25716	0.673075	0.000493944	0.996297	0.998837	0.0571818	0.5403	0.703557	-0.224492	0.00258998	0.0060761	0.332272	4.98753e-05	0.000285258	0.231673	0.0535417
MYCBP2	0	NA	ENSG00000005810	ENSMUSG00000033004	ENSRNOG00000010479	-0.236035	0.0303198	0.179335	0.0156269	0.716787	0.895237	-0.128782	0.0608947	0.174699	-0.0350327	0.64753	0.946185	-0.130626	0.152469	0.400016	0.218925	0.148412	0.334066	0.0187994	0.846685	0.934943	-0.0533368	0.732675	0.843049	-0.0245432	0.856438	0.943952	0.0982656	0.430381	0.795941	0.0743183	0.42825	0.724954	0.0272239	0.742503	0.851158	0.347725	0.00313677	0.00724232	0.121761	0.0420783	0.0989881	0.32443	0.0360047
FBXL3	0	NA	ENSG00000005812	ENSMUSG00000022124	ENSRNOG00000059334	0.0779488	0.480748	0.737999	-0.106082	0.0146388	0.154368	-0.0999325	0.0601689	0.173181	-0.0372812	0.727172	0.957855	-0.019482	0.874593	0.952898	-0.296119	0.0296071	0.103619	0.0895999	0.379617	0.633137	0.145209	0.302611	0.495428	-0.20425	0.203777	0.507415	0.180205	0.129139	0.538598	0.00870427	0.920078	0.972957	0.028996	0.712877	0.83197	-0.0215985	0.832515	0.882634	0.0419065	0.359365	0.521054	-0.102985	0.381918
ITGAL	0	NA	ENSG00000005844	ENSMUSG00000030830	ENSRNOG00000017980	-0.0584773	0.669308	0.852607	0.0875469	0.201325	0.526469	0.185813	0.0208422	0.0837222	0.0188142	0.785424	0.971271	0.0279391	0.777014	0.909813	0.143908	0.581844	0.769961	0.827682	0.00121164	0.0119609	0.580126	0.0350703	0.118093	-0.177579	0.393827	0.684672	0.350994	0.198145	0.616121	0.544972	0.0182132	0.137073	1.40862	2.29177e-09	5.64233e-08	1.87958	8.30851e-34	1.74768e-32	0.617101	1.13863e-05	7.53929e-05	1.68565	6.11738e-07
PDK2	0	NA	ENSG00000005882	ENSMUSG00000038967	ENSRNOG00000004172	-0.558956	8e-05	0.00639983	-0.0162572	0.780202	0.922131	-0.169534	0.0579102	0.16888	-0.126788	0.0685619	0.633837	-0.255058	0.00143171	0.0170537	0.117412	0.310599	0.536646	-0.112587	0.342875	0.598709	-0.98977	0.00656181	0.0359735	0.354929	0.0154181	0.147102	0.00368136	0.980065	0.995772	0.159839	0.125282	0.407002	-0.0479145	0.709575	0.830423	-0.662753	3.10808e-08	1.38918e-07	0.146566	0.0520462	0.117931	-0.539773	4.09381e-05
ITGA3	0	NA	ENSG00000005884	ENSMUSG00000001507	ENSRNOG00000004276	0.0890081	0.70736	0.872887	0.00168373	0.986364	0.99447	0.504988	0.00610925	0.0368453	-0.157905	0.367235	0.875135	0.741341	0.000754803	0.0105747	0.586566	0.00979436	0.0431655	0.42223	0.00735533	0.0465738	-0.176238	0.362682	0.555964	-0.0410184	0.819237	0.927077	0.00492876	0.979026	0.995321	0.0916238	0.490057	0.766853	0.281284	0.0562273	0.141016	1.13032	1.04328e-25	1.50038e-24	0.0770101	0.418229	0.579781	0.557801	0.000274971
ZFX	0	NA	ENSG00000005889	ENSMUSG00000079509	ENSRNOG00000005624	0.0582135	0.696492	0.867243	0.0873565	0.100585	0.384039	-0.00398288	0.954364	0.97651	0.0838268	0.203633	0.800708	0.0508268	0.510296	0.759005	0.000224395	0.99897	0.999291	0.0433334	0.767893	0.896399	-0.0937688	0.540136	0.70596	-0.202232	0.261565	0.567972	-0.193643	0.143661	0.552015	-0.0251797	0.79028	0.923835	-0.173512	0.113858	0.240763	0.0849726	0.558728	0.65768	-0.0895498	0.19298	0.330003	0.000256252	0.99839
LAMP2	0	NA	ENSG00000005893	ENSMUSG00000016534	ENSRNOG00000000164	0.208774	0.170107	0.447492	0.182571	0.000735561	0.0354524	0.277517	0.000201307	0.00355969	0.124315	0.163268	0.759476	0.292629	0.00566944	0.0466307	0.0889544	0.436731	0.658538	-0.309547	0.0574277	0.200675	-0.26114	0.000491878	0.0054963	-0.322083	0.0770048	0.324327	0.161391	0.107765	0.502039	-0.0965612	0.208124	0.521996	-0.289234	1.78535e-07	2.77573e-06	-0.600765	1.54169e-14	1.15296e-13	-0.249643	3.73885e-18	2.65385e-16	-0.257135	0.0245073
ITGA2B	0	NA	ENSG00000005961	ENSMUSG00000034664	ENSRNOG00000022071	0.281479	0.269241	1	0.217926	0.112672	0.403441	0.117119	0.546212	0.711819	-0.292378	0.303912	0.850054	-0.414404	0.215592	0.486634	0.46006	0.0527194	0.160531	0.0926942	0.710024	0.865609	-0.0968273	0.640919	0.77908	0.320792	0.256128	0.563118	-0.403716	0.12998	0.539511	0.0246797	0.916107	0.970921	0.144212	0.463078	0.637396	0.38984	0.0193524	0.037888	0.0813039	0.310822	0.469855	0.112826	0.632097
ASB4	0	NA	ENSG00000005981	ENSMUSG00000042607	ENSRNOG00000009197	-0.307197	0.249703	0.545121	-0.34213	0.00176628	0.0533816	-0.544488	0.000175445	0.00323653	-0.0929568	0.50607	0.916319	-0.251674	0.0732871	0.256517	1.02234	0.0529866	0.161188	1.46776	0.00528409	0.0365938	0.962068	0.139822	0.301106	-1.32018	0.191185	1	-0.145958	0.882085	1	0.165651	0.785743	1	1.25367	0.00968963	0.0348857	3.17402	3.15792e-15	2.48844e-14	1.23333	1.06922e-07	1.13379e-06	2.00714	1.58826e-07
GDE1	0	NA	ENSG00000006007	ENSMUSG00000033917	ENSRNOG00000050445	0.00316515	0.973889	0.988702	0.00665047	0.85986	0.954082	0.0180677	0.741479	0.848707	0.0304217	0.433425	0.898904	-0.0517108	0.381852	0.661036	0.444141	0.000663501	0.00454853	0.300384	0.00596364	0.0398847	0.124614	0.361127	0.554296	0.174094	0.416896	0.699546	-0.379615	0.0247152	0.286567	0.0296474	0.868211	0.953334	-0.126508	0.200913	0.360999	-0.149996	0.0431786	0.0774788	0.181305	0.0299688	0.0750892	0.237801	0.0645824
REX1BD	0	NA	ENSG00000006015	ENSMUSG00000058833	ENSRNOG00000019990	0.0503909	0.67092	0.85318	-0.0588283	0.333165	0.657908	-0.030289	0.797425	0.886178	-0.0622235	0.689981	0.952968	-0.259146	0.130069	0.363164	-0.058329	0.623352	0.797909	0.205837	0.367461	0.620712	-0.302062	0.127492	0.283343	0.363275	0.0407388	0.241064	-0.0804714	0.656493	0.899296	0.0816922	0.556604	0.809315	0.291067	0.099076	0.217512	-0.255686	0.0363672	0.0665761	0.0181551	0.696898	0.807303	-0.100133	0.37949
CRLF1	0	NA	ENSG00000006016	ENSMUSG00000007888	ENSRNOG00000020030	-0.428828	0.252713	1	0.190588	0.250475	0.578908	0.5626	0.0160917	0.070825	NA	NA	NA	0.738129	0.223308	0.495594	NA	NA	NA	NA	NA	NA	0.547304	0.732407	1	NA	NA	NA	-1.51825	0.474648	1	NA	NA	NA	NA	NA	NA	2.64032	0.0353111	0.0648217	1.00665	0.354609	1	1.89854	0.0567225
OSBPL7	0	NA	ENSG00000006025	ENSMUSG00000038534	ENSRNOG00000009473	0.873414	0.0307297	0.180733	-0.407754	0.00519856	0.0932196	0.210224	0.293442	0.484592	0.000672667	0.996269	0.999216	0.503969	0.00456372	0.0398172	0.442808	0.101241	0.256783	0.251259	0.298725	0.553815	0.464412	0.0678544	0.185676	0.0888708	0.771979	0.906377	-0.0774441	0.771709	0.939667	0.0327098	0.898886	0.963999	0.525931	0.01052	0.0373744	1.5652	3.42749e-17	3.0813e-16	0.537857	1.64966e-05	0.000105357	0.896553	0.00365358
TMEM98	0	NA	ENSG00000006042	ENSMUSG00000035413	ENSRNOG00000021316	0.272521	0.259816	0.554535	0.00100595	0.992245	0.996567	0.24496	0.103268	0.247844	-0.00685089	0.959602	0.993249	0.147696	0.28771	0.567227	0.906994	3.6699e-06	4.50232e-05	0.227227	0.0920543	0.272007	0.392392	0.085967	0.21739	-0.309765	0.118706	0.392661	-0.0722628	0.694305	0.914399	-0.486701	0.01749	0.134349	0.94143	1.00922e-10	3.49838e-09	0.49495	0.0166359	0.033077	0.561452	3.45003e-06	2.5924e-05	0.655501	3.03183e-05
YBX2	0	NA	ENSG00000006047	ENSMUSG00000018554	ENSRNOG00000017117	-0.476661	0.217675	0.507944	-0.275454	0.100849	0.384167	-0.605154	0.0193415	0.0797786	0.180699	0.377628	0.880304	0.0117883	0.956933	0.982601	NA	NA	NA	NA	NA	NA	-0.188192	0.885767	1	NA	NA	NA	NA	NA	NA	NA	NA	NA	NA	NA	NA	2.42083	0.0238936	0.0456788	0.498969	0.485744	0.641117	NA	NA
TMEM132A	0	NA	ENSG00000006118	ENSMUSG00000024736	ENSRNOG00000021338	0.178378	0.516588	0.76155	-0.0445297	0.634896	0.853944	0.421603	0.0231008	0.0899367	-0.0830943	0.648532	0.946422	0.768121	0.00102082	0.0131795	0.35115	0.331489	0.55706	0.963959	0.0363691	0.146081	-0.60633	0.229695	0.41714	0.11986	0.820918	0.928011	0.317585	0.49021	0.827681	0.690788	0.132087	0.418778	1.62523	1.2699e-10	4.21791e-09	2.24767	6.71815e-41	1.95559e-39	0.290618	0.0133461	0.0380711	1.67608	1.25433e-13
AP2B1	0	NA	ENSG00000006125	ENSMUSG00000035152	ENSRNOG00000061543	-0.0904263	0.336836	0.627173	0.0361306	0.314307	0.643064	0.215244	0.000663635	0.00818227	-0.0162213	0.685046	0.952204	0.00781387	0.897352	0.961154	0.226256	0.172281	0.368707	0.0664722	0.393482	0.643453	-0.15314	0.0785666	0.205035	-0.0264518	0.756612	0.900024	0.119712	0.0948807	0.481995	-0.0462556	0.563293	0.81312	0.0924956	0.165947	0.316178	0.334349	4.82941e-07	1.90424e-06	-0.0976	0.0259954	0.066745	0.409104	1.69707e-10
CX3CL1	0	NA	ENSG00000006210	ENSMUSG00000031778	ENSRNOG00000016326	0.0170668	0.938509	0.977021	0.0225479	0.785714	0.923484	0.0367484	0.706974	0.826119	-0.122195	0.153235	0.746913	-0.0780732	0.341909	0.6241	-0.240946	0.610136	0.789094	1.86922	1.03746e-05	0.000295994	0.392692	0.381214	0.571821	0.489118	0.232972	0.538432	-1.39678	0.0313725	0.313046	-0.0828379	0.826871	0.93723	2.56454	9.57532e-12	4.30842e-10	3.56167	2.14477e-74	2.24884e-72	1.02031	3.73297e-05	0.000219911	2.21002	4.28856e-10
SPATA20	0	NA	ENSG00000006282	ENSMUSG00000020867	NaN	0.215511	0.30867	0.602457	-0.0629264	0.518971	0.791162	-0.0905323	0.445974	0.626037	0.00893935	0.925243	0.988945	0.0236991	0.839327	0.938299	NA	NA	NA	NA	NA	NA	NA	NA	NA	NA	NA	NA	NA	NA	NA	NA	NA	NA	NA	NA	NA	NA	NA	NA	NA	NA	NA	NA	NA
TNFRSF12A	1	All disease stages	ENSG00000006327	ENSMUSG00000023905	ENSRNOG00000003546	1.61503	0.00302742	0.0479298	0.603633	0.00366613	0.0765984	1.69009	1.84e-08	3.4e-06	0.872084	6.54e-06	0.0120216	1.70958	2.21e-14	1.75e-11	1.58389	6.85738e-16	3.30642e-14	2.10696	2.23426e-06	8.62858e-05	1.21926	2.95617e-06	0.000112989	-0.00274288	0.990188	0.995567	-0.728322	0.181437	0.599159	-0.122361	0.461728	0.750169	1.22366	3.1306e-07	4.60095e-06	2.57828	3.30621e-72	3.26663e-70	-0.207533	0.0425995	0.0999447	1.07136	1.67681e-06
MAP3K9	0	NA	ENSG00000006432	ENSMUSG00000042724	ENSRNOG00000007271	-0.100996	0.521443	0.76582	0.0239454	0.744694	0.907434	0.0104183	0.917078	0.956921	0.0216439	0.76864	0.968135	-0.0162194	0.804386	0.923739	-0.0128077	0.989104	0.99556	0.0554146	0.943001	0.974197	-1.45593	0.0507644	0.152607	0.530982	0.5138	1	-0.328836	0.818399	1	0.0593334	0.943487	1	-0.881786	0.225999	0.39241	2.37401	7.31847e-07	2.82434e-06	0.689788	0.229227	0.375518	0.656311	0.274634
RALA	0	NA	ENSG00000006451	ENSMUSG00000008859	ENSRNOG00000013454	0.135888	0.255213	0.551239	0.0386943	0.459231	0.752679	0.185126	0.0189506	0.0786413	0.040119	0.485527	0.911492	0.039917	0.561134	0.793047	0.416646	0.000615905	0.00425344	0.100644	0.39247	0.642715	0.524766	0.000405747	0.00476683	-0.382441	0.00278837	0.0543653	0.043074	0.625855	0.888213	-0.198321	0.0208687	0.149354	-0.0374765	0.693614	0.819013	0.401855	1.39297e-05	4.62918e-05	-0.115428	0.0165299	0.0455765	0.328615	0.000876789
BAIAP2L1	0	NA	ENSG00000006453	ENSMUSG00000038859	ENSRNOG00000001007	-0.427901	0.0512772	0.240666	0.107276	0.170278	0.489516	0.118727	0.260437	0.44908	0.0422816	0.557177	0.927513	0.143236	0.0594819	0.224098	0.824091	3.18701e-06	3.96464e-05	0.384617	0.0103588	0.0596447	0.45892	0.00142933	0.0119477	0.000630259	0.996686	0.998803	0.239138	0.115686	0.517678	-0.105181	0.366727	0.68017	0.510826	1.05428e-06	1.34027e-05	0.200513	0.0384901	0.0700133	-0.561304	2.99962e-14	1.16723e-12	-0.186309	0.0470974
KDM7A	0	NA	ENSG00000006459	ENSMUSG00000042599	ENSRNOG00000052445	-0.0130815	0.888856	0.957261	-0.0959145	0.0300386	0.214174	-0.187253	0.000732818	0.00873851	0.061354	0.412327	0.894301	0.0170954	0.839	0.938	-0.286695	0.0441431	0.140839	-0.265302	0.0522221	0.187412	-0.106843	0.594213	0.745651	-0.477259	0.0604637	0.290334	0.0318958	0.834554	0.960623	-0.0621948	0.587063	0.825372	-0.161615	0.130553	0.265554	0.230227	0.16493	0.246581	-0.0409607	0.432086	0.592972	-0.350481	0.021266
ETV1	0	NA	ENSG00000006468	ENSMUSG00000004151	ENSRNOG00000006867	-0.332963	0.228614	0.520098	-0.00802063	0.949998	0.982724	0.102879	0.485034	0.660757	0.00420422	0.977837	0.996471	0.094793	0.540091	0.779634	-0.329861	0.533984	0.736008	1.09019	0.00763434	0.0479861	-0.146671	0.725813	0.837996	-0.469389	0.319859	0.622946	0.643354	0.238439	0.656349	-0.0668414	0.851006	0.947431	0.538913	0.158426	0.305707	1.15275	0.000204347	0.00057694	0.559249	0.00829181	0.0253826	1.29026	0.000196078
AGK	0	NA	ENSG00000006530	ENSMUSG00000029916	ENSRNOG00000011509	-0.0100922	0.932594	0.973382	0.0538914	0.288599	0.618732	-0.0229736	0.730915	0.841758	0.0816716	0.12348	0.719758	0.111772	0.0658409	0.239059	0.036236	0.793605	0.897495	-0.206435	0.236753	0.484151	-0.276217	0.170628	0.342084	0.154847	0.297712	0.605456	0.120064	0.555671	0.858267	0.152223	0.184366	0.494268	0.131663	0.491285	0.663179	0.0708488	0.635914	0.725323	0.0951761	0.449478	0.609493	-0.28408	0.110391
ALDH3B1	0	NA	ENSG00000006534	ENSMUSG00000024885	ENSRNOG00000017512	0.443949	0.00752306	0.0809588	0.0245273	0.736403	0.904525	0.191344	0.0658	0.184	0.175856	0.0896097	0.676966	0.276105	0.0140065	0.0880778	0.26935	0.131486	0.307539	0.761322	0.0440737	0.165949	0.582279	0.0130027	0.0588235	-0.175372	0.491825	0.749042	-0.692637	0.0156738	0.234092	0.134057	0.502	0.775543	1.03785	0.000125408	0.00090018	1.69949	2.24361e-20	2.4396e-19	0.63598	7.10667e-07	6.27223e-06	0.885108	6.07595e-05
TTC22	0	NA	ENSG00000006555	ENSMUSG00000034919	ENSRNOG00000007189	0.0729533	0.604043	0.815955	0.00635726	0.915847	0.971045	0.1141	0.139168	0.299844	0.051511	0.555481	0.927362	0.212465	0.0321034	0.152281	-0.700903	0.636813	0.806687	NA	NA	NA	NA	NA	NA	NA	NA	NA	NA	NA	NA	NA	NA	NA	1.50982	0.228413	0.395699	3.47803	0.00031122	0.00085415	0.530351	0.502395	0.654062	2.10992	0.131928
PHTF2	0	NA	ENSG00000006576	ENSMUSG00000039987	ENSRNOG00000013517	0.0489583	0.866538	0.947677	-0.106706	0.242	0.570765	0.103828	0.449	0.628841	0.0821743	0.514593	0.919477	0.162385	0.283369	0.56308	-0.245134	0.15528	0.343634	-0.156461	0.419631	0.6636	-0.137998	0.513303	0.685222	-0.440632	0.0330885	0.21565	0.113354	0.433724	0.796919	-0.201601	0.139988	0.429991	-0.255574	0.0699546	0.167356	-0.228819	0.175756	0.260047	-0.148365	0.0295263	0.0741767	-0.291605	0.0652502
FARP2	0	NA	ENSG00000006607	ENSMUSG00000034066	ENSRNOG00000018051	-0.114564	0.27827	0.572395	-0.0789723	0.0618587	0.30772	-0.22447	0.000845896	0.00965509	-0.00537222	0.930797	0.989322	-0.00800748	0.897774	0.961307	0.0379876	0.738068	0.867277	-0.584266	0.000708402	0.00800042	-0.801022	2.10514e-06	8.69332e-05	-0.182383	0.319865	0.622946	0.123437	0.590207	0.875955	0.0367155	0.820608	0.935117	-0.185701	0.148958	0.292567	-0.791158	5.36943e-09	2.5716e-08	-0.303395	1.58843e-09	2.46474e-08	-0.648831	2.91617e-07
USH1C	0	NA	ENSG00000006611	ENSMUSG00000030838	ENSRNOG00000021149	-0.455404	0.568166	1	-0.413012	0.136369	0.444792	0.920067	0.0121281	0.0582476	-0.356293	0.134215	0.728142	1.03477	0.00065202	0.00943115	NA	NA	NA	NA	NA	NA	NA	NA	NA	NA	NA	NA	NA	NA	NA	NA	NA	NA	NA	NA	NA	2.48085	0.0468746	0.0833538	0.261267	0.795284	0.876759	NA	NA
GGCT	0	NA	ENSG00000006625	ENSMUSG00000002797	ENSRNOG00000034084	0.0185175	0.829834	0.93152	0.0691541	0.106334	0.393722	0.304499	1.2e-05	0.000483975	0.0816216	0.17178	0.76889	0.149305	0.00395	0.0356	0.42833	0.0108969	0.0469925	0.480795	0.0115627	0.0646236	0.731252	0.0283511	0.101836	0.14105	0.393238	0.68428	0.388211	0.076973	0.449219	0.132953	0.3183	0.636909	0.807556	1.47932e-07	2.36225e-06	0.780994	8.28947e-06	2.82703e-05	0.218437	0.0132606	0.0378669	0.754299	0.000101483
DBF4	0	NA	ENSG00000006634	ENSMUSG00000002297	ENSRNOG00000050482	-0.0183147	0.935461	0.975005	-0.0289556	0.738409	0.904973	0.28463	0.0325155	0.113786	0.128219	0.19894	0.797063	0.222466	0.0542488	0.211431	1.04875	8.02162e-07	1.13655e-05	0.259874	0.23062	0.477235	0.802262	0.00333449	0.0220688	-0.971406	3.87635e-05	0.00255031	-0.263849	0.216582	0.637048	-0.539481	0.00168777	0.0303029	0.121531	0.591279	0.744519	0.591747	0.0115695	0.0237432	0.134974	0.227643	0.373931	0.39012	0.0399263
TBXA2R	0	NA	ENSG00000006638	ENSMUSG00000034881	ENSRNOG00000020585	0.146175	0.322407	0.612636	-0.164901	0.00756064	0.112083	-0.0727834	0.360433	0.549749	-0.0726827	0.472	0.907265	-0.254996	0.0623	0.230959	-1.15706	0.00102435	0.00662546	0.0249436	0.960046	0.982918	-0.579568	0.0990122	0.238897	0.85843	0.0232491	0.181911	-0.815146	0.127054	0.533642	0.631872	0.0775342	0.316671	-1.10428	0.00434457	0.0181161	-0.347726	0.187054	0.273586	-0.129792	0.466651	0.62398	-0.0997718	0.721241
IFRD1	0	NA	ENSG00000006652	ENSMUSG00000001627	ENSRNOG00000050997	-0.110364	0.351087	0.638918	-0.02922	0.574145	0.822715	-0.0794738	0.324554	0.514033	0.107758	0.317833	0.854042	0.107026	0.385417	0.664134	0.214729	0.169777	0.365024	0.693685	0.000502234	0.00615129	0.731957	0.00015464	0.00235568	-0.0209067	0.925	0.972806	-0.0795959	0.714435	0.921186	0.0633868	0.70333	0.885946	0.0120417	0.936365	0.966294	0.59484	2.92378e-07	1.17771e-06	-0.080993	0.464308	0.622056	0.853661	0.00244055
COX10	0	NA	ENSG00000006695	ENSMUSG00000042148	ENSRNOG00000024972	-0.00766494	0.944987	0.978927	-0.0162727	0.756101	0.912735	0.154198	0.0198586	0.0811843	-0.0339948	0.602348	0.938854	-0.0458782	0.56632	0.795891	-0.0612784	0.632019	0.804169	0.0390766	0.739676	0.881637	-0.400061	0.0206945	0.0818645	0.406491	0.0241555	0.185121	-0.015614	0.935808	0.985126	0.316339	0.00972569	0.0936679	-0.247087	0.0051959	0.0209848	-0.26379	0.0124764	0.0254318	-0.108809	0.0450019	0.104623	0.0542438	0.670045
GTF2IRD1	1	Early disease development	ENSG00000006704	ENSMUSG00000023079	ENSRNOG00000001478	-0.656573	0.0136341	0.113055	-0.129752	0.168795	0.487388	-0.125285	0.38491	0.571586	-0.0232104	0.838121	0.980178	-0.0638801	0.578	0.80232	0.223965	0.0669918	0.190501	-0.290647	0.0686033	0.225711	-0.242834	0.185366	0.361856	-0.860014	0.00064684	0.0207377	0.0193342	0.908705	0.980754	-0.426776	0.0614687	0.279303	-0.100312	0.519887	0.687183	0.316604	0.00821627	0.0173681	-0.329972	0.000432092	0.00193381	-0.051121	0.703425
PAF1	0	NA	ENSG00000006712	ENSMUSG00000003437	ENSRNOG00000019746	0.101772	0.343929	0.632937	0.0362922	0.408686	0.715995	-0.0199497	0.728902	0.840632	-0.0521109	0.399568	0.888211	-0.162232	0.0091266	0.0650152	-0.313818	0.011021	0.0474399	-0.0935667	0.358052	0.612336	-0.0957575	0.179568	0.354478	0.05797	0.606195	0.821717	-0.0496951	0.653233	0.898569	-0.0198226	0.812845	0.932993	-0.105656	0.27294	0.4496	-0.238494	0.030021	0.056118	-0.123503	0.00118213	0.00470499	-0.251606	0.000590512
VPS41	0	NA	ENSG00000006715	ENSMUSG00000041236	ENSRNOG00000012940	-0.0608522	0.594948	0.812027	0.166833	0.000175274	0.016712	0.218122	0.00439948	0.0294518	0.105303	0.0666883	0.629602	0.256068	0.000284735	0.00492827	0.407927	0.00264574	0.0146802	0.235952	0.00254328	0.0212316	0.329267	1.54252e-05	0.000417999	-0.116232	0.269792	0.57555	0.0934068	0.359507	0.753788	0.0402444	0.521207	0.788194	0.319865	1.56005e-07	2.46531e-06	0.297652	1.51977e-05	5.02297e-05	0.077462	0.0817031	0.169894	0.500719	2.27768e-06
ARHGAP44	0	NA	ENSG00000006740	ENSMUSG00000033389	ENSRNOG00000003603	0.253469	0.442683	0.70987	-0.0491853	0.670992	0.873729	0.19635	0.268367	0.457254	-0.128288	0.320175	0.854042	0.0211139	0.90999	0.966148	0.0878307	0.791874	0.896498	1.27912	0.0159019	0.0812244	0.903383	0.0224547	0.0866266	0.157007	0.703534	0.875885	-1.65409	0.0185617	0.248945	0.122809	0.76783	0.915428	2.08156	9.01761e-09	1.92897e-07	3.55718	6.68342e-38	1.69989e-36	0.810603	0.000314078	0.00145619	2.21992	1.93783e-10
ELAC2	0	NA	ENSG00000006744	ENSMUSG00000020549	ENSRNOG00000003424	0.09416	0.281884	0.576459	0.0528834	0.152772	0.467917	-0.0537496	0.254577	0.442013	0.0305951	0.497307	0.91562	0.0378444	0.4363	0.703113	0.114114	0.371648	0.597686	-0.203588	0.0266427	0.11744	-0.263736	0.0710726	0.191628	-0.162799	0.16631	0.46119	-0.165394	0.147696	0.557896	-0.114077	0.0998455	0.362784	-0.120647	0.188206	0.345335	-0.544724	6.46828e-09	3.08278e-08	0.0181117	0.684309	0.798558	-0.24532	0.00219771
SCIN	0	NA	ENSG00000006747	ENSMUSG00000002565	ENSRNOG00000004498	0.505842	0.0432088	0.217775	-0.00961071	0.931261	0.977374	0.0312426	0.853994	0.922442	0.511821	0.12271	0.718426	1.31029	0.000164683	0.00327442	NA	NA	NA	NA	NA	NA	NA	NA	NA	NA	NA	NA	NA	NA	NA	NA	NA	NA	NA	NA	NA	4.92511	5.08598e-05	0.000156705	NA	NA	NA	-0.846252	0.518182
PNPLA4	0	NA	ENSG00000006757	NaN	ENSRNOG00000026157	0.0160216	0.911397	0.966373	0.037664	0.532861	0.800112	0.0348173	0.74598	0.851864	-0.16087	0.00729688	0.330595	-0.297866	0.000178074	0.00345734	NaN	NaN	NaN	NaN	NaN	NaN	NaN	NaN	NaN	NaN	NaN	NaN	NaN	NaN	NaN	NaN	NaN	NaN	NaN	NaN	NaN	NaN	NaN	NaN	NaN	NaN	NaN	NaN	NaN
ADIPOR2	0	NA	ENSG00000006831	ENSMUSG00000030168	ENSRNOG00000007990	0.111092	0.380096	0.663166	0.0883707	0.150529	0.464693	-0.0991365	0.226917	0.409315	0.0469652	0.501985	0.91562	-0.139738	0.049988	0.200787	0.258336	0.0125919	0.0528964	-0.222695	0.107791	0.300389	-0.0860515	0.480425	0.657741	-0.0234653	0.897257	0.961538	0.204865	0.212536	0.633811	0.0983755	0.510626	0.782077	-0.321601	0.000358354	0.00220789	-0.709197	3.28805e-36	7.69621e-35	-0.389405	1.72283e-07	1.74615e-06	-0.15803	0.00811851
CDKL3	0	NA	ENSG00000006837	ENSMUSG00000020389	ENSRNOG00000059485	-0.265044	0.00408726	0.056495	-0.030916	0.53851	0.802804	-0.186372	0.0223463	0.0876884	-0.29139	0.183439	0.781104	0.237603	0.327849	0.609674	0.666132	0.404892	0.628559	0.876177	0.0998461	0.286729	0.237278	0.604508	0.753232	-0.049851	0.940026	1	-0.339687	0.602094	1	0.341157	0.52222	0.789085	0.291263	0.528973	0.694351	1.85394	2.93654e-05	9.35207e-05	0.393146	0.199119	0.337534	1.63399	0.00149811
UPP2	0	NA	ENSG00000007001	ENSMUSG00000026839	ENSRNOG00000005341	1.79654	0.0246487	0.16045	-0.132149	0.692603	0.882473	-0.5944	0.161759	0.330529	0.591191	0.0438804	0.559804	1.03178	0.00137909	0.0165933	-1.00866	0.0179943	0.0702896	-0.249706	0.472419	0.705317	-0.747244	0.0611673	0.172676	0.301693	0.544025	0.785537	-0.252762	0.452944	0.807559	0.280009	0.594113	0.829006	-0.0376454	0.932917	0.964488	-3.40067	7.88833e-18	7.37212e-17	0.48745	0.0594879	0.131591	-1.68186	1.48489e-14
PRSS21	0	NA	ENSG00000007038	NaN	ENSRNOG00000047969	NA	NA	NA	0.329526	0.40578	0.71381	0.549812	0.307305	0.499129	-0.0222247	0.96448	1	-0.130703	0.793557	1	NaN	NaN	NaN	NaN	NaN	NaN	NaN	NaN	NaN	NaN	NaN	NaN	NaN	NaN	NaN	NaN	NaN	NaN	NaN	NaN	NaN	NaN	NaN	NaN	NaN	NaN	NaN	NaN	NaN
MARK4	0	NA	ENSG00000007047	ENSMUSG00000030397	ENSRNOG00000017069	0.0727782	0.62979	0.83145	-0.149683	0.0225424	0.185448	-0.180791	0.114111	0.263982	-0.0697158	0.456902	0.903441	-0.270237	0.0103756	0.0714632	0.159835	0.315718	0.54143	0.102022	0.510148	0.733912	-0.76527	0.0120578	0.055757	-0.0682474	0.583995	0.809316	-0.248138	0.0927021	0.479982	-0.0104269	0.911182	0.969014	0.0680899	0.526153	0.692041	0.196215	0.0288642	0.0541624	-0.000184125	0.99658	0.997816	0.059511	0.720136
PROM1	0	NA	ENSG00000007062	ENSMUSG00000029086	ENSRNOG00000003098	-0.428554	0.251778	0.547158	0.0256341	0.857	0.953	0.868167	0.00206	0.0179	-0.0415873	0.792651	0.972979	0.868395	9.2e-05	0.00207681	1.05512	0.234852	0.45072	1.13932	0.016306	0.0827704	1.0243	0.0297849	0.105225	0.125994	0.854591	1	-0.511548	0.436956	0.798719	0.249367	0.63956	0.852842	1.70231	0.000966776	0.00512064	2.75225	5.88104e-29	9.98029e-28	-0.0563345	0.910027	0.949358	1.76415	3.95547e-07
CCDC124	0	NA	ENSG00000007080	ENSMUSG00000007721	ENSRNOG00000018932	0.103257	0.378423	0.662052	-0.0465593	0.314	0.643	0.0578143	0.403	0.589	-0.075899	0.493972	0.915304	-0.176036	0.18215	0.445342	8.89857e-05	0.999486	0.99954	0.0695737	0.776632	0.901539	-0.299349	0.0978381	0.237035	0.31282	0.0144868	0.142593	-0.217576	0.217257	0.637321	0.067642	0.415361	0.7153	0.209061	0.186917	0.343847	-0.439971	0.000474143	0.00126497	0.0457066	0.289212	0.444947	-0.105096	0.381359
PAFAH1B1	0	NA	ENSG00000007168	ENSMUSG00000020745	ENSRNOG00000002755	-0.0040299	0.950197	0.981202	0.0493205	0.0837	0.354	-0.047493	0.23	0.413	0.0541608	0.134355	0.728142	0.0371773	0.412642	0.686016	0.211092	0.051764	0.158451	0.053857	0.587155	0.78705	0.208832	0.1388	0.299444	-0.284826	0.0757889	0.322799	0.127128	0.145946	0.555585	-0.00787928	0.920669	0.973165	0.0290387	0.581993	0.737811	-0.121222	0.118413	0.186277	0.0339654	0.207949	0.349134	0.211394	0.00165024
NOS2	0	NA	ENSG00000007171	ENSMUSG00000020826	ENSRNOG00000057443	0.270649	0.599673	1	0.435123	0.0738	0.334	0.291588	0.287	0.478	0.779364	0.000786126	0.126957	0.935195	0.000223338	0.00412954	0.127682	0.92683	0.965431	1.30419	0.169275	0.398157	-0.58459	0.632441	0.772893	NA	NA	NA	-0.979457	0.580454	1	NA	NA	NA	0.796948	0.33924	0.520557	3.43915	8.18341e-08	3.50588e-07	1.91179	0.000106807	0.000559481	-0.502115	0.548662
SLC13A2	0	NA	ENSG00000007216	ENSMUSG00000001095	ENSRNOG00000010337	0.121509	0.824738	1	-0.282887	0.148	0.461	-0.453312	0.143	0.305	-0.141638	0.4843	0.911134	-0.181015	0.433902	0.701039	-1.71864	0.00490927	0.0246057	-2.87931	9.51835e-08	6.58024e-06	-3.77071	2.8797e-10	5.88201e-08	-3.04812	1.1824e-13	5.8622e-11	-1.899	0.0170258	1	-2.45953	4.92084e-16	2.52473e-13	-2.51221	1.60104e-07	2.52572e-06	-5.27626	1.45673e-36	3.47703e-35	-2.99028	4.50717e-42	2.8887e-39	-4.26338	6.305e-15
GAS7	0	NA	ENSG00000007237	ENSMUSG00000033066	ENSRNOG00000049361	0.172644	0.512985	0.759191	0.0513456	0.651594	0.862357	0.421579	0.0119375	0.057543	0.13835	0.367	0.875	0.453833	0.00303	0.0295	0.687145	8.24622e-07	1.16483e-05	-0.33973	0.0371052	0.148204	-0.43998	0.076429	0.201338	-1.16845	0.00123774	0.0331705	0.269871	0.198426	0.61668	-0.876818	0.0220921	0.154541	0.807337	1.77722e-07	2.76779e-06	-0.119748	0.554464	0.653708	-0.193733	0.111638	0.21734	0.245816	0.13018
TRAPPC6A	0	NA	ENSG00000007255	ENSMUSG00000002043	ENSRNOG00000017468	0.601004	0.000563803	0.0190368	-0.0780167	0.298688	0.628775	-0.0728788	0.594116	0.747931	-0.225907	0.032	0.52	-0.238226	0.0552	0.214	-0.0198645	0.857183	0.934181	-0.181876	0.416012	0.661274	-0.0780997	0.667808	0.798344	0.173588	0.212127	0.51683	0.0121422	0.956353	0.989899	-0.0935411	0.410903	0.713043	0.380427	0.105113	0.226947	-0.350398	0.00161063	0.00393277	0.323477	3.41616e-06	2.56961e-05	-0.318284	0.0463844
MATK	0	NA	ENSG00000007264	ENSMUSG00000004933	ENSRNOG00000020431	0.3218	0.150123	0.421987	0.115852	0.222352	0.552299	0.088017	0.452429	0.631513	0.0382679	0.755	0.964	-0.0205774	0.9	0.962	1.81995	0.00305338	0.0165148	1.66341	0.000839	0.00908229	2.42113	2.78776e-12	1.32391e-09	0.440559	0.496817	1	-1.04653	0.146787	1	1.22994	0.0101862	0.0953653	2.44524	1.5686e-09	4.03595e-08	4.02089	1.57423e-28	2.61748e-27	1.3488	1.43351e-09	2.23606e-08	3.21835	1.69749e-10
CD79B	1	Early disease development	ENSG00000007312	ENSMUSG00000040592	ENSRNOG00000011917	0.773647	0.0180658	0.133736	-0.0786922	0.51995	0.791946	0.0958431	0.588675	0.743833	-0.0150613	0.892	0.986	-0.0792037	0.499	0.751	-1.03022	0.00439812	0.0224477	-0.918105	0.00768865	0.048239	1.11865	0.00341041	0.0224556	-0.244048	0.539668	0.782911	-0.588258	0.203752	0.621639	0.429503	0.202657	0.515037	0.327912	0.308853	0.488252	2.02538	6.87889e-13	4.57354e-12	0.424134	0.0649582	0.141452	1.32158	2.34653e-05
SCN4A	0	NA	ENSG00000007314	ENSMUSG00000001027	NaN	0.573657	0.558732	0.790668	-1.02213	0.00301872	0.0684159	0.358143	0.443667	0.624081	-0.0927266	0.667	0.95	0.490569	0.068	0.244	NA	NA	NA	-0.743398	0.399063	1	0.504322	0.679244	1	NA	NA	NA	0.249539	0.875309	1	NA	NA	NA	-0.0862644	0.933732	0.964929	0.784415	0.52155	0.622654	0.526158	0.47184	0.628514	NA	NA
ST7L	0	NA	ENSG00000007341	ENSMUSG00000045576	ENSRNOG00000014002	-0.209108	0.0246866	0.160475	0.0618446	0.113645	0.404828	-0.0749363	0.186359	0.361449	0.0293131	0.645	0.946	-0.0454551	0.526	0.77	-0.204448	0.0912532	0.238424	0.0195181	0.861857	0.941411	-0.199925	0.226642	0.412984	-0.186716	0.113893	0.385342	-0.148821	0.280756	0.696227	-0.0770946	0.313102	0.631486	-0.190507	0.0508376	0.130784	-0.392477	6.31189e-07	2.45209e-06	-0.33035	3.69992e-10	6.5891e-09	-0.164127	0.251158
TKTL1	0	NA	ENSG00000007350	NaN	ENSRNOG00000055557	-1.25594	0.104064	1	-0.017257	0.963706	0.986462	0.380415	0.438634	0.620275	0.520706	0.084	0.666	0.372395	0.31	0.592	NaN	NaN	NaN	NaN	NaN	NaN	NaN	NaN	NaN	NaN	NaN	NaN	NaN	NaN	NaN	NaN	NaN	NaN	NaN	NaN	NaN	NaN	NaN	NaN	NaN	NaN	NaN	NaN	NaN
RPUSD1	0	NA	ENSG00000007376	ENSMUSG00000041199	ENSRNOG00000023639	0.259785	0.101529	0.346035	-0.159804	0.00997193	0.125911	-0.203447	0.0128269	0.0603531	-0.0653851	0.558	0.928	-0.137495	0.298	0.58	-0.106268	0.645012	0.811929	-0.0420546	0.881409	0.949817	-0.187252	0.484298	0.66109	0.0574569	0.824446	0.929414	-0.567977	0.0871395	0.469291	-0.191121	0.354071	0.66898	0.290577	0.258457	0.432844	0.914846	1.21116e-06	4.56625e-06	0.331464	0.00593868	0.0191463	0.433467	0.129745
RHBDF1	1	Disease progression	ENSG00000007384	ENSMUSG00000020282	ENSRNOG00000020594	-0.023987	0.910367	0.966076	0.0799673	0.430018	0.730046	0.317636	0.0120054	0.0577887	0.132922	0.150632	0.74324	0.626275	1.28e-06	6.53e-05	0.83091	4.73461e-06	5.72228e-05	0.977709	0.000575262	0.00678872	0.563071	0.00134387	0.011463	0.267821	0.130333	0.412529	-0.555894	0.0796223	0.454307	0.12479	0.331583	0.647995	1.39183	8.0001e-12	3.67201e-10	2.06543	5.8563e-83	8.18727e-81	0.748094	4.65537e-22	6.11116e-20	1.23097	2.02892e-10
LUC7L	0	NA	ENSG00000007392	ENSMUSG00000024188	ENSRNOG00000020488	-0.126745	0.0916204	0.327498	-0.0524144	0.161433	0.478369	-0.104938	0.106456	0.252644	0.0573349	0.694914	0.95417	0.143368	0.327052	0.608984	-0.246567	0.136693	0.315835	-0.136643	0.157284	0.380701	0.242865	0.306371	0.499809	-0.122355	0.419047	0.70126	0.0912434	0.376936	0.76516	-0.289293	0.0163208	0.1291	-0.150374	0.0950536	0.21081	-0.641663	8.14825e-08	3.49228e-07	-0.197378	0.00046446	0.0020651	-0.279326	0.047954
CACNA2D2	0	NA	ENSG00000007402	ENSMUSG00000010066	ENSRNOG00000015835	0.41483	0.213994	1	0.0203834	0.866499	0.955743	-0.103069	0.60468	0.755087	-0.135557	0.46691	0.905633	-0.398423	0.0380607	0.169915	NA	NA	NA	NA	NA	NA	NA	NA	NA	NA	NA	NA	NA	NA	NA	NA	NA	NA	NA	NA	NA	NA	NA	NA	1.01781	0.337344	1	NA	NA
BAIAP3	0	NA	ENSG00000007516	ENSMUSG00000047507	ENSRNOG00000017893	-0.295647	0.291906	0.586966	-0.24955	0.0247414	0.195613	-0.0386704	0.781867	0.876064	-0.029217	0.79637	0.973332	-0.0919898	0.501704	0.752725	-2.2993	0.0787186	0.214813	0.989895	0.0750037	0.23887	0.438934	0.496884	0.671768	0.238776	0.783106	1	-0.578762	0.518049	1	-0.465505	0.565027	1	1.25306	0.0287373	0.0838079	1.44475	0.0228433	0.0438988	0.747984	0.104873	0.207189	1.3039	0.155582
TSR3	0	NA	ENSG00000007520	ENSMUSG00000015126	ENSRNOG00000017858	0.160412	0.140032	0.407252	-0.0387904	0.407102	0.715048	-0.0038876	0.966495	0.982209	-0.135963	0.163325	0.759476	-0.188148	0.0801678	0.270342	-0.488287	0.00144321	0.00889963	-0.125269	0.404168	0.651219	-0.0326383	0.839242	0.910986	0.12869	0.426503	0.70636	-0.305143	0.0353165	0.329129	-0.0707121	0.56637	0.814777	-0.0110267	0.940384	0.968264	-0.4759	0.00181912	0.00438838	0.165192	0.00122485	0.0048626	-0.210605	0.0703011
PIGQ	0	NA	ENSG00000007541	ENSMUSG00000025728	ENSRNOG00000020140	0.49358	0.000146977	0.00884372	-0.174011	0.00220084	0.0580074	-0.094704	0.151079	0.31667	-0.118812	0.296783	0.845936	-0.160142	0.217638	0.489221	0.462093	2.72367e-05	0.000272805	0.288413	2.54634e-05	0.000588438	-0.187049	0.405958	0.593153	0.126303	0.214551	0.52033	0.0277838	0.777675	0.941955	0.138571	0.0394191	0.216747	0.0945334	0.213406	0.37704	0.176814	0.0279888	0.05264	0.133288	0.00010326	0.000542986	0.381318	0.00267219
CRAMP1	0	NA	ENSG00000007545	ENSMUSG00000038002	ENSRNOG00000024635	-0.0959195	0.602534	0.814985	-0.0446858	0.517633	0.790766	-0.196374	0.0970276	0.237661	0.0668025	0.528137	0.921771	-0.0182497	0.879197	0.955724	-0.155555	0.208545	0.418481	-0.160493	0.154804	0.377425	-0.0697497	0.594115	0.745604	-0.00324112	0.978872	0.991441	0.1044	0.389735	0.772493	-0.0806931	0.378016	0.687054	0.0329015	0.687081	0.814092	0.0251154	0.815404	0.870331	-0.105617	0.129629	0.243512	-0.242761	0.0749284
TEAD3	0	NA	ENSG00000007866	ENSMUSG00000002249	ENSRNOG00000000506	0.020974	0.918715	0.969097	-0.0214357	0.773882	0.919817	-0.170188	0.108276	0.255549	-0.0331073	0.701452	0.954949	-0.00183025	0.986369	0.99427	-0.363836	0.015542	0.0625166	-0.437603	0.00616835	0.0408373	-0.896616	0.000432734	0.00500622	0.116194	0.509662	0.761282	-0.240546	0.108859	0.503182	0.0495772	0.669911	0.868182	-0.35855	0.00291035	0.0130118	-0.125915	0.310428	0.416722	-0.139838	0.00575411	0.0186423	-0.365669	0.00807874
SELE	0	NA	ENSG00000007908	ENSMUSG00000026582	ENSRNOG00000002723	-0.0822778	0.830949	0.931925	0.183543	0.31164	0.640565	0.414274	0.0656714	0.183287	0.431822	0.0218894	0.458875	0.160357	0.476885	0.734856	1.65195	0.0229592	0.0851728	2.87671	0.00352722	0.0271704	1.20278	0.218423	0.402993	NA	NA	NA	-1.55027	0.467856	1	NA	NA	NA	2.023	0.00173009	0.00842582	4.85841	1.50576e-14	1.12731e-13	1.90877	0.00460229	0.0154084	3.11868	0.000420403
DNAJC11	0	NA	ENSG00000007923	ENSMUSG00000039768	ENSRNOG00000008802	-0.0644835	0.411231	0.686685	0.0354083	0.41437	0.719654	-0.0796331	0.253672	0.441069	-0.015248	0.779594	0.97036	-0.0175324	0.758876	0.900755	0.00534365	0.956454	0.978809	-0.0106328	0.913944	0.962259	0.0664991	0.45624	0.636557	0.250896	0.0212836	0.174931	-0.0822839	0.472285	0.81677	0.161124	0.026144	0.17062	-0.180735	0.00409521	0.0172891	-0.263927	0.0130402	0.026476	-0.108641	0.0326428	0.0804205	-0.0459709	0.588334
FMO3	0	NA	ENSG00000007933	ENSMUSG00000026691	ENSRNOG00000003620	-0.218313	0.145293	0.41499	0.0701514	0.240056	0.568709	0.0463561	0.630616	0.774159	0.0869814	0.214344	0.804503	0.0535789	0.488816	0.743652	9.13675	4.36495e-09	9.193e-08	-1.51321	0.189618	0.425463	-1.34216	0.285907	0.478229	-0.362299	0.617496	1	NA	NA	NA	-1.0552	0.1457	1	NA	NA	NA	NA	NA	NA	1.32371	0.0816326	0.169803	NA	NA
MYLIP	0	NA	ENSG00000007944	ENSMUSG00000038175	ENSRNOG00000017579	0.331519	0.183441	0.465042	-0.215033	0.0156564	0.158065	-0.0346326	0.805682	0.892216	-0.0277451	0.739386	0.96104	-0.035319	0.728219	0.888135	0.344902	0.0464166	0.145986	0.766188	7.0661e-07	3.31952e-05	0.011914	0.961114	0.97842	-0.0124803	0.944511	0.980353	0.0343699	0.838703	0.962386	0.406782	0.00976146	0.0937536	0.63832	9.40355e-06	9.33609e-05	1.44582	2.59167e-25	3.65555e-24	0.320046	0.000124279	0.00064068	0.491034	0.00313725
E2F2	0	NA	ENSG00000007968	ENSMUSG00000018983	ENSRNOG00000047741	-0.0323185	0.84499	0.937083	0.0901068	0.268814	0.597315	0.0144045	0.907195	0.95176	0.352269	0.128379	0.725185	0.655968	0.00662023	0.0518209	0.883543	0.00174167	0.0104265	0.110626	0.706909	0.863733	0.130717	0.658431	0.791443	0.295225	0.410293	0.695359	-1.01599	0.00126956	0.060337	0.131089	0.620509	0.844187	-0.235085	0.300158	0.479141	1.40946	2.51839e-13	1.72633e-12	0.756519	1.34983e-05	8.79872e-05	0.783691	0.0167637
PSMB1	0	NA	ENSG00000008018	ENSMUSG00000014769	ENSRNOG00000001488	0.0457024	0.677365	0.856593	0.00487343	0.905962	0.967865	0.0372037	0.629294	0.77365	-0.0913207	0.0664892	0.629602	-0.137458	0.0159919	0.0960997	-0.13906	0.311424	0.537518	-0.0857151	0.202623	0.442652	0.224799	0.0640293	0.178291	0.0516542	0.498237	0.753434	0.0849955	0.228102	0.646578	0.00817067	0.896575	0.96319	-0.132642	0.0346236	0.0965951	-0.615191	1.50968e-13	1.04993e-12	0.0232717	0.545922	0.692163	-0.236189	0.00162942
SYN1	0	NA	ENSG00000008056	ENSMUSG00000037217	ENSRNOG00000010365	0.526715	0.345833	1	-0.310202	0.121068	0.418205	-0.281209	0.329969	0.518785	0.348828	0.236218	0.816025	-0.272096	0.411991	0.685466	0.574841	0.321196	0.546504	0.518304	0.286797	0.541301	-0.190114	0.753123	0.856205	-0.302447	0.665418	1	0.0728315	0.935534	1	0.542228	0.244019	0.562594	1.95886	0.000134449	0.00095569	2.13857	6.61462e-11	3.78444e-10	0.949921	6.1039e-05	0.000342192	1.91663	8.5322e-07
JARID2	0	NA	ENSG00000008083	ENSMUSG00000038518	ENSRNOG00000045918	0.0179372	0.883166	0.954774	-0.020773	0.651309	0.862247	-0.101749	0.183546	0.357958	-0.00687039	0.900101	0.986427	-0.0440873	0.455309	0.718738	-0.110477	0.422181	0.645201	-0.0668298	0.613638	0.804377	-0.17444	0.129463	0.285897	0.0942387	0.482723	0.74284	-0.207703	0.171871	0.588175	0.120737	0.19145	0.502664	-0.0818911	0.416438	0.595965	0.0585261	0.547813	0.647762	-0.0459188	0.46953	0.626177	-0.175157	0.264688
CDKL5	0	NA	ENSG00000008086	ENSMUSG00000031292	ENSRNOG00000003742	0.286634	0.0968035	0.336736	-0.0421378	0.543819	0.806558	-0.120965	0.121521	0.274688	-0.0817387	0.297407	0.846003	-0.0425947	0.653233	0.847563	-0.642003	0.000181014	0.00145969	-0.096003	0.63336	0.81859	-0.664504	0.00036119	0.00435095	-0.136688	0.472766	0.738021	0.177223	0.376721	0.76516	0.217218	0.120185	0.398953	0.00408389	0.979621	0.989589	0.0918495	0.643608	0.732096	0.0415623	0.69416	0.805241	0.0447354	0.814321
CAMK1G	0	NA	ENSG00000008118	ENSMUSG00000016179	NaN	0.329939	0.645292	1	-0.450861	0.0972943	0.377081	-0.234913	0.506541	0.67857	-0.413053	0.14875	0.74252	0.0771911	0.806807	0.924905	NA	NA	NA	NA	NA	NA	NA	NA	NA	NA	NA	NA	NA	NA	NA	NA	NA	NA	NA	NA	NA	2.92291	0.0727223	0.122361	NA	NA	NA	NA	NA
NADK	0	NA	ENSG00000008130	ENSMUSG00000029063	ENSRNOG00000016936	0.488464	0.000167148	0.0093793	-0.0458355	0.376667	0.692209	-0.273783	2.24e-05	0.000753628	0.11089	0.0613926	0.619296	-0.0935963	0.107537	0.322784	0.753444	2.11638e-17	1.14469e-15	0.158166	0.0479827	0.176406	0.387071	1.43525e-05	0.000396279	0.106661	0.30858	0.613671	-0.0748808	0.418166	0.789305	0.0751355	0.224486	0.540923	0.0887362	0.207459	0.370068	0.0828534	0.304025	0.40976	-0.260828	2.75534e-10	5.07109e-09	0.333976	0.000896395
DLEC1	0	NA	ENSG00000008226	ENSMUSG00000038060	NaN	-0.452156	0.0254007	0.163586	-0.179077	0.0606418	0.305329	-0.547563	0.000128722	0.00262092	0.107718	0.672427	0.951176	0.200307	0.471976	0.732064	0.653343	0.27452	0.497129	1.05547	0.0097291	0.0570536	0.175945	0.746051	0.851766	1.00907	0.007442	0.0966548	-0.0984288	0.896023	0.977596	0.878824	0.113385	0.387556	1.15295	0.000632346	0.00358304	1.2087	2.21548e-05	7.15998e-05	0.11864	0.79816	0.878686	0.997391	0.073023
CYTH3	0	NA	ENSG00000008256	ENSMUSG00000018001	ENSRNOG00000001065	0.334314	0.0736384	0.290103	-0.00529964	0.944674	0.980917	0.360495	0.00350218	0.025561	0.0157726	0.834048	0.97971	0.187612	0.0374883	0.168166	0.307487	0.0521289	0.15928	0.337527	0.0666503	0.221612	0.0607606	0.783982	0.876703	-0.280063	0.0887825	0.346104	0.0797477	0.71768	0.921846	-0.0438926	0.751151	0.907386	0.483895	0.00334535	0.0146518	1.40622	3.46223e-22	4.16827e-21	0.169318	0.0142125	0.0401641	0.941215	1.96876e-07
ADAM22	0	NA	ENSG00000008277	ENSMUSG00000040537	ENSRNOG00000042478	0.130716	0.663143	0.84773	0.135806	0.386272	0.699283	0.285188	0.181929	0.35581	-0.0833755	0.691634	0.953361	0.461367	0.0260379	0.132974	-0.847863	0.175189	0.372581	-0.481219	0.361072	0.61486	1.07184	0.0806763	0.208677	-0.211269	0.706174	1	-0.0316819	0.953551	1	-0.0713071	0.869134	0.953536	0.481643	0.299691	0.478731	0.846446	0.0472472	0.0839801	0.319507	0.296124	0.453213	0.645972	0.140411
SYPL1	0	NA	ENSG00000008282	NaN	ENSRNOG00000009856	0.0497966	0.627211	0.830384	0.0834696	0.0311453	0.218414	0.349206	1.38e-05	0.00053286	0.0697992	0.507266	0.916526	0.265115	0.0324371	0.153286	NaN	NaN	NaN	NaN	NaN	NaN	NaN	NaN	NaN	NaN	NaN	NaN	NaN	NaN	NaN	NaN	NaN	NaN	NaN	NaN	NaN	NaN	NaN	NaN	NaN	NaN	NaN	NaN	NaN
CYB561	0	NA	ENSG00000008283	ENSMUSG00000019590	ENSRNOG00000007433	0.706016	8.27e-05	0.00654082	0.0531038	0.491	0.773399	0.0483937	0.650474	0.788162	0.201291	0.0236816	0.474206	0.188766	0.0298889	0.144926	0.0354675	0.877357	0.943787	0.212422	0.508729	0.73294	-0.400522	0.137034	0.297158	-0.62617	0.0565894	0.281669	0.139426	0.607129	0.882911	-0.416672	0.151215	0.445971	0.897696	2.99156e-09	7.18131e-08	1.2859	7.28972e-19	7.26885e-18	0.860285	2.74578e-07	2.6569e-06	0.927885	2.83572e-07
SPAG9	0	NA	ENSG00000008294	ENSMUSG00000020859	ENSRNOG00000002749	-0.349654	0.0013175	0.0301339	-0.0359881	0.415939	0.720839	-0.247189	3.92e-05	0.00111907	0.00240498	0.975353	0.995741	-0.152325	0.0562449	0.216178	0.391911	0.000998287	0.00648608	0.306951	0.00425155	0.0311944	0.333537	0.00593123	0.0334133	-0.11773	0.445821	0.720056	0.228173	0.173637	0.589856	0.206163	0.051524	0.253012	0.229983	0.0121927	0.0420734	0.725686	4.73205e-10	2.51874e-09	-0.195261	5.63414e-08	6.36133e-07	0.220636	0.0488174
CELSR3	0	NA	ENSG00000008300	ENSMUSG00000023473	ENSRNOG00000053889	-0.113395	0.784851	1	0.196011	0.260398	0.590576	0.18985	0.466538	0.643833	-0.12436	0.377633	0.880304	0.0436223	0.836647	0.937187	-0.267173	0.874477	1	0.812632	0.337827	0.594123	-0.159175	0.888328	0.940251	NA	NA	NA	-0.302743	0.73623	1	NA	NA	NA	1.08995	0.112407	0.23858	5.39922	2.29013e-06	8.37492e-06	1.12243	0.020813	0.0554038	2.15925	0.0340677
AASS	1	All disease stages	ENSG00000008311	ENSMUSG00000029695	ENSRNOG00000039494	-1.14598	1.5e-06	0.000541676	-0.292268	0.00520307	0.0932196	-0.397124	0.00805465	0.0440681	-0.227677	0.0811916	0.659486	-0.295608	0.0434442	0.184296	0.59527	0.00224517	0.0127651	-0.401901	0.000514508	0.00626581	-0.183629	0.0430456	0.136169	-0.282644	0.000929932	0.0275252	-0.120145	0.274388	0.689961	-0.253768	0.00211487	0.0352471	-0.198389	0.0605427	0.149398	-1.37187	9.23056e-34	1.93965e-32	-0.421951	1.07293e-08	1.4127e-07	-0.973963	2.49442e-30
PLEKHG6	0	NA	ENSG00000008323	ENSMUSG00000038167	ENSRNOG00000019528	0.213043	0.273417	0.567095	-0.0780952	0.344	0.665887	-0.274729	0.0158	0.07	0.0831049	0.476781	0.908171	0.0775396	0.563	0.793831	0.261724	0.0744018	0.206076	0.144643	0.232911	0.47945	-0.769306	0.0127065	0.0578555	0.438513	0.000901936	0.0269262	-0.463955	0.0116469	0.208991	0.35399	0.00310307	0.0452652	0.086964	0.428978	0.60693	0.507297	0.0001321	0.000384314	0.271774	0.000143686	0.000728459	-0.0432476	0.775473
SS18L2	0	NA	ENSG00000008324	ENSMUSG00000032526	ENSRNOG00000047853	-0.0359472	0.81718	0.925919	-0.0977129	0.106806	0.394528	0.272554	0.0221957	0.0873265	-0.00434882	0.952157	0.992856	-0.0197041	0.78572	0.914732	-0.206906	0.209577	0.419638	-0.244884	0.0514685	0.185483	0.2662	0.330615	0.524675	0.171287	0.228399	0.533	-0.0150597	0.893494	0.976608	0.0229749	0.864159	0.951797	-0.299326	0.00841501	0.0311122	-1.10197	8.37216e-19	8.3119e-18	-0.174167	0.00120951	0.00480694	-0.633384	0.000463385
MPND	0	NA	ENSG00000008382	ENSMUSG00000003199	ENSRNOG00000048282	0.110088	0.396509	0.676545	-0.0375558	0.51233	0.787811	-0.226247	0.0165627	0.0720802	-0.174195	0.0188151	0.43907	-0.382337	3.5e-05	0.000949979	-0.559765	4.54821e-05	0.000434338	-0.326723	0.0287167	0.124298	-0.33869	0.00049946	0.00555488	0.129594	0.361353	0.658307	-0.177319	0.191898	0.611369	0.0271285	0.743443	0.903585	-0.25151	0.00675416	0.0260086	-0.96862	2.47347e-29	4.30053e-28	-0.406133	1.33139e-16	7.2531e-15	-0.642646	1.5679e-12
MGST1	0	NA	ENSG00000008394	ENSMUSG00000008540	ENSRNOG00000007743	-0.14077	0.35713	0.644332	0.0840604	0.138782	0.448231	0.219824	0.042576	0.137572	0.126663	0.0411669	0.550511	0.0883449	0.196196	0.463754	0.225645	0.131382	0.307539	-0.273465	0.0511088	0.18442	0.296296	0.14477	0.308267	-0.102065	0.288829	0.59612	0.247438	0.0375639	0.338404	-0.166917	0.0246532	0.164682	0.00783043	0.921445	0.95774	-0.847319	5.26375e-18	4.96445e-17	-0.0134295	0.764514	0.855783	-0.0212611	0.815747
CRY1	0	NA	ENSG00000008405	ENSMUSG00000020038	ENSRNOG00000006622	0.173266	0.463273	0.725571	0.109517	0.248355	0.57733	0.0182794	0.881259	0.93792	0.0884354	0.421661	0.895068	-0.0708718	0.525	0.768765	-0.642692	0.000161168	0.00131557	-0.946172	7.49082e-10	1.20252e-07	-0.827461	0.00762257	0.0402218	0.298016	0.306984	0.612307	-0.357512	0.225431	0.64356	0.0949198	0.688767	0.878992	-1.32995	1.74875e-08	3.50672e-07	-0.937293	2.55878e-18	2.46418e-17	-0.933515	4.87533e-11	1.03044e-09	-0.0477269	0.806971
PGLYRP1	0	NA	ENSG00000008438	ENSMUSG00000030413	ENSRNOG00000013395	0.115141	0.863262	1	-0.118145	0.654691	0.864043	-0.401871	0.282739	0.473192	NA	NA	NA	NA	NA	NA	-0.448406	0.592052	0.777359	0.346811	0.620426	0.809069	0.436202	0.514	0.68567	-0.0173979	0.987437	1	-1.4486	0.181706	1	-0.722567	0.419212	1	1.68986	0.0230515	0.070577	3.90352	2.00881e-06	7.37856e-06	1.3307	0.00485251	0.0161254	1.11085	0.0302581
NFIX	0	NA	ENSG00000008441	ENSMUSG00000001911	ENSRNOG00000002983	-0.325048	0.158181	0.4328	-0.146999	0.0866655	0.359275	-0.0468933	0.71602	0.832017	-0.109543	0.251792	0.825454	-0.341696	0.00382	0.0347664	-0.890753	3.59447e-13	1.35227e-11	-0.3128	0.0336484	0.138285	-2.48506	2.70413e-05	0.000628045	0.1287	0.379541	0.674909	-0.315492	0.0695547	0.433698	0.199198	0.181265	0.490104	-0.395013	0.00331252	0.0145325	-0.857364	2.44333e-15	1.94247e-14	0.0140523	0.810476	0.886957	-0.777728	1.06759e-12
ST3GAL1	1	All disease stages	ENSG00000008513	ENSMUSG00000013846	ENSRNOG00000008209	-0.731943	8.82e-05	0.00678681	-0.22251	0.0067	0.105	-0.392477	0.00121942	0.0126033	-0.111622	0.234437	0.816025	-0.319635	0.0185891	0.106302	0.178536	0.172992	0.36955	-0.426382	9.57306e-06	0.000278219	-0.667693	0.000290321	0.00369387	-0.462575	0.0216176	0.176009	-0.222559	0.124622	0.529469	-0.372925	0.101944	0.366729	-0.626983	3.68075e-07	5.30284e-06	-0.40351	3.69001e-05	0.000115882	-0.637885	2.90829e-15	1.31483e-13	-0.344688	0.00911646
MMP25	0	NA	ENSG00000008516	ENSMUSG00000023903	NaN	-0.454518	0.13091	0.394901	0.0240529	0.865103	0.955241	0.226321	0.237026	0.420876	0.0579365	0.725237	0.957836	0.00886616	0.960552	0.98416	NA	NA	NA	NA	NA	NA	1.1182	0.375805	1	NA	NA	NA	NA	NA	NA	NA	NA	NA	2.46515	0.0194197	0.0613346	3.7974	5.68555e-05	0.000173875	2.91934	5.61887e-06	4.00395e-05	2.33776	0.000294853
PKD1	0	NA	ENSG00000008710	ENSMUSG00000032855	ENSRNOG00000010771	-0.000563133	0.997727	0.999217	-0.193078	0.0096438	0.124469	-0.363333	0.00016381	0.00308939	-0.145009	0.241424	0.817789	-0.368675	0.0182556	0.104872	-0.371841	0.00394841	0.0204444	-0.198387	0.125276	0.329312	-0.636728	3.79144e-05	0.000812892	0.0391615	0.763564	0.902526	-0.140344	0.293825	0.706453	-0.0113854	0.908923	0.967676	-0.00529463	0.962222	0.980197	0.548138	2.43686e-07	9.92468e-07	-0.287124	1.34192e-07	1.39512e-06	0.258976	0.160372
MAPK8IP2	0	NA	ENSG00000008735	ENSMUSG00000022619	NaN	0.121958	0.731278	0.886497	-0.339229	0.00993971	0.12564	-0.290686	0.158211	0.325542	0.204225	0.398637	0.888104	0.395663	0.121634	0.347969	NA	NA	NA	NA	NA	NA	NA	NA	NA	NA	NA	NA	-1.73256	0.40287	1	NA	NA	NA	NA	NA	NA	NA	NA	NA	NA	NA	NA	NA	NA
MED24	0	NA	ENSG00000008838	ENSMUSG00000017210	ENSRNOG00000008711	-0.130476	0.203858	0.491259	-0.0455835	0.291243	0.620993	-0.0780488	0.140806	0.302304	-0.0146797	0.76672	0.968	-0.0368839	0.557723	0.790848	-0.162763	0.374323	0.600332	0.00422147	0.971176	0.987649	-0.352328	0.0342032	0.115939	-0.0438742	0.785508	0.912046	-0.215676	0.232357	0.650023	-0.0526776	0.69322	0.88073	0.0413241	0.676753	0.807137	-0.0207842	0.84697	0.893215	0.0401968	0.554483	0.699004	0.331271	0.00579859
RHOBTB2	0	NA	ENSG00000008853	ENSMUSG00000022075	ENSRNOG00000017373	0.18249	0.479656	0.737161	0.167018	0.0852	0.357	0.160794	0.181	0.355	0.102414	0.195409	0.793735	0.123972	0.215752	0.486634	-0.612291	3.78165e-05	0.000369067	-0.419797	0.00230504	0.0196346	-0.692699	0.000578439	0.00622904	0.115016	0.430057	0.708612	-0.166744	0.352175	0.74794	-0.00434952	0.970903	0.990202	-0.416142	0.00471818	0.0193733	-0.391444	0.000405451	0.00109263	0.146654	0.0771759	0.162456	-0.43853	0.000795307
HEATR5B	0	NA	ENSG00000008869	ENSMUSG00000039414	ENSRNOG00000025926	-0.132093	0.331	0.622	-0.0636891	0.174	0.495	-0.118904	0.160776	0.329192	-0.0125861	0.862558	0.983067	-0.0188598	0.79773	0.919998	0.111681	0.520245	0.724839	-0.0223274	0.83409	0.929443	-0.315391	0.0193476	0.0781474	-0.0366471	0.7271	0.885914	0.0131545	0.935779	0.985126	-0.0234627	0.799013	0.927809	0.0353151	0.753166	0.857565	0.173617	0.137426	0.211427	-0.126578	0.0448621	0.104343	-0.0370919	0.649463
SEC62	0	NA	ENSG00000008952	ENSMUSG00000027706	ENSRNOG00000009057	0.0253641	0.792907	0.914294	-0.0435836	0.266129	0.595191	-0.154503	0.00549244	0.0342174	-0.0175136	0.812298	0.975045	-0.121531	0.186639	0.450753	-0.128115	0.189797	0.393341	-0.168272	0.168384	0.39655	0.0925081	0.373886	0.565293	-0.223845	0.0805959	0.329906	0.0382446	0.736314	0.928878	-0.00997447	0.892747	0.962062	-0.211025	5.98019e-05	0.00047457	-0.359305	3.75699e-06	1.33813e-05	-0.1383	2.59232e-05	0.0001585	-0.230423	0.0708725
RPS20	0	NA	ENSG00000008988	ENSMUSG00000028234	ENSRNOG00000029627	-0.276761	0.0631089	0.268147	-0.00701888	0.896717	0.964556	0.205798	0.058059	0.169151	-0.133993	0.0601	0.618	-0.154791	0.0315628	0.150585	-0.722442	1.69339e-08	3.23757e-07	-0.0515907	0.609146	0.80115	0.0616048	0.695855	0.817383	-0.00744208	0.944197	0.980353	-0.0779265	0.44587	0.802079	-0.14948	0.0766511	0.314792	-0.118377	0.17706	0.330948	-0.386167	0.000250831	0.000697826	-0.186888	0.000174072	0.000863071	-0.186723	0.0329276
CSDE1	0	NA	ENSG00000009307	ENSMUSG00000068823	ENSRNOG00000061058	-0.181542	0.223786	0.514686	-0.0553135	0.196714	0.52205	-0.0343476	0.579631	0.737571	-0.0227027	0.678181	0.951849	-0.0735654	0.317406	0.599479	0.158579	0.0654095	0.187288	-0.136542	0.0638286	0.215065	-0.259106	0.0225014	0.0866837	-0.28276	0.0245789	0.186553	-0.0304506	0.668988	0.903071	-0.166066	0.00424073	0.0555438	-0.179518	0.00369842	0.0158934	-0.30143	9.45216e-07	3.6066e-06	-0.241013	1.2467e-26	2.49237e-24	-0.247545	0.0151403
UBE3C	0	NA	ENSG00000009335	ENSMUSG00000039000	ENSRNOG00000010702	-0.00762305	0.907426	0.965872	0.00871699	0.755248	0.912498	-0.101333	0.0751598	0.200677	0.0755313	0.135	0.728903	0.0285543	0.638	0.839	0.387777	2.04452e-05	0.000212066	0.0588207	0.636003	0.820582	-0.0390325	0.689567	0.813299	-0.146311	0.204565	0.508009	0.159281	0.217896	0.637912	0.107818	0.297822	0.615328	-0.0644442	0.436155	0.613088	-0.1172	0.179755	0.264965	-0.156003	3.41623e-05	0.000202622	-0.0646418	0.454042
REV3L	0	NA	ENSG00000009413	ENSMUSG00000019841	ENSRNOG00000000593	-0.108331	0.319	0.611	0.0426593	0.288	0.618	-0.0288138	0.636	0.778	0.0874278	0.197176	0.795514	0.105766	0.215817	0.486699	-0.217971	0.0770041	0.21137	-0.304146	0.0289053	0.124815	-0.424075	0.0104108	0.0501938	-0.45422	0.0254057	0.18992	0.176137	0.227749	0.646106	-0.188124	0.0564668	0.267315	-0.357173	0.00206419	0.00972372	-0.00751289	0.957086	0.970689	-0.18288	0.00787583	0.0242919	-0.390946	0.0207491
TENM1	0	NA	ENSG00000009694	ENSMUSG00000016150	NaN	-0.335089	0.112202	0.365443	-0.158239	0.067	0.319397	-0.366025	0.00942636	0.04919	-0.119719	0.300309	0.847974	-0.117608	0.355082	0.636078	NA	NA	NA	NA	NA	NA	NA	NA	NA	NA	NA	NA	NA	NA	NA	NA	NA	NA	NA	NA	NA	2.3174	0.0900299	0.147017	NA	NA	NA	NA	NA
MASP2	0	NA	ENSG00000009724	ENSMUSG00000028979	ENSRNOG00000011258	0.0487707	0.73853	0.888457	-0.132179	0.0114729	0.134352	-0.192393	0.0607324	0.174321	-0.154837	0.0176674	0.431729	-0.255782	0.00030632	0.00520914	-0.533965	1.3677e-10	3.64589e-09	-0.255737	0.0460139	0.170927	-0.584605	0.000880194	0.00846162	0.269747	0.00834663	0.103546	0.144348	0.195759	0.615242	0.167326	0.000994344	0.0211536	-0.209279	0.0930464	0.207466	-1.00526	8.75026e-46	3.0845e-44	-0.12341	4.12152e-05	0.00024059	-0.619447	1.58831e-11
IYD	0	NA	ENSG00000009765	ENSMUSG00000019762	ENSRNOG00000016286	-0.254362	0.146092	0.416017	-0.0786664	0.299071	0.62927	-0.149187	0.168664	0.338637	-0.0724949	0.429	0.897	-0.265801	0.0176	0.102	0.305582	0.016709	0.0662117	-0.234127	0.0164492	0.0833003	0.109833	0.458504	0.63859	0.142311	0.052442	0.270531	0.0324341	0.756436	0.935285	0.112962	0.0555407	0.264813	-0.19802	0.00208764	0.00980639	-0.650659	2.77889e-16	2.35398e-15	-0.0672645	0.0759756	0.160347	-0.430883	1.10523e-09
FAM76A	0	NA	ENSG00000009780	ENSMUSG00000028878	ENSRNOG00000011254	0.0548033	0.529205	0.771223	0.0651225	0.159999	0.476878	-0.0979005	0.0798197	0.209095	0.0882673	0.216	0.805	0.0661834	0.318181	0.600092	-0.0691193	0.573155	0.763606	0.202831	0.0762331	0.24082	-0.23759	0.148706	0.313804	-0.000324127	0.998202	0.9993	-0.11334	0.405681	0.781899	0.184556	0.268074	0.585365	0.147941	0.306297	0.485588	0.489322	4.36683e-06	1.54277e-05	0.0340245	0.617725	0.749574	-0.175895	0.123314
TRAF3IP3	0	NA	ENSG00000009790	ENSMUSG00000037318	ENSRNOG00000005565	0.00165475	0.991508	0.995757	0.186264	0.0120389	0.138695	0.366345	0.000514653	0.00688787	0.0238118	0.784998	0.971271	0.321299	0.0136209	0.0865695	-0.289105	0.637031	0.806687	0.0268763	0.939595	0.97296	1.26269	0.00541929	0.0313761	0.0818451	0.859953	0.946023	-0.407462	0.536195	0.847592	0.353102	0.368962	0.681515	1.15648	0.00304605	0.0135456	2.05146	5.15637e-10	2.73821e-09	1.01441	7.41763e-07	6.51032e-06	1.3588	0.0191845
POMT2	0	NA	ENSG00000009830	ENSMUSG00000034126	ENSRNOG00000012146	0.176862	0.0924207	0.328773	-0.0424643	0.369923	0.686921	-0.0744532	0.281572	0.472211	0.0166763	0.833734	0.97971	0.0861378	0.252976	0.531746	-0.296779	0.00464054	0.0234351	-0.190486	0.0848905	0.258327	-0.352439	0.00971147	0.0479167	-0.0727749	0.551356	0.789427	-0.0135348	0.932851	0.985008	0.115196	0.256407	0.573081	-0.33614	0.00156422	0.00772929	-0.426751	1.94252e-07	7.98416e-07	-0.333953	1.55671e-17	9.97713e-16	-0.245947	0.01759
VTA1	0	NA	ENSG00000009844	ENSMUSG00000019868	ENSRNOG00000011540	0.0296401	0.741288	0.889343	0.074697	0.0287903	0.210067	0.0544559	0.323164	0.512688	0.0377202	0.622703	0.94143	0.0217271	0.814868	0.92786	-0.0212668	0.862207	0.936756	0.0958131	0.411774	0.658462	0.234067	0.0550148	0.161128	0.0145922	0.889459	0.957365	-0.0816319	0.495319	0.830943	-0.0175893	0.835513	0.940434	-0.133457	0.177193	0.331114	0.117823	0.213334	0.306008	-0.112396	0.0393689	0.0939121	0.0620069	0.609184
MLXIPL	0	NA	ENSG00000009950	ENSMUSG00000005373	NaN	-0.118401	0.411453	0.686812	-0.256988	0.000212871	0.0192169	-0.503188	1.62e-06	0.000111611	-0.110134	0.52372	0.920957	-0.161763	0.434026	0.701133	-0.177367	0.377216	0.602642	-0.952006	3.09139e-08	2.56078e-06	-0.857518	4.43239e-05	0.000917187	-0.0642743	0.76256	0.90234	-0.059888	0.760402	0.936014	-0.354346	0.0305055	0.187575	-0.54982	1.07829e-05	0.000105395	-1.09916	2.61216e-17	2.36591e-16	-0.17035	0.00442935	0.0149135	-0.660803	1.35625e-09
BAZ1B	0	NA	ENSG00000009954	ENSMUSG00000002748	ENSRNOG00000001453	-0.0253717	0.624839	0.828646	0.0150308	0.55003	0.809647	-0.0757071	0.169127	0.339128	0.00571073	0.893	0.986	-0.0810224	0.11	0.327	0.092499	0.528537	0.731206	0.0389653	0.614954	0.805118	0.0693383	0.614002	0.760136	0.062439	0.655612	0.852507	0.0218303	0.79178	0.947751	-0.0265392	0.818918	0.934851	-0.0397928	0.558381	0.718295	-0.170104	0.0824161	0.136339	-0.134232	0.00017802	0.000880444	0.00182247	0.984148
RANBP9	0	NA	ENSG00000010017	ENSMUSG00000038546	ENSRNOG00000017951	-0.210055	0.0199071	0.142697	-0.0271209	0.430566	0.730468	0.0263823	0.613332	0.761877	0.109441	0.0313	0.519625	0.0276497	0.676157	0.860655	-0.119658	0.274836	0.497382	-0.173592	0.0972971	0.282055	0.0207994	0.863628	0.926654	-0.223514	0.130687	0.41295	0.00162586	0.987923	0.996934	-0.225276	0.00182196	0.0320228	-0.137729	0.091171	0.204483	-0.51426	2.8338e-06	1.02513e-05	-0.0197672	0.75712	0.850652	-0.132886	0.1903
SPRTN	0	NA	ENSG00000010072	ENSMUSG00000031986	ENSRNOG00000021330	0.151472	0.176145	0.456067	0.0899281	0.0353275	0.232459	0.048837	0.44438	0.624621	0.0391776	0.557712	0.927513	0.00331794	0.970607	0.988628	-0.16265	0.20448	0.413301	-0.125881	0.340477	0.596522	-0.0774655	0.541548	0.706979	0.0241187	0.87359	0.95047	-0.121704	0.310003	0.719593	-0.00679128	0.952356	0.984351	-0.151847	0.12369	0.254943	0.0461786	0.632679	0.722465	-0.208324	9.86169e-05	0.000521592	-0.0667253	0.664429
METTL13	0	NA	ENSG00000010165	ENSMUSG00000026694	ENSRNOG00000003042	-0.179788	0.323635	0.614282	0.0102272	0.871215	0.957704	0.0832019	0.380793	0.567563	0.00617217	0.867281	0.983185	-0.0332391	0.480675	0.737912	-0.0324528	0.837139	0.922103	0.0926687	0.554911	0.764938	-0.00488796	0.965293	0.980419	0.128192	0.397141	0.68616	-0.563034	5.47637e-05	0.0066437	0.0277197	0.804963	0.929511	-0.12486	0.270752	0.447247	-0.232218	0.0575895	0.100137	-0.0641521	0.319082	0.478931	-0.382961	0.000766372
DYRK4	0	NA	ENSG00000010219	ENSMUSG00000030345	NaN	-0.107757	0.35281	0.640645	0.0438928	0.373	0.689	0.217951	0.0108	0.0539	0.0325588	0.617847	0.940847	0.102751	0.149519	0.395647	NA	NA	NA	NA	NA	NA	NA	NA	NA	NA	NA	NA	NA	NA	NA	NA	NA	NA	NA	NA	NA	NA	NA	NA	NA	NA	NA	NA	NA
UQCRC1	0	NA	ENSG00000010256	ENSMUSG00000025651	ENSRNOG00000032134	0.143266	0.220221	0.510564	-0.0848919	0.0532025	0.287533	-0.0826364	0.233487	0.416847	-0.0998416	0.0983033	0.69531	-0.117825	0.110035	0.32726	-0.0583266	0.560863	0.754455	-0.204827	0.0610542	0.209299	-0.27788	0.00791845	0.0412898	0.241655	0.0254215	0.189936	-0.142198	0.23767	0.656061	0.0451047	0.322982	0.640753	-0.108404	0.238753	0.408802	-0.851772	4.82261e-28	7.82238e-27	-0.0754158	0.128325	0.241876	-0.464308	1.59377e-12
STARD3NL	0	NA	ENSG00000010270	ENSMUSG00000003062	ENSRNOG00000052429	0.117817	0.2215	0.511885	0.0497964	0.229797	0.559395	0.193632	0.0103773	0.0525342	0.121319	0.0981318	0.69531	0.242389	0.00363	0.033501	-0.245485	0.19784	0.404392	0.334879	0.0239709	0.109113	0.464538	0.0652388	0.180753	0.241065	0.041989	0.244296	0.0748233	0.690163	0.912117	0.137485	0.178232	0.485593	0.361744	0.00248383	0.011355	0.298523	0.00940066	0.0196674	0.386721	3.39943e-09	4.96495e-08	0.291911	0.0201861
CD9	0	NA	ENSG00000010278	ENSMUSG00000030342	ENSRNOG00000019556	-0.264592	0.261908	0.555874	0.0491993	0.619749	0.847735	0.343089	0.00509298	0.0326594	0.0494756	0.656027	0.947807	0.358748	0.000680608	0.00972629	0.242827	0.177354	0.375389	0.767375	0.00262782	0.0217783	0.965743	5.89319e-05	0.00112623	-0.52493	0.01643	0.151851	-0.0667846	0.720062	0.923875	-0.321388	0.119593	0.398258	0.648686	0.000212915	0.00141798	1.94612	1.91159e-22	2.33007e-21	-0.0404621	0.639373	0.765905	1.06901	1.50268e-14
HHATL	0	NA	ENSG00000010282	ENSMUSG00000032523	NaN	-0.638532	0.671192	1	-1.67866	0.00272241	0.0650556	0.0498695	0.950543	0.974823	0.142297	0.732553	1	0.697447	0.151796	0.398891	NA	NA	NA	NA	NA	NA	NA	NA	NA	NA	NA	NA	NA	NA	NA	NA	NA	NA	NA	NA	NA	NA	NA	NA	NA	NA	NA	NA	NA
NCAPD2	0	NA	ENSG00000010292	ENSMUSG00000038252	ENSRNOG00000055300	-0.0706441	0.632499	0.832998	-0.00172031	0.97675	0.991187	-0.0111436	0.887414	0.941329	0.0598453	0.257802	0.829439	0.0910222	0.154867	0.403974	0.698832	0.00148445	0.00910579	0.0446076	0.822072	0.922752	0.25269	0.25067	0.441217	0.601944	0.00701761	0.0939426	0.0215852	0.928614	0.98458	0.529288	0.000580031	0.0146028	0.704653	6.88206e-07	9.24423e-06	0.988337	1.11229e-09	5.70328e-09	0.49125	4.65926e-05	0.000269025	1.24184	9.5543e-12
IFFO1	0	NA	ENSG00000010295	ENSMUSG00000038271	ENSRNOG00000018533	-0.00376796	0.96942	0.987373	-0.0791895	0.0405146	0.248476	-0.144909	0.00998189	0.0512428	-0.0411888	0.678226	0.951849	-0.029632	0.797409	0.919824	0.0174469	0.940865	0.972596	-0.1522	0.291514	0.546283	-0.272957	0.159228	0.326683	0.213646	0.308885	0.613878	-0.603045	0.000385794	0.0279347	-0.0775346	0.720966	0.893565	-0.136834	0.286293	0.464187	0.559188	0.00011735	0.000344031	0.194751	0.000152742	0.00076709	0.0890527	0.787443
GIPR	0	NA	ENSG00000010310	ENSMUSG00000030406	ENSRNOG00000015860	0.140622	0.355654	0.642879	-0.0870218	0.239	0.568	-0.232045	0.0341895	0.117768	-0.0899346	0.775592	0.970058	0.647023	0.0460333	0.190519	NA	NA	NA	NA	NA	NA	NA	NA	NA	NA	NA	NA	NA	NA	NA	NA	NA	NA	NA	NA	NA	NA	NA	NA	NA	NA	NA	NA	NA
PHF7	0	NA	ENSG00000010318	ENSMUSG00000021902	ENSRNOG00000018996	-0.113487	0.450983	0.71596	-0.0974394	0.0762728	0.339091	0.0464516	0.615706	0.763313	-0.00478019	0.955	0.993	-0.0360907	0.689	0.867	-0.273761	0.153021	0.340646	-0.264008	0.116793	0.315076	-0.206221	0.156394	0.322825	0.0224428	0.862023	0.946903	-0.207068	0.196488	0.615777	0.023936	0.83113	0.93877	-0.637206	5.54593e-07	7.64051e-06	-0.610789	3.4801e-06	1.24533e-05	-0.142155	0.0326336	0.080416	-0.733037	7.69345e-09
SEMA3G	0	NA	ENSG00000010319	ENSMUSG00000021904	ENSRNOG00000018952	-0.0643331	0.908519	1	-0.29843	0.168136	0.486392	0.464138	0.127418	0.282848	0.188543	0.440338	0.900553	1.56604	5.45e-09	8.05e-07	1.01351	0.137842	0.317731	-0.236358	0.715765	0.869209	1.09488	0.172799	0.34538	1.71201	0.0791802	1	-1.0144	0.187871	1	NA	NA	NA	0.775497	0.217424	0.382098	4.21478	3.77284e-20	4.05309e-19	1.10198	0.00343013	0.011967	2.54761	0.00805731
NISCH	0	NA	ENSG00000010322	ENSMUSG00000021910	ENSRNOG00000018823	0.023351	0.797623	0.916027	-0.0709026	0.111433	0.401875	-0.270736	0.000106963	0.00227582	-0.0783619	0.394458	0.886165	-0.125891	0.220391	0.492685	0.142693	0.197068	0.40352	-0.182984	0.0575632	0.200912	-0.341807	0.00220522	0.0165234	0.192796	0.0781921	0.326618	-0.0606486	0.546557	0.85257	0.0465174	0.501455	0.775184	0.00155771	0.983117	0.991436	-0.01301	0.839577	0.887758	0.0140886	0.670757	0.787789	0.338717	0.000796222
STAB1	0	NA	ENSG00000010327	ENSMUSG00000042286	ENSRNOG00000018434	0.134429	0.481247	0.738085	-0.159812	0.0107284	0.129996	-0.172025	0.0702847	0.191941	-0.200006	0.0549424	0.608352	-0.321836	0.015576	0.0942091	0.185315	0.320624	0.546279	0.0818255	0.623606	0.810641	0.0877156	0.479654	0.657159	0.0871493	0.642266	0.844953	-0.0864995	0.50593	0.834015	0.0748072	0.623316	0.846246	0.384465	3.0485e-05	0.00026121	0.672422	4.40249e-11	2.55581e-10	-0.00175798	0.974074	0.985581	0.471976	0.00545952
FUZ	0	NA	ENSG00000010361	ENSMUSG00000011658	ENSRNOG00000053084	-0.153627	0.391234	0.672036	-0.0690243	0.337425	0.660971	-0.0252115	0.80794	0.893274	-0.199985	0.0165556	0.428397	-0.281478	0.00851706	0.0618904	-0.489407	0.00238951	0.0134545	-0.189845	0.22255	0.467597	-0.49053	0.0491387	0.149136	0.103869	0.567377	0.798816	-0.336518	0.116934	0.519497	-0.233693	0.0949273	0.353306	-0.121422	0.364268	0.546656	-0.520898	3.54448e-05	0.000111716	0.0231476	0.730391	0.832512	-1.00396	8.41764e-08
SLC6A13	1	All disease stages	ENSG00000010379	ENSMUSG00000030108	ENSRNOG00000012876	-0.591659	0.0113834	0.103019	-0.353789	0.000524051	0.0304128	-0.645594	7.21e-06	0.000334188	-0.172328	0.264337	0.830301	-0.336056	0.0321322	0.152317	0.30829	0.00463641	0.0234205	-0.394768	0.000742833	0.0082871	-0.026912	0.835283	0.908538	0.0397819	0.749689	0.89663	-0.146225	0.242606	0.660813	-0.0201733	0.754277	0.908579	-0.35365	4.31375e-09	9.9124e-08	-0.64103	3.1181e-11	1.83033e-10	-0.598654	4.16704e-76	4.5402e-72	-0.420604	2.60316e-05
IDS	0	NA	ENSG00000010404	ENSMUSG00000035847	ENSRNOG00000001465	-0.45303	0.000795128	0.0233238	0.0192116	0.685224	0.879863	0.13714	0.0706577	0.192604	-0.023544	0.713458	0.956851	-0.055379	0.427844	0.69643	0.351672	0.00123631	0.00779112	-0.0628788	0.59245	0.790314	-0.578247	0.026613	0.0976323	-0.25401	0.0667912	0.30409	0.259254	0.0834349	0.460732	0.000888887	0.993188	0.997815	-0.0864711	0.297667	0.476247	0.512341	1.4043e-06	5.2568e-06	-0.168888	0.00108207	0.00435101	-0.12589	0.281978
PRSS3	0	NA	ENSG00000010438	ENSMUSG00000071519	NaN	0.540907	0.265941	1	0.0664272	0.749067	0.90965	0.015041	0.955148	0.976903	0.204281	0.25916	0.829838	0.412422	0.0419879	0.180843	NA	NA	NA	NA	NA	NA	NA	NA	NA	NA	NA	NA	NA	NA	NA	NA	NA	NA	NA	NA	NA	NA	NA	NA	NA	NA	NA	NA	NA
CD4	0	NA	ENSG00000010610	ENSMUSG00000023274	NaN	0.0711877	0.747713	0.892456	-0.336289	0.000578643	0.0320619	-0.316391	0.0197004	0.080806	-0.247965	0.04521	0.564329	-0.375467	0.0336081	0.156845	-2.75555	7.88026e-19	4.83703e-17	0.284582	0.531795	0.748899	-1.06923	0.0452729	0.140542	1.09015	2.01127e-05	0.00154257	0.406602	0.378842	0.765964	1.1623	1.15231e-06	9.47253e-05	0.0241578	0.950095	0.973216	-0.658108	0.0386024	0.0701803	0.82457	6.86813e-06	4.80152e-05	-0.738834	0.0394612
LRRC23	0	NA	ENSG00000010626	ENSMUSG00000030125	NaN	0.328038	0.319365	0.61157	0.0606651	0.662958	0.869104	0.194298	0.277772	0.468416	-0.165093	0.15088	0.74324	-0.0813984	0.555708	0.789556	NA	NA	NA	NA	NA	NA	NA	NA	NA	NA	NA	NA	0.705519	0.734587	1	NA	NA	NA	2.98376	0.0111685	0.039251	1.24818	0.441976	0.549822	NA	NA	NA	NA	NA
BTK	0	NA	ENSG00000010671	ENSMUSG00000031264	ENSRNOG00000052407	0.162476	0.521985	0.765992	0.194556	0.0592933	0.302842	0.4135	0.00202952	0.0177873	0.141057	0.207113	0.801665	0.225155	0.0833008	0.277043	0.0450251	0.889817	0.949415	0.687201	0.077965	0.244142	1.17031	9.4591e-05	0.00161878	-0.315984	0.316826	0.619986	0.262076	0.508701	0.834955	0.51424	0.0790857	0.320456	1.20921	7.1591e-07	9.54616e-06	2.13311	7.85375e-19	7.8161e-18	0.645838	2.10575e-05	0.000131029	2.04894	1.06279e-09
HFE	0	NA	ENSG00000010704	ENSMUSG00000006611	ENSRNOG00000016967	0.234434	0.0697043	0.281456	0.021023	0.701399	0.886406	0.00213718	0.972963	0.985028	0.0453815	0.498802	0.91562	-0.00823369	0.922789	0.970966	0.430775	0.0017817	0.0106145	-0.0702069	0.374585	0.628229	0.258793	0.00178879	0.0141288	-0.179348	0.0550657	0.277467	-0.0795682	0.310598	0.720128	-0.0745595	0.221676	0.537099	0.1186	0.100963	0.220372	-0.0576318	0.40219	0.511012	-0.0817172	0.0228441	0.0599898	0.0154363	0.859077
SCMH1	0	NA	ENSG00000010803	ENSMUSG00000000085	NaN	-0.398141	0.00286362	0.046505	0.0202023	0.728227	0.900493	-0.010125	0.898364	0.94733	-0.0263991	0.754452	0.964195	-0.0200936	0.842962	0.93975	-0.340583	0.0101174	0.0442995	-0.117009	0.33651	0.592922	-0.564245	0.0106281	0.0509609	0.162003	0.252778	0.559481	-0.178927	0.250265	0.668492	0.107659	0.326235	0.643005	-0.0266475	0.818618	0.8965	-0.0031942	0.973443	0.981804	0.0617392	0.297446	0.454821	-0.162849	0.176487
FYN	0	NA	ENSG00000010810	ENSMUSG00000019843	ENSRNOG00000000596	0.142784	0.25	0.546	-0.0470826	0.312814	0.641725	0.0338672	0.620943	0.766864	-0.0529402	0.306622	0.850726	-0.01599	0.804	0.923265	-0.134029	0.487475	0.699606	0.425236	0.0089118	0.0537498	0.119563	0.550398	0.714115	0.353004	0.0259824	0.192469	-0.0173634	0.928224	0.98458	0.510419	0.00225783	0.0367202	0.309542	0.0131277	0.0446423	0.577072	8.0998e-08	3.47296e-07	0.1411	0.109697	0.214387	0.485248	0.000735866
HIVEP2	0	NA	ENSG00000010818	ENSMUSG00000015501	ENSRNOG00000011015	-0.381596	0.0781172	0.299779	0.0058901	0.939528	0.979841	-0.0335205	0.778406	0.873633	0.0388834	0.550155	0.926131	0.0394423	0.612915	0.823785	0.156358	0.278083	0.501163	0.591154	2.17171e-05	0.000520088	-0.129044	0.419437	0.604928	-0.342804	0.110387	0.380245	-0.224464	0.343031	0.742369	-0.277286	0.0902008	0.344541	0.441192	0.00425655	0.0178305	0.572034	0.000409367	0.00110217	0.295171	0.000434943	0.00194406	-0.108159	0.472856
FMO1	0	NA	ENSG00000010932	ENSMUSG00000040181	ENSRNOG00000034191	3.90866	5.92e-07	0.000277996	0.569159	0.0486808	0.274052	-0.0484655	0.890937	0.943286	1.17886	1.32e-05	0.0167342	1.22182	5.99e-05	0.0014764	0.837835	2.21529e-13	8.59403e-12	-0.030959	0.829684	0.927237	0.0499681	0.578805	0.734858	0.117748	0.419408	0.70126	0.0641637	0.615549	0.886062	-0.0768102	0.56644	0.814777	0.0792916	0.390438	0.57115	-0.413851	1.88959e-07	7.77593e-07	0.0336924	0.665076	0.784023	-0.133488	0.14321
ELOA	0	NA	ENSG00000011007	ENSMUSG00000028668	ENSRNOG00000010902	0.0249636	0.68756	0.86277	-0.0179731	0.602716	0.838617	-0.128105	0.00373106	0.0266947	-0.060797	0.076869	0.651236	-0.121245	0.00267813	0.0271661	0.139389	0.177098	0.375146	-0.0242953	0.733026	0.877449	-0.312986	0.0144973	0.063542	-0.164788	0.237325	0.542738	-0.019805	0.853008	0.967214	-0.0680402	0.592698	0.828675	-0.246577	0.00446148	0.0185485	-0.254028	0.00439194	0.00984604	-0.0454158	0.112296	0.218369	-0.0504738	0.499794
LYPLA2	0	NA	ENSG00000011009	ENSMUSG00000028670	ENSRNOG00000010067	0.366106	0.000646078	0.0203053	-0.0311865	0.468941	0.758797	0.12976	0.124913	0.279304	-0.0594823	0.424261	0.895139	-0.0608102	0.431708	0.699238	-0.42467	8.74461e-06	9.92545e-05	-0.00228561	0.990434	0.995544	-0.864582	0.002549	0.0182445	0.36259	0.0134284	0.137069	-0.393647	0.00528309	0.138169	0.168953	0.0935696	0.350938	-0.00316544	0.976283	0.987746	-0.337513	0.00061859	0.00162234	-0.158859	1.64135e-05	0.000104918	-0.433158	0.00031702
CLCN6	0	NA	ENSG00000011021	ENSMUSG00000029016	ENSRNOG00000008345	-0.0655612	0.672974	0.854339	-0.0460961	0.53129	0.798808	-0.207546	0.0186226	0.0777148	-0.00110495	0.990418	0.998321	-0.108402	0.205545	0.474401	-0.0803465	0.776726	0.88766	-0.22201	0.207519	0.448943	0.0120983	0.94061	0.968033	0.105977	0.714427	0.880682	0.657963	0.000116636	0.0113597	0.361699	0.0798001	0.321948	-0.146895	0.424625	0.603286	-0.120499	0.338263	0.445561	-0.603781	4.62767e-10	8.07378e-09	-0.815823	3.17748e-05
MRC2	1	All disease stages	ENSG00000011028	ENSMUSG00000020695	ENSRNOG00000006548	0.592285	0.0265671	0.167066	0.178637	0.105423	0.392194	0.619422	1.94e-05	0.0006874	0.191614	0.124787	0.721344	0.50414	0.000177041	0.00344986	0.459017	0.271381	0.493508	1.51945	1.64866e-05	0.000416341	0.224381	0.403442	0.591432	0.448324	0.223548	0.528733	-1.26423	0.0338478	0.323507	-0.236178	0.489458	0.766594	1.78274	8.92737e-11	3.11826e-09	3.29929	4.06896e-58	2.32928e-56	0.902147	1.68318e-11	3.90608e-10	2.75475	2.21385e-10
TSPAN9	0	NA	ENSG00000011105	ENSMUSG00000030352	ENSRNOG00000051620	0.0163789	0.89737	0.961712	-0.0662332	0.175636	0.495739	-0.201263	0.00575852	0.0355087	-0.095175	0.13031	0.726981	-0.143358	0.0457736	0.189896	-0.290103	0.00988692	0.043481	-0.0560967	0.772987	0.899537	-0.174281	0.476256	0.654013	-0.0669458	0.67435	0.861685	-0.106005	0.680691	0.908245	0.097578	0.496765	0.771172	0.0202507	0.816943	0.895525	0.346039	0.000731192	0.00188968	0.0926566	0.106399	0.209519	0.0383088	0.778454
BTBD7	0	NA	ENSG00000011114	ENSMUSG00000041702	ENSRNOG00000008598	0.079595	0.302342	0.596103	0.00850508	0.814	0.936	-0.00899671	0.87261	0.932831	0.0439073	0.390289	0.884853	0.0281615	0.644786	0.842598	0.0281232	0.840892	0.924308	-0.107892	0.343544	0.599446	-0.172039	0.262614	0.453387	-0.37427	0.0102922	0.118177	0.208622	0.141395	0.550206	-0.18953	0.0917629	0.348123	-0.164622	0.178793	0.333387	0.149477	0.246878	0.345072	-0.252641	1.79465e-05	0.00011375	0.110388	0.396487
APBA3	0	NA	ENSG00000011132	ENSMUSG00000004931	ENSRNOG00000020466	0.108565	0.425803	0.69714	-0.0422275	0.45719	0.751791	0.0570409	0.534938	0.702114	-0.0148082	0.871208	0.983185	-0.177592	0.147591	0.392416	-0.440346	0.000164956	0.00134473	-0.175625	0.415741	0.661135	-0.812243	0.000190725	0.00270576	0.207569	0.164829	0.45938	-0.0193186	0.924372	0.983885	-0.0267562	0.833291	0.939595	0.00723392	0.969834	0.984531	-0.836853	7.74973e-23	9.63489e-22	-0.0779868	0.0588677	0.130404	-0.381681	0.00519812
MKS1	0	NA	ENSG00000011143	ENSMUSG00000034121	ENSRNOG00000008635	-0.239902	0.0447199	0.222805	0.00263456	0.966884	0.987574	-0.261356	0.000281347	0.00451213	-0.0771325	0.262111	0.829838	-0.0412757	0.555823	0.789556	-0.212188	0.396812	0.621654	-0.359549	0.102573	0.291573	0.272985	0.21653	0.400702	0.347636	0.207423	0.511263	-0.209663	0.382142	0.767614	-0.26758	0.256479	0.573081	0.207406	0.403514	0.583641	-0.187277	0.384854	0.494012	0.518599	3.82574e-05	0.000225012	0.407029	0.337108
ABHD5	0	NA	ENSG00000011198	ENSMUSG00000032540	ENSRNOG00000000221	0.291257	0.0355439	0.196664	0.0765458	0.244427	0.572622	-0.146522	0.0456996	0.144571	0.0446646	0.573955	0.932435	0.0320719	0.767587	0.905486	-0.0632193	0.676614	0.830578	0.224418	0.00473473	0.0337397	-0.00487699	0.976808	0.987359	-0.258505	0.256774	0.563618	0.116512	0.39416	0.77487	0.029249	0.889998	0.961118	-0.220102	0.0484137	0.125807	-0.537197	7.23821e-08	3.11785e-07	-0.123582	0.238342	0.386264	0.176253	0.0206346
AKAP8L	0	NA	ENSG00000011243	ENSMUSG00000002625	ENSRNOG00000006355	-0.000775016	0.993254	0.996368	-0.0623743	0.158382	0.47484	-0.252899	5.03e-05	0.00133842	0.0310015	0.800489	0.974471	-0.0156144	0.897013	0.961094	-0.0118789	0.946121	0.974955	-0.464255	4.58585e-05	0.000938348	0.054733	0.766374	0.86488	-0.121574	0.543603	0.78526	0.184476	0.275163	0.69078	-0.32843	0.0253516	0.166836	-0.326787	2.36625e-05	0.00020994	-0.53091	7.97253e-06	2.72437e-05	-0.154395	0.000491224	0.00216817	-0.42495	0.00758405
MBTD1	0	NA	ENSG00000011258	ENSMUSG00000059474	ENSRNOG00000049988	-0.271906	0.0297323	0.178007	-0.0728679	0.113108	0.403818	-0.0810903	0.209016	0.388016	-0.0275395	0.731318	0.959519	-0.117491	0.171212	0.429749	-0.218419	0.111674	0.275458	-0.261012	0.0772884	0.243079	0.0252985	0.869798	0.929756	-0.333359	0.143979	0.43206	-0.0498396	0.773173	0.93996	-0.161017	0.295021	0.612929	-0.170347	0.0575864	0.143479	-0.201247	0.119477	0.18782	-0.22582	0.000951803	0.00389205	-0.541505	0.00147078
UTP18	0	NA	ENSG00000011260	ENSMUSG00000054079	ENSRNOG00000002644	0.0383107	0.680909	0.858375	0.0420667	0.322861	0.650619	0.0756063	0.207669	0.386229	0.0155675	0.724044	0.957836	-0.0540367	0.309	0.591816	-0.128637	0.368082	0.593821	0.00682187	0.965795	0.985082	-0.124721	0.606241	0.754366	-0.310066	0.0729594	0.316767	-0.284853	0.0794957	0.454307	-0.159912	0.0777478	0.31721	-0.0224591	0.878278	0.933138	-0.143423	0.157772	0.237606	-0.127471	0.0507096	0.115418	0.0373682	0.771642
RNF216	0	NA	ENSG00000011275	ENSMUSG00000045078	ENSRNOG00000001101	-0.0251107	0.743521	0.890479	-0.0840916	0.00825854	0.117325	-0.136169	0.00593483	0.0361993	-0.00862166	0.859238	0.981733	-0.114204	0.0210021	0.115116	-0.00506932	0.965267	0.983128	-0.099259	0.304272	0.559382	-0.238369	0.179671	0.354527	-0.0404771	0.70922	0.878636	-0.0611898	0.627073	0.889297	-0.0126531	0.895884	0.963118	-0.0122941	0.862776	0.924376	-0.0566218	0.541799	0.642018	-0.103399	0.0164127	0.0452942	-0.0784091	0.489355
TTC19	0	NA	ENSG00000011295	ENSMUSG00000042298	ENSRNOG00000002977	-0.169933	0.010938	0.100592	-0.0565052	0.0649133	0.314495	-0.111735	0.00883979	0.0471722	0.0233284	0.615916	0.940847	-0.00441102	0.93594	0.974713	0.462132	3.50891e-05	0.000344069	0.0546322	0.625924	0.812101	0.060136	0.645906	0.782552	0.069359	0.652299	0.850015	0.0987827	0.38907	0.772386	0.0287818	0.768362	0.915593	0.0109873	0.917198	0.95592	-0.0836675	0.342582	0.449808	-0.0724976	0.186152	0.321557	0.160658	0.129178
PTBP1	0	NA	ENSG00000011304	ENSMUSG00000006498	ENSRNOG00000010448	0.180293	0.0897072	0.323866	-0.0461536	0.19306	0.518294	-0.0991108	0.0489158	0.150913	-0.0427453	0.421	0.895	-0.117341	0.101482	0.312173	-0.0726784	0.552676	0.749486	-0.0514693	0.668535	0.841217	-1.12339	0.00032587	0.00404412	-0.0281319	0.827503	0.930565	-0.0879742	0.312825	0.721663	0.000281139	0.998132	0.999711	-0.0253125	0.720282	0.836232	-0.0108977	0.917792	0.943974	-0.0325606	0.465815	0.623465	-0.338316	0.00222914
SYT7	1	Early disease development	ENSG00000011347	ENSMUSG00000024743	ENSRNOG00000026432	1.25621	0.000163194	0.00934052	-0.0269732	0.829621	0.942836	-0.346235	0.063285	0.178952	0.00208293	0.987513	0.997986	-0.171695	0.247295	0.524788	0.213671	0.597341	0.780668	0.729749	0.0720727	0.232805	-0.186398	0.554152	0.717274	-0.0816299	0.871567	0.950303	-0.335788	0.469257	0.81512	0.194978	0.608382	0.838154	0.97877	0.000384668	0.00234942	2.18666	2.07008e-26	3.07608e-25	0.2845	0.0530948	0.119826	1.32316	1.79412e-06
LARS2	0	NA	ENSG00000011376	ENSMUSG00000035202	ENSRNOG00000004760	0.207634	0.0665673	0.274617	-0.0168485	0.709118	0.891532	-0.00571908	0.931832	0.964853	0.0370254	0.611944	0.940504	0.00862379	0.925418	0.971617	0.404392	0.628402	0.801722	-2.84438	1.07404e-06	4.75882e-05	-1.23151	0.154036	0.319887	0.757393	0.00187379	0.0428533	-0.0838329	0.733772	0.928281	0.651718	0.0668977	0.291641	-1.58052	0.00828544	0.0307015	-0.670424	4.00878e-07	1.59413e-06	-0.327649	0.000220408	0.00106212	-0.55771	0.0727662
PIK3C2A	0	NA	ENSG00000011405	ENSMUSG00000030660	ENSRNOG00000020479	0.0243429	0.800003	0.917049	0.0854847	0.0249367	0.195978	0.0457293	0.321463	0.511273	0.122215	0.274222	0.834144	0.109989	0.41673	0.689222	0.488462	4.57754e-05	0.000436692	0.130816	0.461566	0.698471	-0.141711	0.491478	0.667437	-0.421953	0.126554	0.406673	0.158398	0.407995	0.783256	0.147156	0.408954	0.712092	-0.010797	0.942204	0.968991	0.416653	0.0232206	0.0445364	-0.282693	1.55732e-10	3.0058e-09	0.285392	0.0242666
PLAUR	0	NA	ENSG00000011422	ENSMUSG00000046223	ENSRNOG00000037931	0.270583	0.0524872	0.243579	0.0192655	0.784187	0.922753	0.0382866	0.656821	0.792533	0.373314	0.0179053	0.431948	0.66976	2.12e-05	0.000627792	1.32952	0.00261929	0.0145638	1.62798	0.0050866	0.0356582	0.760792	0.0830196	0.21267	0.303031	0.594006	1	-0.905449	0.268315	1	0.824436	0.127911	0.411321	3.03386	1.57058e-12	8.46353e-11	3.96513	2.50414e-34	5.41141e-33	1.11769	1.38603e-09	2.16982e-08	1.75728	3.48232e-09
ANLN	1	Disease progression	ENSG00000011426	ENSMUSG00000036777	ENSRNOG00000014343	0.324225	0.382	0.664	0.465639	0.0255	0.19806	0.675202	0.00155683	0.0148995	0.295737	0.189433	0.786514	0.665314	0.00413	0.0368625	1.83833	1.92036e-08	3.63428e-07	0.576894	0.21289	0.455676	1.35752	0.000267855	0.00348983	0.103408	0.799546	0.918872	0.262995	0.641455	0.894154	-0.07589	0.837295	0.94166	1.98835	4.28946e-08	7.82034e-07	2.86013	1.06426e-18	1.04899e-17	0.871745	6.04574e-08	6.78038e-07	2.25096	1.68352e-10
WIZ	0	NA	ENSG00000011451	ENSMUSG00000024050	ENSRNOG00000006217	-0.12486	0.508965	0.757047	-0.0876807	0.21008	0.53689	0.152029	0.183643	0.357972	-0.118306	0.131724	0.727851	-0.194067	0.0369946	0.166546	0.177891	0.246912	0.464453	-0.193867	0.174979	0.406388	-1.12938	0.00132353	0.0113404	-0.0931952	0.419641	0.70126	-0.363509	0.0209902	0.263905	-0.240951	0.00553882	0.0654244	-0.0235323	0.808026	0.889778	0.142944	0.122755	0.192252	-0.145267	0.00133369	0.00525067	-0.156817	0.380478
RABGAP1	0	NA	ENSG00000011454	ENSMUSG00000035437	ENSRNOG00000009402	-0.084807	0.414726	0.689238	-0.0733249	0.0464047	0.267847	-0.0852204	0.137157	0.296974	-0.00993931	0.810644	0.975045	0.0126526	0.785189	0.914602	-0.0605595	0.584533	0.771902	0.162956	0.153427	0.375403	0.0954613	0.520877	0.690728	-0.255375	0.0414647	0.24332	0.13311	0.209958	0.63091	-0.0499438	0.529725	0.793814	-0.0620013	0.471247	0.645719	0.165855	0.190057	0.277247	-0.141419	0.000440813	0.00196718	0.0452265	0.741309
DCN	1	Disease progression	ENSG00000011465	ENSMUSG00000019929	ENSRNOG00000004554	0.174664	0.312046	0.604557	0.2393	0.00389	0.0789383	0.969136	3.38e-14	6.41e-11	0.0039084	0.969981	0.994723	0.428362	0.00163102	0.0186591	0.529692	3.55285e-07	5.42521e-06	0.848861	1.45747e-09	2.02075e-07	0.906227	4.12867e-07	2.42827e-05	0.0901588	0.579636	0.807639	-0.166491	0.511408	0.835912	0.218856	0.108538	0.377549	0.876869	2.67322e-13	1.69419e-11	1.8908	1.39325e-38	3.61982e-37	0.225519	0.000133853	0.000684211	1.17508	4.96384e-11
QPCTL	0	NA	ENSG00000011478	ENSMUSG00000030407	ENSRNOG00000015413	-0.00838789	0.953822	0.982259	-0.10126	0.133875	0.44029	-0.297732	0.000551839	0.00721025	-0.171731	0.107469	0.703772	-0.225577	0.106481	0.320825	-0.324983	0.0224012	0.0834686	-0.220129	0.135227	0.346633	-0.574928	0.00619976	0.0345368	-0.0609095	0.650477	0.84941	-0.0754049	0.573091	0.866785	0.0102279	0.921723	0.973406	-0.178849	0.0944105	0.209754	-0.320734	0.00441577	0.00989515	-0.256391	1.32239e-06	1.1007e-05	-0.350494	0.0031037
PPP5C	0	NA	ENSG00000011485	ENSMUSG00000003099	ENSRNOG00000016907	0.0205098	0.837458	0.934564	-0.040314	0.304348	0.63497	-0.0772304	0.165988	0.335674	-0.0562228	0.152125	0.745283	-0.161805	0.000523328	0.00800827	-0.0718595	0.443938	0.664695	0.00780529	0.941421	0.973616	-0.267441	0.0450013	0.140069	0.266903	0.0262619	0.193919	-0.0786551	0.510814	0.835792	0.113805	0.0586046	0.272493	-0.177969	0.0137353	0.046286	-0.367751	9.02138e-07	3.44863e-06	-0.169838	2.71826e-05	0.000165411	-0.22865	0.00467229
CEP68	0	NA	ENSG00000011523	ENSMUSG00000044066	ENSRNOG00000027282	-0.0120363	0.910528	0.966076	-0.0912317	0.0390602	0.243781	-0.0237176	0.70001	0.821698	-0.0617279	0.31691	0.854042	0.08265	0.28363	0.563232	-0.459087	0.001875	0.011045	-0.296027	0.0128447	0.0696986	-0.281603	0.113502	0.262587	-0.0270304	0.821529	0.928203	-0.0243939	0.873441	0.972697	-0.00878129	0.923693	0.974518	-0.304985	0.00107589	0.00562359	-0.124131	0.238089	0.335089	-0.317551	9.53948e-09	1.27123e-07	-0.442138	0.000204525
MAP4K3	0	NA	ENSG00000011566	ENSMUSG00000024242	ENSRNOG00000007172	-0.0125388	0.919168	0.96926	-0.00793591	0.85865	0.953794	0.0304676	0.651477	0.788929	0.00723664	0.939303	0.991128	0.0168884	0.881692	0.956091	0.187651	0.0900596	0.236456	0.171814	0.071864	0.232451	-0.0268347	0.791162	0.881772	-0.313615	0.00155655	0.0382132	0.236645	0.0298745	0.306491	-0.108521	0.227372	0.54294	-0.0166713	0.83596	0.908712	0.37929	0.00596866	0.0130035	-0.0479057	0.37113	0.532725	0.0257998	0.819114
TYROBP	1	Early disease development	ENSG00000011600	ENSMUSG00000030579	ENSRNOG00000020845	0.661186	0.0253078	0.163231	0.137996	0.265	0.594	0.395399	0.0595	0.172	0.00935439	0.946603	0.991627	0.0794409	0.63	0.833596	0.0173202	0.927591	0.965842	1.51791	1.60914e-06	6.61676e-05	1.32382	7.80267e-10	1.31168e-07	-0.0104346	0.968193	0.987691	0.0284776	0.931981	0.985008	0.739205	0.00149203	0.027918	1.71514	1.4654e-16	1.89858e-14	2.24096	6.28596e-54	3.06848e-52	0.86953	2.23483e-13	7.21471e-12	1.64648	1.27835e-11
LDAF1	0	NA	ENSG00000011638	NaN	ENSRNOG00000048250	0.181779	0.597561	0.813464	-0.269329	0.0151538	0.156366	0.0971352	0.581792	0.738777	-0.0129838	0.922055	0.988721	0.543319	0.000976878	0.0127975	NaN	NaN	NaN	NaN	NaN	NaN	NaN	NaN	NaN	NaN	NaN	NaN	NaN	NaN	NaN	NaN	NaN	NaN	NaN	NaN	NaN	NaN	NaN	NaN	NaN	NaN	NaN	NaN	NaN
BRCA1	0	NA	ENSG00000012048	ENSMUSG00000017146	ENSRNOG00000020701	-0.0119624	0.955	0.982411	-0.21206	0.0188718	0.171542	-0.464274	0.000138378	0.00276821	-0.0513146	0.717553	0.957034	-0.493723	0.000610116	0.00897676	1.24105	8.5768e-06	9.77064e-05	0.483917	0.10287	0.292135	0.825035	0.00269699	0.0189748	0.476989	0.100579	0.364788	-0.224816	0.578654	0.869243	0.175453	0.490204	0.766853	0.627252	0.00875518	0.0321229	1.31541	3.18849e-08	1.42387e-07	0.259708	0.188628	0.324829	0.793593	0.00618004
ERCC1	0	NA	ENSG00000012061	ENSMUSG00000003549	ENSRNOG00000017839	0.000626321	0.996156	0.998425	-0.0612616	0.142	0.453	-0.0526886	0.491001	0.665695	-0.0687745	0.204	0.801326	-0.113255	0.0507495	0.202698	-0.0180841	0.917689	0.961426	-0.0880982	0.67776	0.847113	-0.155072	0.516492	0.68745	0.274633	0.105363	0.372269	-0.209607	0.376117	0.765068	-0.0767954	0.614058	0.841382	0.284356	0.117736	0.246596	0.0590682	0.700163	0.780834	0.213109	0.100579	0.200634	-0.106971	0.512108
CD22	0	NA	ENSG00000012124	ENSMUSG00000030577	ENSRNOG00000024000	-0.0565472	0.790756	0.913658	-0.251814	0.0372234	0.238582	-0.241603	0.0876529	0.222136	0.0358811	0.879311	0.98369	-0.0914434	0.698021	0.872193	-0.322733	0.341689	0.567938	-0.0836586	0.837218	0.930984	1.08713	0.014933	0.0648974	0.176765	0.566065	0.798144	0.282857	0.496657	0.83125	0.528323	0.0341734	0.198695	0.937717	0.000146152	0.00102217	2.78657	1.62252e-40	4.60558e-39	0.519042	6.90046e-05	0.000381547	1.95924	4.4153e-12
SEMA3B	0	NA	ENSG00000012171	ENSMUSG00000057969	ENSRNOG00000016512	-0.0446999	0.880267	0.953241	-0.211053	0.0867945	0.359275	0.769979	0.0162343	0.0712322	-0.131658	0.521927	0.920569	0.68644	0.00930453	0.0658324	2.46461	2.67726e-11	7.87975e-10	1.67836	1.21613e-07	8.02038e-06	2.06263	5.47817e-14	4.16253e-11	0.85714	0.124257	0.403212	-0.297865	0.58872	0.875484	0.93003	0.0316502	0.190967	2.17683	9.63015e-12	4.32244e-10	4.13425	1.02377e-39	2.81655e-38	0.875783	1.05902e-05	7.07016e-05	2.84518	1.90349e-22
MBTPS2	0	NA	ENSG00000012174	ENSMUSG00000046873	NaN	-0.363805	0.0168155	0.127362	-0.0504057	0.357973	0.678933	0.0885052	0.309488	0.500863	0.0187654	0.847	0.980925	-0.0650965	0.619	0.827	0.443905	0.00809863	0.037003	0.0408188	0.824518	0.924174	-0.172351	0.268994	0.459268	-0.324122	0.106454	0.373852	0.143736	0.451146	0.80651	-0.154214	0.169226	0.471479	0.140559	0.204791	0.366524	0.528318	8.31477e-06	2.83519e-05	-0.0960908	0.151591	0.274636	0.159411	0.28996
PRICKLE3	0	NA	ENSG00000012211	ENSMUSG00000031145	ENSRNOG00000022417	0.219917	0.0937027	0.331408	-0.158189	0.00433181	0.0844328	-0.324157	5.79e-05	0.00147697	0.0454485	0.59164	0.937037	-0.137915	0.185138	0.448978	-0.361767	0.131602	0.307692	-0.252318	0.198798	0.437867	-0.710024	0.00966398	0.0477071	-0.129823	0.602083	0.818621	0.203489	0.274508	0.690136	-0.161246	0.39453	0.700252	-0.138033	0.316785	0.496912	-0.554045	0.000795765	0.00204576	-0.256093	0.000578029	0.00250763	-0.516105	0.00402689
LTF	0	NA	ENSG00000012223	ENSMUSG00000032496	NaN	0.234985	0.448081	0.714056	-0.148951	0.267608	0.59623	0.00554201	0.976181	0.986647	-0.0559436	0.716795	0.956904	-0.184242	0.237138	0.512613	NA	NA	NA	2.41693	0.0660069	1	NA	NA	NA	NA	NA	NA	-1.58652	0.452646	1	NA	NA	NA	3.6872	0.000534217	0.00311394	7.07234	0.000407952	0.00109865	3.24679	0.00122846	0.00487335	NA	NA
EXTL3	0	NA	ENSG00000012232	ENSMUSG00000021978	ENSRNOG00000013581	-0.0338885	0.78	0.908226	-0.0497363	0.325	0.652	-0.23349	0.00181882	0.0165692	0.0931384	0.167282	0.763976	0.00720987	0.918538	0.96957	-0.0882674	0.49138	0.702837	0.0460979	0.65732	0.834585	-0.347172	0.0450084	0.140069	-0.022083	0.878846	0.952558	-0.102576	0.35216	0.74794	0.122661	0.30632	0.624519	-0.0162135	0.859881	0.923149	0.157783	0.0586844	0.101748	-0.119954	0.00360002	0.0124639	0.145469	0.220787
NR1H4	0	NA	ENSG00000012504	ENSMUSG00000047638	ENSRNOG00000007197	0.0736319	0.512109	0.75892	-0.0418873	0.306061	0.636053	-0.148724	0.0149217	0.0673073	0.00668124	0.876271	0.983185	-0.0462423	0.37213	0.651818	0.163704	0.238086	0.454197	-0.169593	0.235543	0.483006	0.0262849	0.826612	0.903315	0.447898	0.0227995	0.180446	-0.181636	0.273746	0.68935	0.127551	0.450806	0.743464	-0.297505	0.000401518	0.00243685	-0.392188	0.00442787	0.00991686	-0.104829	0.110293	0.215242	-0.575723	2.16822e-06
ELOVL5	0	NA	ENSG00000012660	ENSMUSG00000032349	ENSRNOG00000006331	0.560732	0.0060369	0.0716691	0.118089	0.153217	0.468245	0.112013	0.259	0.447526	0.199949	0.110173	0.704847	0.105763	0.461689	0.723916	1.74111	7.93461e-07	1.12593e-05	0.254617	0.233134	0.479611	1.01474	0.00397095	0.0251525	0.691244	0.146179	0.435462	1.00045	7.61585e-08	5.01558e-05	0.985434	0.00547917	0.0651673	0.184288	0.284184	0.46204	1.08496	2.36411e-09	1.17383e-08	-0.406601	0.000260886	0.00123292	0.784405	0.000339462
ALOX5	0	NA	ENSG00000012779	ENSMUSG00000025701	ENSRNOG00000012972	0.252463	0.326122	0.616583	0.0822867	0.402211	0.711239	0.403811	0.0112402	0.055387	0.111001	0.331	0.859	0.371106	0.00439	0.0386	0.736079	0.542452	0.74242	NA	NA	NA	-0.635351	0.562513	0.723479	NA	NA	NA	-1.00024	0.528977	1	NA	NA	NA	-0.783287	0.400175	0.580204	5.14864	8.39537e-06	2.86078e-05	0.695162	0.0954852	0.192376	NA	NA
KDM5D	0	NA	ENSG00000012817	ENSMUSG00000056673	ENSRNOG00000060496	0.412446	0.52851	0.770573	-0.587779	0.00379517	0.0778952	-0.837868	0.00467084	0.0307023	0.169009	0.450644	0.902681	0.206529	0.283757	0.56338	-0.442481	0.00872517	0.0392412	-0.423955	0.00519667	0.0361931	-0.126656	0.387751	0.576935	-0.0744142	0.593383	0.813969	0.277367	0.0274542	0.2987	-0.106986	0.226856	0.542493	-0.146987	0.106166	0.22868	-0.192184	0.0299671	0.0560326	-0.22533	0.0470917	0.108693	-0.0116667	0.932681
CALCOCO1	0	NA	ENSG00000012822	ENSMUSG00000023055	ENSRNOG00000015447	-0.156216	0.161301	0.436659	-0.150924	0.00188177	0.0547943	-0.186484	0.00646353	0.0381882	-0.0175356	0.802493	0.974636	-0.00705353	0.925	0.971498	0.071768	0.576231	0.765682	-0.0291557	0.801598	0.912363	-0.190638	0.340604	0.533794	0.192623	0.169196	0.465019	-0.04482	0.751117	0.93213	0.146061	0.230958	0.546939	0.0671505	0.518008	0.685474	-0.0797736	0.515362	0.617203	-0.109247	0.000911933	0.00374871	-0.340311	0.00221194
UBR7	0	NA	ENSG00000012963	ENSMUSG00000041712	ENSRNOG00000008108	-0.0191377	0.848913	0.939087	0.0283151	0.535663	0.801917	0.0564517	0.363563	0.552386	0.0518941	0.190149	0.788734	0.0578429	0.196782	0.464448	-0.199784	0.0621325	0.180492	-0.0883948	0.367343	0.620637	-0.0720121	0.529834	0.69759	-0.0371494	0.704311	0.876098	-0.110543	0.396135	0.775563	-0.083508	0.280195	0.597966	-0.0383784	0.658948	0.793936	-0.18302	0.025078	0.0476761	-0.0632647	0.192416	0.329245	-0.0430105	0.643073
MAP4K5	0	NA	ENSG00000012983	ENSMUSG00000034761	ENSRNOG00000004923	-0.0646453	0.502135	0.753096	0.0338734	0.442821	0.739851	0.0335695	0.596883	0.749353	-0.0365221	0.652	0.947	-0.00750638	0.937331	0.975432	-0.369024	0.0121246	0.0512795	-0.105611	0.469726	0.703948	-0.236764	0.0799762	0.207523	-0.342866	0.0381026	0.233322	-0.122587	0.474773	0.818087	-0.108363	0.390508	0.69639	-0.266845	0.0180362	0.0578552	-0.165108	0.226594	0.321575	-0.0771748	0.167502	0.296654	-0.335063	0.0235913
EHD3	0	NA	ENSG00000013016	ENSMUSG00000024065	ENSRNOG00000007744	0.1795	0.446609	0.713186	-0.0594551	0.478168	0.765893	-0.272355	0.0337108	0.116753	0.00860444	0.932029	0.989927	-0.439837	0.00361742	0.0334866	-0.0481266	0.720999	0.857479	-0.292636	0.0530873	0.189446	-0.330782	0.0107528	0.0513989	0.0543144	0.715939	0.881502	0.143405	0.483562	0.823248	0.266019	0.0799791	0.322408	-0.394378	0.00117219	0.00605244	-0.908129	3.22665e-13	2.19863e-12	-0.39088	7.44241e-06	5.16653e-05	-0.504344	0.000502094
PSMC4	0	NA	ENSG00000013275	ENSMUSG00000030603	ENSRNOG00000018994	0.35297	0.00365949	0.0529554	0.106534	0.0150682	0.156366	0.0850241	0.204454	0.382754	0.0429674	0.445616	0.901668	0.0199952	0.735733	0.892011	0.104806	0.288771	0.513774	-0.028898	0.681694	0.849271	0.0762713	0.420605	0.605793	0.121001	0.268584	0.57423	-0.0285173	0.711302	0.91989	0.0624375	0.286327	0.604748	0.0641978	0.345294	0.52697	-0.413388	1.10064e-06	4.16945e-06	0.127687	0.0198946	0.0533173	-0.0731169	0.439992
MAN2B2	0	NA	ENSG00000013288	ENSMUSG00000029119	ENSRNOG00000056162	0.0796401	0.336846	0.627173	0.0243135	0.600336	0.837046	-0.0803312	0.225081	0.40667	-0.0927278	0.206455	0.801665	-0.11244	0.174493	0.434788	0.249976	0.116872	0.283992	0.19438	0.322606	0.578326	-0.684406	0.0342147	0.115958	0.105011	0.466776	0.733754	-0.113838	0.461775	0.81181	0.140095	0.227698	0.543285	0.6658	1.38476e-09	3.61383e-08	0.590354	5.39833e-05	0.000165559	0.237283	6.68876e-05	0.0003705	0.192532	0.072279
CLDN11	1	Disease progression	ENSG00000013297	ENSMUSG00000037625	ENSRNOG00000010263	0.105103	0.355154	0.642664	0.083833	0.247545	0.576366	0.511654	0.00115113	0.0121327	0.2996	0.0457988	0.566431	1.29987	1.31e-12	5.7e-10	NA	NA	NA	NA	NA	NA	NA	NA	NA	NA	NA	NA	NA	NA	NA	NA	NA	NA	NA	NA	NA	NA	NA	NA	NA	NA	NA	NA	NA
SLC25A39	0	NA	ENSG00000013306	ENSMUSG00000018677	ENSRNOG00000020994	0.282047	0.0105282	0.0988142	-0.0198381	0.63	0.851877	0.0364358	0.618	0.765	-0.0444331	0.548	0.926	-0.0838663	0.283094	0.562795	0.422944	6.41784e-06	7.51298e-05	0.0123942	0.924353	0.966885	-0.393766	0.0368047	0.122206	0.205514	0.0886618	0.346066	-0.320494	0.0164694	0.237978	0.0375794	0.564809	0.813786	0.225056	0.0121394	0.0419289	-0.448125	1.68466e-07	6.96047e-07	-0.0635874	0.108135	0.212	-0.305323	0.00995913
MVP	0	NA	ENSG00000013364	ENSMUSG00000030681	ENSRNOG00000020182	0.576232	0.00228117	0.0407445	0.0884191	0.232715	0.562221	0.0197472	0.842167	0.915657	0.237031	0.019538	0.443147	0.491211	1.3e-05	0.000423477	0.464129	0.0407529	0.132483	0.679074	0.000708856	0.00800042	0.593358	8.0933e-05	0.00143455	-0.011145	0.925815	0.972806	-0.282258	0.118644	0.521938	-0.25849	0.00543833	0.0650143	1.12764	3.44796e-16	4.24395e-14	1.28613	1.4608e-37	3.65218e-36	0.178394	0.00185262	0.00700344	0.778353	7.7698e-11
NUB1	0	NA	ENSG00000013374	ENSMUSG00000028954	ENSRNOG00000009282	0.0161113	0.833029	0.93258	0.0742132	0.0218303	0.182315	-0.00510663	0.935	0.966847	0.024896	0.468372	0.905633	0.0241016	0.601	0.817163	-0.142682	0.173464	0.370238	0.00966041	0.906703	0.960017	-0.366702	0.0734613	0.19587	0.0924038	0.345365	0.645097	-0.116505	0.220881	0.640905	0.0324366	0.658692	0.862613	-0.0606283	0.42824	0.606347	-0.214803	0.0223893	0.0431312	0.169795	1.56359e-05	0.000100508	0.142562	0.212338
PGM3	0	NA	ENSG00000013375	ENSMUSG00000056131	ENSRNOG00000009515	0.254931	0.0516684	0.241611	0.0389586	0.490471	0.773399	0.174125	0.00847999	0.0457919	0.0937459	0.274413	0.834144	0.0887744	0.351155	0.632426	0.505456	0.00248952	0.0139419	0.705318	4.51635e-06	0.000152445	0.988114	0.000186746	0.00266618	0.678151	8.47712e-05	0.00489071	0.350356	0.0774736	0.450572	0.627319	1.38654e-06	0.000110916	0.455528	7.85743e-05	0.00060159	0.998751	5.99187e-18	5.63565e-17	0.867309	1.07345e-12	3.06975e-11	1.16649	1.40267e-13
RWDD2A	0	NA	ENSG00000013392	ENSMUSG00000032417	ENSRNOG00000009599	0.115038	0.453421	0.717725	0.00405825	0.956255	0.983915	0.00912378	0.911213	0.954215	-0.0215226	0.794393	0.973279	-0.0552328	0.498299	0.750486	1.71067	0.0260867	0.0939906	-1.08859	0.0149952	0.0776683	0.120642	0.834217	0.908139	0.0598267	0.92989	0.973729	0.102109	0.798089	0.949715	-0.222367	0.736649	0.900402	-0.24417	0.563178	0.722177	-0.216105	0.603556	0.696332	-0.386631	0.180555	0.31408	0.811313	0.342681
CLK1	0	NA	ENSG00000013441	ENSMUSG00000026034	ENSRNOG00000025768	-0.283477	0.00279298	0.0458871	-0.0460987	0.17944	0.500917	-0.0447396	0.361683	0.550544	-0.0481468	0.594507	0.937693	0.0213364	0.813967	0.927453	-0.167209	0.378171	0.603415	-0.372151	0.00365499	0.0278296	0.107449	0.630995	0.77202	-0.399905	0.0959731	0.356135	0.322591	0.000717123	0.0430433	-0.470611	0.00929626	0.0908798	-0.107962	0.263131	0.438104	-0.485113	1.23862e-05	4.14238e-05	-0.0883206	0.134431	0.250225	-0.296086	0.192728
POLR3B	0	NA	ENSG00000013503	ENSMUSG00000034453	ENSRNOG00000007432	-0.0084443	0.940029	0.977519	-0.0622948	0.208906	0.534947	-0.135589	0.050604	0.154538	-0.029918	0.589947	0.936505	-0.0953107	0.220577	0.492685	0.00979881	0.938404	0.971248	0.147042	0.0957006	0.279135	-0.0725674	0.56873	0.727645	-0.026463	0.815155	0.925973	0.0635921	0.655972	0.89921	0.0654954	0.492273	0.768495	-0.0103584	0.90495	0.948132	-0.0231231	0.795612	0.855466	-0.166798	0.00350098	0.0121771	-0.0530706	0.556877
ANGEL1	0	NA	ENSG00000013523	ENSMUSG00000021257	ENSRNOG00000010567	-0.0696687	0.591692	0.809151	-0.120446	0.0220786	0.18349	-0.240714	0.00347022	0.0255093	0.0273638	0.651285	0.946951	0.0432752	0.516565	0.763434	-0.0587067	0.717432	0.855418	0.115934	0.396695	0.645736	-0.327841	0.123515	0.277306	0.153931	0.393803	0.684672	-0.0158855	0.933492	0.985048	0.0760232	0.589016	0.826609	0.417259	0.00386209	0.0164612	-0.0124294	0.934499	0.956085	0.182238	0.0236631	0.061724	-0.178597	0.284379
RNF14	0	NA	ENSG00000013561	ENSMUSG00000060450	ENSRNOG00000045637	0.139804	0.121899	0.381086	0.0436872	0.217937	0.547313	-0.0303333	0.565237	0.726953	0.0367873	0.600245	0.938634	0.0179498	0.848535	0.941787	0.22971	0.0313507	0.108194	0.0287139	0.740105	0.881936	0.0659262	0.460489	0.640428	0.0692958	0.510838	0.761625	0.105288	0.40596	0.781899	0.171653	0.0186383	0.138979	-0.212008	0.00741147	0.0280491	-0.115241	0.15542	0.234615	0.0528131	0.108318	0.212228	-0.0330642	0.6804
DNASE1L1	0	NA	ENSG00000013563	ENSMUSG00000019088	ENSRNOG00000055641	0.357461	0.103035	0.348617	-0.160641	0.0273589	0.205199	-0.153434	0.149566	0.31504	-0.0529529	0.330377	0.859228	-0.0252556	0.673795	0.859191	-0.00878403	0.957274	0.979163	0.334135	0.0475055	0.175215	0.630583	0.00416319	0.0258614	0.0589032	0.78485	0.911659	-0.292787	0.0759286	0.447896	-0.0393097	0.803415	0.929189	0.239761	0.192951	0.351254	0.850049	8.66015e-10	4.49091e-09	0.0699743	0.452171	0.611975	0.424275	0.0050891
DDX11	0	NA	ENSG00000013573	ENSMUSG00000035842	ENSRNOG00000051528	-0.0887865	0.763528	0.899471	-0.134947	0.330043	0.655399	-0.0686666	0.672461	0.803057	-0.105937	0.508243	0.917053	-0.0208545	0.905467	0.964597	-0.374292	0.0594795	0.174896	-0.312113	0.0259194	0.114991	0.179765	0.34166	0.534698	-0.262741	0.110004	0.379586	-0.112334	0.453975	0.808421	-0.353162	0.00821365	0.0840516	-0.290064	0.00885731	0.0323805	-0.0197353	0.890759	0.924032	-0.0840666	0.212631	0.355023	0.141069	0.46654
HEBP1	0	NA	ENSG00000013583	ENSMUSG00000042770	ENSRNOG00000000024	-0.230317	0.159881	0.435419	-0.00517377	0.934	0.978	0.113579	0.32	0.51	-0.0416958	0.404938	0.890936	-0.0898415	0.17511	0.435603	-0.311478	0.0376389	0.124605	-0.271406	0.0098409	0.0575518	0.109941	0.620316	0.764816	0.311016	0.0195624	0.166503	0.120808	0.304208	0.714876	0.0751518	0.482378	0.761284	-0.294866	3.04524e-05	0.000261053	-1.00361	1.40502e-27	2.22112e-26	-0.129651	0.00902188	0.0272407	-0.691235	1.20416e-18
GPRC5A	0	NA	ENSG00000013588	ENSMUSG00000046733	ENSRNOG00000008412	-0.0305673	0.838637	0.93475	-0.0909281	0.161522	0.478369	-0.335254	0.0016561	0.015542	-0.295832	0.184009	0.78168	-0.181405	0.621062	0.828483	-0.0430079	0.955298	0.978809	-0.237771	0.740349	0.881936	0.233222	0.716733	0.83115	NA	NA	NA	-0.601645	0.687029	1	NA	NA	NA	1.39263	0.0566784	0.141758	3.20454	3.20706e-10	1.73306e-09	0.874774	0.167975	0.29722	1.91592	0.00279403
MAMLD1	0	NA	ENSG00000013619	ENSMUSG00000059401	NaN	-0.436715	0.0258303	0.165164	-0.174698	0.0708648	0.327668	-0.395523	0.00175874	0.016191	-0.193467	0.0624	0.619296	-0.361994	0.00346	0.0323	1.14306	0.00485124	0.0243214	0.568079	0.0981217	0.283726	0.0369328	0.928407	0.961353	-0.205596	0.747847	1	-0.244262	0.599648	0.880585	0.507335	0.262846	0.580027	0.800972	0.0113175	0.0397287	2.23352	4.12524e-20	4.41551e-19	0.445815	0.00690628	0.0217698	1.50453	0.000548842
CD6	0	NA	ENSG00000013725	ENSMUSG00000024670	ENSRNOG00000020884	-0.686194	0.00956944	0.093698	0.350665	0.0110573	0.132002	-0.00674209	0.972341	0.984574	0.114373	0.391145	0.884853	0.493272	0.00626084	0.0498097	-0.261522	0.685208	0.835449	0.303897	0.578939	0.780875	0.331549	0.601679	0.751347	0.596138	0.342823	1	-0.690228	0.318913	1	-0.465016	0.45051	1	0.175201	0.745127	0.852564	1.59021	7.57484e-05	0.000227888	0.609995	0.0415742	0.098	0.973307	0.175395
TACC3	0	NA	ENSG00000013810	ENSMUSG00000037313	ENSRNOG00000017259	0.195123	0.440707	0.708649	-0.0605667	0.538478	0.802804	-0.0526355	0.676011	0.805436	0.0376444	0.739744	0.96104	0.0632706	0.629	0.832996	1.13666	2.25218e-05	0.00023098	0.73539	0.00459956	0.0330307	1.37588	4.13407e-07	2.42827e-05	-0.141887	0.604019	0.820369	-0.64187	0.0875873	0.470062	0.0681783	0.739886	0.90144	0.866777	0.000219032	0.00145212	1.5839	3.20484e-12	2.02467e-11	0.684802	5.11416e-05	0.000291964	1.8705	3.72728e-13
UFL1	0	NA	ENSG00000014123	ENSMUSG00000040359	ENSRNOG00000007831	-0.0917046	0.0862832	0.317612	0.0438487	0.0804591	0.347807	0.00662684	0.84745	0.919027	0.0367306	0.69614	0.954432	-0.0668161	0.588297	0.808781	-0.138766	0.281006	0.504383	-0.323042	0.0092608	0.0551755	-0.151546	0.426145	0.610891	-0.364228	0.0286179	0.202175	0.0590637	0.697046	0.915864	-0.112389	0.153357	0.448821	-0.136493	0.179465	0.334299	-0.462532	2.78821e-06	1.0097e-05	-0.0450162	0.496589	0.649355	-0.220976	0.128201
POLA2	0	NA	ENSG00000014138	ENSMUSG00000024833	ENSRNOG00000020906	-0.0419953	0.775351	0.906325	0.0374287	0.593835	0.832819	0.113992	0.166231	0.33597	0.0342341	0.604573	0.939534	0.0974108	0.219474	0.491814	-0.330697	0.0771736	0.211805	0.0693147	0.582951	0.784335	-0.169203	0.332393	0.526528	0.129581	0.354763	0.652262	0.0934918	0.431928	0.796156	0.00245093	0.983533	0.99436	-0.00148792	0.989577	0.994532	0.269549	0.0122982	0.0251059	0.0545073	0.513012	0.663327	0.285895	0.0411447
ZC3H3	0	NA	ENSG00000014164	ENSMUSG00000075600	ENSRNOG00000007684	-0.401515	0.162	0.437047	-0.0893156	0.380233	0.695267	-0.238721	0.0877643	0.22223	-0.166107	0.220682	0.80574	-0.346302	0.0601906	0.225905	0.291483	0.44527	0.665871	-0.455772	0.126037	0.330402	-1.1901	0.0184907	0.0756351	-0.0310616	0.920461	0.970999	-0.40129	0.342636	0.742369	0.327455	0.171525	0.474814	-0.109281	0.660403	0.794956	-0.0205243	0.903549	0.933483	0.00707699	0.945344	0.968865	-0.170348	0.538034
CAPN1	0	NA	ENSG00000014216	ENSMUSG00000024942	ENSRNOG00000020935	0.174301	0.16793	0.444531	-0.075026	0.103	0.389	-0.0764905	0.233366	0.416808	-0.0365668	0.51879	0.920073	-0.0697515	0.305882	0.588171	-0.0165948	0.909255	0.957597	0.211586	0.0408085	0.157932	-0.534427	0.093276	0.229785	0.0154482	0.908752	0.966142	-0.288435	0.0333232	0.321439	0.0631313	0.479676	0.759396	0.51835	2.23823e-10	6.98939e-09	0.372545	4.46453e-06	1.57539e-05	0.570128	2.55082e-17	1.57912e-15	0.367445	0.000263893
ACP3	0	NA	ENSG00000014257	NaN	ENSRNOG00000011820	0.498646	0.0239736	0.157883	0.0990508	0.285232	0.615629	-0.0337113	0.839062	0.913355	0.0631965	0.80156	0.974636	0.389991	0.124557	0.352839	NaN	NaN	NaN	NaN	NaN	NaN	NaN	NaN	NaN	NaN	NaN	NaN	NaN	NaN	NaN	NaN	NaN	NaN	NaN	NaN	NaN	NaN	NaN	NaN	NaN	NaN	NaN	NaN	NaN
MDH1	0	NA	ENSG00000014641	ENSMUSG00000020321	ENSRNOG00000008103	0.194635	0.212342	0.502445	0.0110502	0.818365	0.937613	0.135699	0.0773047	0.204547	0.0417024	0.440346	0.900553	0.046795	0.531704	0.773777	-0.0347831	0.75224	0.874909	-0.362899	3.54988e-05	0.000764695	0.0832343	0.70814	0.825633	0.124884	0.109028	0.378018	0.047191	0.666026	0.902257	-0.0468821	0.489965	0.766853	-0.288946	0.000107079	0.000787172	-1.18039	6.45663e-25	8.92334e-24	-0.226554	1.39583e-07	1.44566e-06	-0.573233	3.57229e-13
SLC30A9	0	NA	ENSG00000014824	ENSMUSG00000029221	ENSRNOG00000002246	-0.0144936	0.879	0.953	0.0642572	0.0447191	0.26274	0.102362	0.0197	0.0808	0.0562048	0.505631	0.916319	0.0814298	0.445094	0.710833	0.0440831	0.621433	0.796678	0.0260831	0.704475	0.862522	0.140821	0.331008	0.525123	-0.0348868	0.694438	0.870839	-0.0546167	0.419805	0.790456	-0.0177655	0.756656	0.910176	-0.120384	0.0536873	0.136031	-0.172522	0.0462877	0.0824302	-0.101499	0.019246	0.0518597	0.0928736	0.458555
MTMR11	1	Disease progression	ENSG00000014914	ENSMUSG00000045934	ENSRNOG00000021176	0.073496	0.812674	0.924045	0.332497	0.0170143	0.164198	0.804006	7.5e-06	0.00034074	0.172023	0.228766	0.811079	0.946456	9.27e-08	7.75e-06	2.51546	8.36595e-13	2.98487e-11	2.32036	1.02412e-09	1.527e-07	1.9383	1.37455e-11	4.66267e-09	0.763918	0.0546431	0.276756	0.336899	0.591317	0.875955	0.403767	0.253485	0.570677	2.2072	9.66002e-09	2.05675e-07	5.05285	1.08473e-70	1.0087e-68	0.399325	0.0133141	0.0380096	2.89048	7.40364e-31
COX15	0	NA	ENSG00000014919	ENSMUSG00000040018	ENSRNOG00000017230	-0.0240424	0.736	0.887	0.0382927	0.114866	0.407197	0.0386834	0.366119	0.554738	-0.0117427	0.765	0.968	-0.0570937	0.283	0.563	-0.0145171	0.899075	0.953056	-0.0170102	0.850641	0.936827	-0.179412	0.231203	0.419023	0.0212063	0.863945	0.947232	0.110892	0.206996	0.62634	-0.0248193	0.740783	0.901751	-0.02865	0.712467	0.831651	-0.0616397	0.39479	0.503933	0.112717	0.00251908	0.00913823	-0.0197643	0.811179
CCDC88C	0	NA	ENSG00000015133	ENSMUSG00000021182	ENSRNOG00000004482	-0.474456	0.00892174	0.0894017	-0.126571	0.115372	0.408463	-0.101648	0.346412	0.534997	0.031418	0.784541	0.971196	0.00781567	0.954233	0.981658	0.333846	0.160877	0.35222	0.442578	0.151698	0.372875	0.402703	0.0310647	0.108256	0.104209	0.802075	0.920494	-0.756564	0.0312464	0.31298	0.074369	0.837831	0.941903	0.928866	8.98278e-06	8.9524e-05	2.08488	5.61487e-31	1.05476e-29	0.209119	0.0554207	0.124119	0.897621	0.000843637
YAF2	0	NA	ENSG00000015153	ENSMUSG00000022634	ENSRNOG00000004773	0.180808	0.0702253	0.282642	0.0212663	0.619646	0.847691	0.017772	0.740546	0.848173	0.220498	0.037218	0.537883	0.164932	0.140455	0.38089	0.27489	0.0554767	0.166839	-0.0647942	0.694481	0.856819	-0.11662	0.322429	0.516826	-0.233823	0.127168	0.407611	0.0477578	0.69855	0.916325	-0.233568	0.0353808	0.202551	-0.00187736	0.987644	0.993573	-0.0631577	0.523225	0.624364	-0.110525	0.0194051	0.0522046	0.0677885	0.502496
ZMYND11	0	NA	ENSG00000015171	ENSMUSG00000021156	ENSRNOG00000014670	0.00676626	0.925348	0.970567	0.0309058	0.25986	0.590377	-0.0595504	0.179178	0.352021	0.0127699	0.844406	0.980925	0.0444825	0.590549	0.809692	0.121987	0.187017	0.389523	-0.0415145	0.610837	0.802271	-0.220054	0.0432092	0.136527	-0.0759512	0.32726	0.628663	-0.045513	0.63977	0.893902	-0.0365544	0.651288	0.858418	-0.0555211	0.428398	0.606475	0.0850107	0.309682	0.415884	-0.0910878	0.00359778	0.0124601	-0.0107008	0.894476
WAS	0	NA	ENSG00000015285	ENSMUSG00000031165	ENSRNOG00000031058	0.219124	0.343345	0.63243	-0.00182608	0.986038	0.994314	0.134345	0.340991	0.52974	0.0620198	0.538576	0.923466	-0.0242237	0.845107	0.940556	0.0378941	0.899926	0.953302	0.799019	0.0210646	0.0993387	0.564161	0.132514	0.290807	0.333312	0.343336	0.643123	0.113155	0.786846	0.945757	0.961733	0.00371893	0.051017	1.54135	1.53222e-08	3.10661e-07	2.38363	6.74356e-20	7.11797e-19	0.674627	0.000106803	0.000559481	1.95034	7.1461e-08
DPEP1	1	Disease progression	ENSG00000015413	ENSMUSG00000019278	ENSRNOG00000015880	NA	NA	NA	0.919678	0.0980805	0.378875	3.40877	7.1e-08	9.25e-06	0.330174	0.516906	1	2.21156	1.31e-05	0.000425156	0.0478534	0.890117	0.949434	0.0963353	0.780949	0.903206	-0.446569	0.253124	0.443738	0.954454	0.0941353	0.354058	-0.898514	0.0501204	0.3794	-0.368287	0.435864	0.731471	0.132053	0.678528	0.808113	0.817049	0.00291596	0.00676899	0.15897	0.335732	0.496714	1.04257	0.00722825
BID	0	NA	ENSG00000015475	ENSMUSG00000004446	ENSRNOG00000012439	0.225008	0.217419	0.50787	0.0173001	0.769206	0.917776	0.104328	0.33837	0.527387	-0.0205337	0.761337	0.966007	-0.0846751	0.196881	0.464528	-0.264744	0.0391159	0.128301	0.32283	0.00128202	0.0124619	-0.00904678	0.94154	0.968657	0.313424	0.000957352	0.0281567	-0.104142	0.361584	0.755419	0.14952	0.0943977	0.352192	-0.0382185	0.71373	0.832382	0.0536528	0.729439	0.804308	0.239945	0.000396356	0.00179079	0.0423895	0.754602
MATR3	0	NA	ENSG00000015479	ENSMUSG00000037236	ENSRNOG00000019875	-0.16091	0.0386856	0.205545	0.0461036	0.135488	0.443574	0.032244	0.5287	0.697359	-0.0282273	0.657027	0.94808	-0.0288954	0.723584	0.886169	-0.0835445	0.413603	0.637469	-0.16976	0.342977	0.598761	0.121927	0.554079	0.717274	-0.38186	0.141326	0.428116	0.211976	0.0213565	0.266571	-0.153048	0.0956961	0.354724	-0.179642	0.0105948	0.0376182	-0.0818413	0.288381	0.392692	-0.123171	0.00243979	0.00889204	0.0441805	0.739703
NPC1L1	0	NA	ENSG00000015520	ENSMUSG00000020447	NaN	0.222454	0.400193	0.678348	0.128878	0.22	0.55	0.19777	0.204	0.383	-0.0104101	0.926	0.989	-0.163695	0.192904	0.45894	2.93959	0.0627381	0.181618	NA	NA	NA	-1.3614	0.505056	1	NA	NA	NA	NA	NA	NA	NA	NA	NA	NA	NA	NA	2.93174	0.113016	0.178992	0.730251	0.50017	0.652297	-3.4834	0.245485
XYLT2	0	NA	ENSG00000015532	ENSMUSG00000020868	ENSRNOG00000003728	-0.901948	5.66e-05	0.00507843	0.28058	0.00384421	0.0782697	-0.113136	0.378218	0.56534	-0.0129167	0.854767	0.981554	-0.0507879	0.521633	0.766108	-0.473057	5.19493e-05	0.000487858	-0.168529	0.292292	0.546929	-0.402482	0.0226975	0.0872619	0.313969	0.0112909	0.123906	-0.230976	0.175091	0.592347	0.238851	0.00831639	0.0847531	0.0205448	0.892654	0.941006	-0.12587	0.223187	0.317826	0.0487789	0.181261	0.31498	-0.252336	0.101461
NUDCD3	0	NA	ENSG00000015676	ENSMUSG00000053838	ENSRNOG00000056148	0.152078	0.0650339	0.271232	-0.122011	0.000197529	0.0181196	-0.22533	3.11e-05	0.000946026	-0.050741	0.210808	0.803296	-0.0644661	0.0953391	0.301269	0.176299	0.116224	0.283125	0.207896	0.00991499	0.057847	0.185819	0.0632573	0.176647	0.333849	0.003801	0.0660393	0.0160876	0.867441	0.971182	0.345671	1.59905e-05	0.0008467	0.00237471	0.970025	0.984577	0.3337	3.17599e-05	0.000100725	0.0229462	0.625059	0.755738	0.152089	0.0162909
CHDH	0	NA	ENSG00000016391	ENSMUSG00000015970	ENSRNOG00000015859	-0.372201	0.0687656	0.279348	-0.0387937	0.62591	0.850126	0.0458635	0.655229	0.791117	-0.0298845	0.698248	0.954557	0.0186782	0.833	0.935	0.162827	0.237345	0.453591	-0.0934428	0.270345	0.522735	-0.149699	0.309861	0.503226	-0.216475	0.126152	0.406225	0.0583065	0.629305	0.890448	-0.104128	0.364593	0.678199	0.0116887	0.808439	0.889941	-0.102883	0.315338	0.421771	-0.238003	9.32638e-06	6.30565e-05	-0.143504	0.182495
IL20RA	0	NA	ENSG00000016402	ENSMUSG00000020007	NaN	0.808654	0.264008	1	-0.252896	0.362224	0.682077	0.50067	0.165462	0.335065	-0.0876827	0.694674	0.95417	1.1118	0.000506	0.00782483	NA	NA	NA	NA	NA	NA	NA	NA	NA	NA	NA	NA	NA	NA	NA	NA	NA	NA	NA	NA	NA	NA	NA	NA	NA	NA	NA	NA	NA
GLT8D1	0	NA	ENSG00000016864	ENSMUSG00000021916	ENSRNOG00000018179	-0.293787	0.0258293	0.165164	0.0503812	0.391943	0.703264	0.0304545	0.672036	0.802886	0.0266443	0.691267	0.953159	0.052766	0.47104	0.731487	-0.285108	0.0692906	0.195771	0.059805	0.675463	0.844982	0.318152	0.0834233	0.213236	-0.0881079	0.629596	0.835968	0.0920806	0.602953	0.88223	-0.0840091	0.477381	0.758211	0.114538	0.275586	0.45249	0.128312	0.286081	0.390233	0.186426	0.0031716	0.0111832	0.389459	0.0200902
ATP2C1	0	NA	ENSG00000017260	ENSMUSG00000032570	ENSRNOG00000013305	0.0515313	0.602485	0.814985	0.0983949	0.00452785	0.0868024	0.0292111	0.634278	0.776331	0.0561799	0.42142	0.895068	0.0970491	0.264569	0.542762	0.120836	0.262452	0.483343	-0.0191997	0.842124	0.933044	0.13162	0.468753	0.648019	-0.358955	0.0177157	0.15785	0.0362146	0.799865	0.949785	-0.0663295	0.456815	0.746297	-0.0559141	0.53312	0.69799	0.111215	0.206687	0.297578	-0.332076	5.66888e-15	2.44132e-13	0.100634	0.369588
IGF1	1	Early disease development	ENSG00000017427	ENSMUSG00000020053	ENSRNOG00000004517	-0.811713	0.0488077	0.233191	-0.227972	0.174597	0.494764	0.0354636	0.858085	0.925034	-0.239187	0.154079	0.7475	-0.303159	0.0915976	0.29427	-0.65574	2.23635e-06	2.90601e-05	-0.434006	5.29899e-05	0.00105286	-0.455576	9.96787e-06	0.000298211	-0.0683263	0.661429	0.855421	-0.231332	0.102993	0.496931	-0.0756406	0.456989	0.746382	-0.376068	0.000355853	0.00219545	-1.15439	1.70966e-50	7.33514e-49	-0.306419	2.05584e-06	1.62727e-05	-0.686667	5.14893e-08
SLC38A5	0	NA	ENSG00000017483	ENSMUSG00000031170	ENSRNOG00000027767	-0.766174	0.088884	1	0.134979	0.523572	0.794131	0.374829	0.24314	0.428211	0.0642318	0.770772	0.968814	0.0455678	0.85618	0.944272	NA	NA	NA	NA	NA	NA	NA	NA	NA	NA	NA	NA	3.22443	0.0212258	1	NA	NA	NA	NA	NA	NA	NA	NA	NA	-0.422201	0.594742	0.731544	NA	NA
RALBP1	0	NA	ENSG00000017797	ENSMUSG00000024096	ENSRNOG00000013461	0.0412919	0.602294	0.814985	0.0475854	0.140183	0.450348	-0.0387383	0.445152	0.625198	0.074321	0.109059	0.704292	0.0273314	0.643372	0.841631	0.0791309	0.484466	0.697057	0.144654	0.163259	0.388998	0.138834	0.108524	0.254353	-0.0649839	0.473867	0.738274	0.188069	0.0640602	0.420086	-0.0525243	0.462296	0.750173	0.233615	0.000766604	0.00422198	0.226591	0.00182987	0.00441123	0.0871426	0.0412273	0.0973543	0.274378	0.000135273
RUFY3	0	NA	ENSG00000018189	ENSMUSG00000029291	ENSRNOG00000003428	-0.0802699	0.357479	0.6448	-0.0254174	0.534502	0.801166	-0.125849	0.0247307	0.0941973	0.00280714	0.95945	0.993249	-0.033425	0.56	0.793	-0.28693	0.000936882	0.00614489	-0.240966	0.0766519	0.241831	-0.000116707	0.999404	0.999725	-0.0148925	0.890767	0.957684	0.121348	0.371521	0.761318	-0.0586614	0.505166	0.778281	-0.390038	5.21261e-05	0.00042023	-0.523488	6.8464e-14	4.87696e-13	-0.0398531	0.408492	0.569839	-0.356755	0.000898099
CNTN1	0	NA	ENSG00000018236	NaN	ENSRNOG00000004438	-0.0950522	0.742015	0.889609	-0.0529117	0.623	0.849	-0.234719	0.16	0.328	-0.181478	0.262795	0.830208	-0.343743	0.117814	0.341517	NaN	NaN	NaN	NaN	NaN	NaN	NaN	NaN	NaN	NaN	NaN	NaN	NaN	NaN	NaN	NaN	NaN	NaN	NaN	NaN	NaN	NaN	NaN	NaN	NaN	NaN	NaN	NaN	NaN
SLC11A1	0	NA	ENSG00000018280	ENSMUSG00000026177	ENSRNOG00000014956	-0.435527	0.00386344	0.0548951	0.0301653	0.691042	0.881669	-0.0202729	0.839	0.913	-0.0478101	0.702834	0.955376	-0.108187	0.440177	0.706365	0.17265	0.426551	0.649803	1.10279	0.000100881	0.00174794	0.647826	0.0292669	0.103917	-0.191629	0.470173	0.736217	0.273981	0.37723	0.76516	0.608086	0.0156935	0.125878	1.38395	1.16212e-08	2.4152e-07	2.1671	1.45503e-40	4.13586e-39	0.669693	3.12084e-07	2.9749e-06	1.69598	1.81618e-06
WWTR1	0	NA	ENSG00000018408	ENSMUSG00000027803	ENSRNOG00000016617	-0.0695325	0.632743	0.833073	0.0180491	0.744	0.907	0.194976	0.0242597	0.0930054	0.00282732	0.972	0.995	0.0937263	0.318	0.6	1.12238	1.7895e-14	7.64121e-13	0.541157	0.000307691	0.00414452	0.222917	0.293145	0.485793	0.0529824	0.755044	0.899162	0.34678	0.0204396	0.261983	0.264524	0.0814128	0.324843	0.794389	2.03021e-13	1.3341e-11	1.56392	1.42528e-23	1.85502e-22	0.435774	1.72379e-12	4.76086e-11	0.682487	1.61951e-15
AGPS	0	NA	ENSG00000018510	ENSMUSG00000042410	ENSRNOG00000001547	0.140791	0.284608	0.579195	-0.0108855	0.833364	0.943959	0.065353	0.365897	0.554478	0.0169078	0.835946	0.979869	0.0222742	0.833067	0.93528	-0.0346924	0.767445	0.883437	0.255597	0.0878288	0.263256	0.214374	0.0879769	0.220709	-0.328727	0.0474601	0.256776	-0.0875336	0.482683	0.822963	-0.0452268	0.680951	0.874039	0.267539	0.0142395	0.0477559	0.630331	1.50742e-10	8.35237e-10	-0.172769	0.00156129	0.00602266	0.427158	0.000194463
STEEP1	0	NA	ENSG00000018610	ENSMUSG00000006423	ENSRNOG00000012564	0.082341	0.442356	0.709853	-0.0682592	0.129494	0.433919	-0.130736	0.0620649	0.176866	-0.045636	0.518144	0.919893	-0.0722102	0.412278	0.685624	-0.0622045	0.591999	0.777359	0.151554	0.261219	0.513485	-0.381469	0.00899698	0.0453202	-0.214641	0.144216	0.432586	0.0254568	0.844619	0.963707	0.0814061	0.363353	0.67723	0.0710461	0.453991	0.629153	-0.0739616	0.36297	0.471205	-0.00173861	0.9697	0.983242	0.111894	0.299331
ATP1A2	0	NA	ENSG00000018625	ENSMUSG00000007097	ENSRNOG00000007290	-0.501186	0.106358	0.355114	-0.039285	0.801406	0.93014	-0.255452	0.215163	0.395612	-0.470519	0.198672	0.797063	1.48258	0.000471483	0.00738188	0.056951	0.906537	0.95634	1.20401	0.0134401	0.0719957	0.647007	0.0672871	0.184762	0.427185	0.569586	1	-1.48256	0.0169294	0.241289	-0.103355	0.861119	0.951127	0.344953	0.393318	0.573868	2.82708	2.76416e-29	4.7857e-28	0.609475	0.00139327	0.00544979	1.8863	1.84209e-09
TTC27	0	NA	ENSG00000018699	ENSMUSG00000024078	ENSRNOG00000042932	-0.42433	0.0010722	0.0272472	0.0546167	0.358	0.679	0.0944896	0.218658	0.399997	-0.0565235	0.301264	0.848772	-0.0488297	0.53	0.772626	-0.0187987	0.88166	0.945128	0.0442889	0.698241	0.858691	0.210148	0.235314	0.423619	-0.172253	0.154761	0.446466	-0.324823	0.0149478	0.230209	-0.0744813	0.456032	0.746125	0.00984099	0.935811	0.965896	-0.0950027	0.380639	0.489642	0.0537777	0.367421	0.529109	-0.0426932	0.664833
VSIG2	0	NA	ENSG00000019102	ENSMUSG00000001943	ENSRNOG00000033490	0.415004	0.415917	1	-0.13568	0.500073	0.779428	1.09473	0.000283466	0.00453632	0.161099	0.475462	0.907524	1.48603	3.08e-10	6.87e-08	-1.6843	0.0301336	0.105043	-0.0426241	0.872287	0.946419	0.944185	0.0104254	0.0502385	0.628309	0.248926	1	0.201719	0.59839	0.880393	-0.314138	0.557604	0.809793	0.224654	0.40977	0.5897	0.479447	0.166615	0.248646	-0.0245001	0.937624	0.965115	NA	NA
PHLDB1	0	NA	ENSG00000019144	ENSMUSG00000048537	ENSRNOG00000026985	-0.0685209	0.614117	0.822183	-0.0719588	0.228104	0.557863	0.137602	0.227052	0.409395	-0.0208484	0.833462	0.97971	0.415476	0.00358616	0.0332692	0.388373	0.0700002	0.197252	0.751482	0.000745133	0.00830201	0.32497	0.192412	0.370967	0.0119692	0.957449	0.984604	-0.543822	0.102069	0.495532	-0.206685	0.257591	0.574102	1.19362	1.27665e-16	1.67783e-14	1.64852	2.42242e-26	3.57895e-25	0.660508	4.51062e-14	1.6976e-12	1.22708	1.18361e-09
MARCO	0	NA	ENSG00000019169	ENSMUSG00000026390	ENSRNOG00000049303	1.16277	0.00918731	0.0910104	-0.401857	0.0230656	0.188299	-0.66812	0.0122074	0.0584474	0.0834612	0.674549	0.951354	-0.305076	0.273392	0.552783	-0.0316851	0.917853	0.961442	-1.55986	0.0328392	0.13621	1.1881	0.0432962	0.13662	-0.997461	0.00234939	0.0492662	-0.640806	0.237074	0.655382	1.96801	0.00307411	0.0450948	-2.37169	3.26686e-05	0.000277946	-0.792661	0.0988797	0.159538	1.77753	3.69174e-09	5.3524e-08	-2.65961	0.000528886
PRDM11	0	NA	ENSG00000019485	ENSMUSG00000075028	ENSRNOG00000008674	0.125259	0.599119	0.814128	-0.0653937	0.410519	0.71677	0.0280515	0.807862	0.893274	-0.0479346	0.374479	0.877939	-0.0276632	0.725362	0.886991	0.150881	0.693412	0.840146	-0.011276	0.960024	0.982918	0.348999	0.190257	0.368299	0.346166	0.265257	0.571785	0.295995	0.397732	0.776681	0.258277	0.345593	0.660172	0.536535	0.0320972	0.0913401	1.55933	3.39117e-14	2.47661e-13	0.359339	0.0318345	0.078866	0.955063	0.000673072
SYT13	0	NA	ENSG00000019505	ENSMUSG00000027220	ENSRNOG00000008000	0.0406019	0.930527	1	-0.106955	0.56732	0.818979	0.839627	0.00666159	0.038996	-0.296719	0.251269	0.825454	1.26865	2.69e-05	0.000765715	NA	NA	NA	NA	NA	NA	NA	NA	NA	NA	NA	NA	NA	NA	NA	NA	NA	NA	NA	NA	NA	3.21671	0.0326682	0.0605215	NA	NA	NA	2.75141	0.031588
SNAI2	0	NA	ENSG00000019549	ENSMUSG00000022676	ENSRNOG00000047699	-0.75397	0.000379267	0.0148749	0.0404344	0.658711	0.866466	0.3877	0.00252442	0.0206801	-0.0834157	0.45	0.902681	-0.0485271	0.662602	0.85338	0.474502	0.0628972	0.181907	0.434515	0.00496446	0.0349592	0.0138253	0.946413	0.971419	0.313491	0.379943	0.674909	0.42234	0.104354	0.497336	0.202581	0.495715	0.770796	0.145794	0.608931	0.757555	0.536297	0.137319	0.211295	0.490979	0.00059357	0.00256943	0.421497	0.0496835
CD74	1	All disease stages	ENSG00000019582	ENSMUSG00000024610	ENSRNOG00000018735	0.876631	3.78e-05	0.00388278	0.20739	0.0289531	0.210785	0.349829	0.0149588	0.0674182	0.182668	0.110982	0.706252	0.256997	0.0434266	0.184257	-0.255517	0.094227	0.243934	1.27371	5.57337e-06	0.000179637	0.449875	0.202973	0.383611	0.3892	0.0757224	0.322744	-0.321358	0.52067	0.839923	0.389039	0.0357694	0.20428	1.87172	7.70802e-08	1.31475e-06	2.46657	5.75046e-29	9.76675e-28	0.688693	0.00964541	0.0288832	1.92514	5.12361e-06
HGF	0	NA	ENSG00000019991	ENSMUSG00000028864	ENSRNOG00000007027	0.15969	0.339196	0.628727	0.224749	0.00201543	0.0562803	0.71257	5.65e-09	1.36e-06	0.0290814	0.842102	0.980925	0.268643	0.10377	0.315739	0.603189	0.000819699	0.00546271	0.977816	7.51277e-08	5.51652e-06	0.335068	0.126421	0.281946	0.247892	0.207881	0.51185	-0.0631999	0.781205	0.943268	1.06757	8.65686e-07	7.48869e-05	0.97139	3.72152e-09	8.716e-08	2.05637	5.19451e-22	6.19213e-21	0.339658	2.98585e-05	0.000179687	1.32913	4.30614e-15
ZRANB1	0	NA	ENSG00000019995	ENSMUSG00000030967	ENSRNOG00000017294	-0.0895817	0.482898	0.739205	-0.0680562	0.152946	0.467917	-0.179554	0.0187107	0.077897	-0.00489973	0.936	0.991	-0.0807901	0.168	0.426	-0.17076	0.140776	0.322295	-0.163797	0.0866869	0.261067	0.120257	0.330349	0.524429	-0.185707	0.202114	0.505085	-0.0457133	0.610496	0.884099	-0.0637508	0.532822	0.795282	-0.291365	0.000538537	0.00313612	-0.505834	5.16331e-09	2.47634e-08	-0.272616	4.13863e-12	1.061e-10	-0.248454	0.103438
NCDN	0	NA	ENSG00000020129	ENSMUSG00000028833	ENSRNOG00000011751	-0.00854902	0.95748	0.982763	0.118776	0.0637587	0.310969	0.245475	0.00665447	0.0389811	-0.0392891	0.63775	0.943503	-0.0280981	0.755	0.899	-0.066673	0.671145	0.827184	0.213871	0.336344	0.592922	-0.556679	0.0220764	0.0856192	0.269503	0.083123	0.335733	-0.588797	0.00436585	0.125269	0.098943	0.378493	0.68745	0.0939115	0.516407	0.684142	0.389109	0.00484849	0.0107581	-0.0145413	0.815817	0.890034	0.00857465	0.958116
ADGRA2	1	Disease progression	ENSG00000020181	ENSMUSG00000031486	ENSRNOG00000012991	0.21709	0.285359	0.579944	0.0987082	0.260722	0.590918	0.6864	3.59e-06	0.00019828	0.00821545	0.932	0.99	0.384124	0.0018864	0.020802	0.316723	0.098837	0.252263	0.485195	0.0224215	0.103824	-0.0492893	0.792866	0.882687	0.241945	0.258564	0.565346	-0.296644	0.168746	0.584835	0.160426	0.413914	0.715083	0.510083	0.000122454	0.000883344	1.43092	1.14697e-22	1.41655e-21	0.266948	0.000290677	0.00135693	1.04899	7.47367e-11
ZFP64	0	NA	ENSG00000020256	ENSMUSG00000027551	NaN	0.0724097	0.450497	0.715752	-0.0810501	0.0478656	0.271588	-0.148354	0.00979253	0.0505788	-0.0224601	0.696256	0.954432	-0.0912756	0.131791	0.366347	-0.132668	0.317223	0.542764	0.089826	0.697125	0.858305	-0.883519	0.00321999	0.0215074	-0.0241244	0.879494	0.952871	-0.187099	0.412792	0.786677	0.0662526	0.587311	0.825509	0.161202	0.326016	0.506735	-0.0718329	0.505382	0.608158	-0.0874905	0.141106	0.259523	-0.0387843	0.785409
MNAT1	0	NA	ENSG00000020426	ENSMUSG00000021103	ENSRNOG00000007267	-0.131199	0.45068	0.715802	-0.0862073	0.118322	0.413607	-0.0250653	0.765935	0.86424	0.0391442	0.464831	0.905633	-0.0152463	0.831301	0.934298	-0.0104986	0.949962	0.976804	-0.0109923	0.943634	0.974435	0.153525	0.462025	0.641894	0.0879131	0.507107	0.759977	0.0731119	0.731915	0.927567	0.0418958	0.70261	0.885807	0.0152062	0.910623	0.9526	-0.0783796	0.601803	0.694812	0.0572637	0.342695	0.504304	-0.258304	0.0522235
SAMD4A	0	NA	ENSG00000020577	NaN	ENSRNOG00000010489	-0.00214633	0.987366	0.994713	-0.0437109	0.438451	0.736968	-0.265419	0.000869231	0.00988999	-0.0191085	0.779565	0.97036	-0.194711	0.0145344	0.0900999	NaN	NaN	NaN	NaN	NaN	NaN	NaN	NaN	NaN	NaN	NaN	NaN	NaN	NaN	NaN	NaN	NaN	NaN	NaN	NaN	NaN	NaN	NaN	NaN	NaN	NaN	NaN	NaN	NaN
RUNX3	0	NA	ENSG00000020633	ENSMUSG00000070691	ENSRNOG00000054217	-0.069596	0.789643	0.912994	0.211137	0.0536573	0.288802	0.268805	0.0804815	0.21028	0.13172	0.245	0.821	0.0774646	0.582	0.805351	0.168229	0.787567	0.894318	-0.138882	0.805932	0.91452	-0.598385	0.326742	0.520878	-0.571833	0.546524	1	-0.838638	0.232979	1	-0.333035	0.623245	1	1.47508	0.000563236	0.00325711	2.80891	1.24321e-16	1.08398e-15	1.33072	9.38034e-06	6.3382e-05	2.69466	8.6435e-08
MRE11	0	NA	ENSG00000020922	NaN	ENSRNOG00000009506	-0.101069	0.468343	0.729454	-0.0282082	0.619	0.848	0.0271368	0.724	0.837	0.110363	0.106203	0.701064	0.181019	0.0150324	0.0921718	NaN	NaN	NaN	NaN	NaN	NaN	NaN	NaN	NaN	NaN	NaN	NaN	NaN	NaN	NaN	NaN	NaN	NaN	NaN	NaN	NaN	NaN	NaN	NaN	NaN	NaN	NaN	NaN	NaN
PLEKHB1	0	NA	ENSG00000021300	ENSMUSG00000030701	ENSRNOG00000018627	0.332005	0.450327	1	-0.168672	0.336491	0.660596	0.570492	0.0289293	0.105173	0.0801754	0.665159	0.950328	1.00203	1.67e-05	0.000519873	-0.820511	7.91354e-08	1.36224e-06	-0.829107	4.7126e-09	5.42329e-07	-0.274953	0.216901	0.401192	-0.526256	0.000208554	0.00935745	-0.235645	0.28442	0.69884	-0.520384	2.47271e-05	0.00122638	-0.848793	6.67899e-09	1.4718e-07	-1.32571	2.87697e-29	4.97263e-28	-1.05395	1.0749e-42	7.31973e-40	-1.1367	9.61277e-24
SLC7A9	0	NA	ENSG00000021488	ENSMUSG00000030492	ENSRNOG00000012344	0.0196905	0.882403	0.954243	-0.0420068	0.440525	0.737751	-0.112233	0.171254	0.341521	-0.128437	0.0381114	0.540867	-0.175854	0.00858421	0.0621672	NA	NA	NA	NA	NA	NA	NA	NA	NA	NA	NA	NA	NA	NA	NA	NA	NA	NA	NA	NA	NA	NA	NA	NA	NA	NA	NA	NA	NA
SPAST	0	NA	ENSG00000021574	ENSMUSG00000024068	ENSRNOG00000027136	0.195367	0.0224	0.15286	-0.027881	0.343	0.665	-0.0409376	0.377688	0.564844	0.0548253	0.638062	0.943503	0.0043483	0.976714	0.991143	0.239103	0.0287215	0.101332	-0.122335	0.326391	0.582139	0.0180094	0.866302	0.928407	-0.407391	0.00433364	0.0707759	0.031413	0.805532	0.951611	-0.276488	5.15872e-07	4.79729e-05	-0.247069	0.00543512	0.0217691	-0.148665	0.0387574	0.0704122	-0.355638	3.68351e-13	1.13372e-11	-0.276852	0.0148546
NRXN3	0	NA	ENSG00000021645	ENSMUSG00000066392	ENSRNOG00000047574	0.614207	0.346189	0.635424	-0.376849	0.153562	0.468875	-0.422167	0.268131	0.457128	0.389425	0.202454	0.800321	1.25267	0.00291563	0.0287878	1.08327	0.146962	0.331878	2.45082	0.00105707	0.0108019	1.88004	0.0200599	0.0799196	NA	NA	NA	0.568807	0.546162	1	1.37579	0.120357	1	2.39434	0.00595216	0.0234391	3.86846	0.000608669	0.00159844	-0.40107	0.34865	0.510648	3.96367	1.11535e-06
OSBPL5	0	NA	ENSG00000021762	ENSMUSG00000037606	ENSRNOG00000020713	0.0619793	0.784125	0.910269	0.0774776	0.38939	0.701648	0.189434	0.116809	0.268232	-0.0827478	0.44496	0.901668	0.047031	0.711894	0.87971	0.997072	1.15751e-05	0.000127279	0.956534	0.001461	0.0137875	0.501099	0.0458611	0.141862	1.20327	0.0504057	0.264982	-0.368132	0.207014	0.62634	0.388405	0.343967	0.659469	0.94196	2.58912e-05	0.000226632	1.62478	1.69049e-24	2.29012e-23	0.369079	0.0128634	0.0369067	1.28967	2.511e-08
AQR	0	NA	ENSG00000021776	ENSMUSG00000040383	ENSRNOG00000008912	-0.159563	0.0183874	0.135263	0.0267021	0.389036	0.701145	0.000825682	0.982103	0.989935	0.0451111	0.45811	0.903782	0.00170445	0.982975	0.993189	0.0643628	0.636181	0.806682	-0.117656	0.213084	0.455872	-0.386759	0.00407641	0.0255563	-0.00375123	0.973796	0.989075	-0.00918611	0.947091	0.98713	-0.0119704	0.896599	0.96319	-0.095419	0.257372	0.431533	0.14993	0.04978	0.0880935	-0.124255	0.0190178	0.0513019	0.000489361	0.995314
CPS1	0	NA	ENSG00000021826	ENSMUSG00000025991	ENSRNOG00000013704	-0.335803	0.0575458	0.255988	-0.0717181	0.268619	0.597286	-0.101119	0.337109	0.526105	-0.027911	0.780387	0.97036	-0.0808397	0.553	0.788	-0.615287	9.09677e-05	0.000787822	-0.86537	1.19182e-06	5.16089e-05	-0.729338	0.000112927	0.00187023	-0.219469	0.0126777	0.132925	-0.298992	0.0403658	0.347968	-0.282133	0.0156855	0.125878	-0.915456	2.22985e-12	1.15071e-10	-2.43635	4.08511e-65	3.13258e-63	-0.676944	3.17915e-16	1.64553e-14	-1.60343	8.84739e-50
C8B	0	NA	ENSG00000021852	ENSMUSG00000029656	ENSRNOG00000007639	0.0768176	0.636482	0.835272	-0.172002	0.0068276	0.106483	-0.346717	0.000161843	0.00307368	-0.020392	0.807464	0.974817	-0.104188	0.208305	0.477811	-3.80303	1.92796e-58	6.09759e-56	-1.23104	5.9769e-06	0.000189088	-1.88687	1.90009e-10	4.05553e-08	-0.592344	0.00282336	0.0546638	0.258254	0.518691	0.839399	-0.349033	0.102587	0.367806	-2.10633	6.41426e-26	5.09459e-23	-3.71369	1.09892e-26	1.65207e-25	-0.2214	0.0728334	0.155052	-2.37484	3.77161e-21
FHL1	0	NA	ENSG00000022267	ENSMUSG00000023092	ENSRNOG00000000875	-0.249555	0.213678	0.503584	0.0827033	0.360212	0.680613	0.118816	0.230689	0.413844	-0.0726158	0.46215	0.904611	0.118903	0.422509	0.693145	0.680544	7.49533e-07	1.07753e-05	0.40596	0.00315189	0.0248485	0.889643	6.68936e-06	0.000220227	0.355842	0.096655	0.357137	0.156902	0.452101	0.807006	0.206524	0.266847	0.583541	0.612484	6.41187e-05	0.00050336	1.15645	5.99637e-12	3.71515e-11	0.316687	0.00559183	0.0181977	0.701823	1.03389e-06
RTF2	0	NA	ENSG00000022277	ENSMUSG00000027502	NaN	0.110726	0.251659	0.547158	0.0126923	0.727945	0.90034	-0.0143671	0.782093	0.876216	-0.0166817	0.662402	0.949274	-0.00213941	0.963	0.984996	0.396795	5.80048e-05	0.000536091	0.127076	0.178291	0.410498	0.469464	0.00411375	0.0256128	0.18392	0.149892	0.439676	0.164219	0.16923	0.585594	0.196422	0.0132617	0.113306	0.0704342	0.226775	0.393458	0.107731	0.283147	0.387082	-0.198696	0.000637355	0.00273991	0.189686	0.0241966
SLC45A4	1	Disease progression	ENSG00000022567	ENSMUSG00000079020	ENSRNOG00000007818	-0.172267	0.637833	0.835418	0.100336	0.439369	0.737187	0.748211	0.000419	0.00596	0.0544727	0.693963	0.95402	0.584807	0.00161223	0.0185233	0.0103598	0.949505	0.976726	-0.0432561	0.786904	0.905571	-0.318092	0.0859419	0.217381	0.23521	0.110512	0.380435	0.18363	0.337971	0.738885	0.165152	0.250314	0.567488	0.238547	0.0484637	0.125898	0.47506	5.40597e-06	1.8891e-05	0.335489	2.12908e-08	2.6286e-07	0.202614	0.226021
RNF10	0	NA	ENSG00000022840	ENSMUSG00000041740	ENSRNOG00000001172	-0.163993	0.149634	0.421342	-0.0179465	0.672449	0.874558	0.0134349	0.832352	0.908601	0.0551141	0.215453	0.804503	0.0110053	0.84578	0.940718	0.341967	0.001951	0.0114124	-0.121471	0.0477417	0.175973	-0.504751	0.0128431	0.0582399	-0.0597511	0.594105	0.81449	-0.0209215	0.789377	0.946765	-0.0656194	0.361169	0.675444	-0.114821	0.0630495	0.154354	-0.164964	0.0178435	0.0352192	-0.136424	0.000521435	0.00228577	-0.171587	0.051177
ZDHHC6	0	NA	ENSG00000023041	ENSMUSG00000024982	ENSRNOG00000036576	-0.138642	0.172509	0.450468	0.023824	0.480911	0.767464	0.116781	0.0192082	0.0793191	-0.030343	0.387	0.883	-0.00409461	0.922	0.971	-0.347206	2.25285e-05	0.00023098	-0.0390867	0.666374	0.840627	-0.360317	0.00294928	0.0202109	-0.117365	0.201726	0.504208	-0.142846	0.163291	0.577427	-0.140739	0.0147365	0.122153	-0.341368	3.40772e-05	0.000288205	-0.648135	3.51988e-14	2.56878e-13	-0.165328	2.99601e-05	0.000180199	-0.309498	0.00178412
GRAMD1B	0	NA	ENSG00000023171	ENSMUSG00000040111	ENSRNOG00000053577	-0.0919582	0.834271	0.932857	0.0306532	0.831055	0.943405	0.941593	5.92e-05	0.0014999	-0.0872379	0.568803	0.931218	1.07099	1.76e-06	8.39e-05	1.09132	5.80407e-05	0.000536159	0.84042	0.0224638	0.103992	0.234663	0.270376	0.460715	0.320644	0.25421	0.561125	0.00809844	0.980537	0.995772	0.211764	0.369472	0.681515	2.29218	4.24671e-36	1.55158e-32	3.46049	4.82518e-137	2.41859e-134	0.765668	1.5825e-08	2.01191e-07	2.06419	3.20627e-10
RNH1	0	NA	ENSG00000023191	ENSMUSG00000038650	ENSRNOG00000016416	0.0273124	0.776005	0.906661	-0.0685857	0.117884	0.412775	-0.147867	0.00415203	0.0282835	-0.103452	0.16356	0.759476	-0.172184	0.0557	0.215128	0.0279037	0.779821	0.889453	0.0789676	0.360325	0.614164	0.233868	0.0829631	0.212642	0.316843	0.00947455	0.112426	-0.174987	0.0386904	0.343143	0.151873	0.0153635	0.124588	0.106375	0.140127	0.279642	-0.0282383	0.711675	0.790063	0.0732806	0.0345494	0.0843452	-0.191475	0.0737329
NDUFS1	0	NA	ENSG00000023228	ENSMUSG00000025968	ENSRNOG00000011849	0.141038	0.192255	0.4775	-0.061559	0.0697302	0.325777	-0.154064	0.0144694	0.0658593	0.0562751	0.392262	0.885273	-0.0256165	0.773839	0.908126	0.177481	0.0264741	0.095111	0.0369581	0.724769	0.873913	0.255463	0.162953	0.331667	0.0307881	0.70395	0.876041	0.0765706	0.49767	0.83158	0.0521611	0.362762	0.676807	-0.0240831	0.77629	0.870497	-0.480079	1.24009e-10	6.93472e-10	-0.0831285	0.125313	0.237472	-0.435237	5.17062e-08
RB1CC1	0	NA	ENSG00000023287	ENSMUSG00000025907	ENSRNOG00000006833	-0.201496	0.0224357	0.15305	-0.0184316	0.649102	0.860835	-0.0319687	0.572494	0.732256	0.0475088	0.626143	0.94149	0.0655771	0.578488	0.802516	-0.167809	0.103166	0.260357	-0.150938	0.287627	0.541971	-0.184637	0.301286	0.493864	-0.344295	0.154383	0.445856	0.149949	0.307798	0.71797	-0.0830582	0.32327	0.641028	-0.240622	0.00620376	0.0242522	-0.396083	0.00247943	0.00583875	-0.157954	0.000227813	0.00109321	-0.167696	0.301569
ERP44	0	NA	ENSG00000023318	ENSMUSG00000028343	ENSRNOG00000005841	0.0883653	0.20092	0.487864	0.0315933	0.279144	0.608815	0.0172957	0.716842	0.832802	-0.0268343	0.554	0.927	-0.0625207	0.291503	0.571964	-0.386673	7.88775e-06	9.04087e-05	-0.2965	0.0087248	0.0530378	-0.249714	0.00387495	0.0246925	-0.16811	0.296924	0.604721	-0.0904089	0.359252	0.753595	-0.044678	0.513852	0.783361	-0.397281	2.0205e-09	5.06317e-08	-0.688809	6.90812e-13	4.59149e-12	-0.19244	5.3319e-05	0.000303045	-0.124844	0.255318
ALAS1	0	NA	ENSG00000023330	ENSMUSG00000032786	ENSRNOG00000056596	-0.126735	0.550317	0.786145	0.0630133	0.46864	0.758727	0.0162912	0.892114	0.944122	0.00450611	0.966816	0.994117	-0.0291805	0.802328	0.922194	1.13538	0.023368	0.0862776	1.20328	0.000573221	0.00678724	0.532382	0.21705	0.40139	0.0834171	0.878193	0.952557	-0.289171	0.462481	0.812342	-0.144521	0.699783	0.884364	0.646898	0.0166864	0.0543558	-0.777044	0.154212	0.233099	0.119392	0.740363	0.839356	-0.386955	0.220321
BIRC3	1	All disease stages	ENSG00000023445	ENSMUSG00000032000	ENSRNOG00000005731	0.497921	0.00541426	0.0675611	0.164064	0.11377	0.404828	0.442302	0.00228354	0.0192998	0.322094	0.0202717	0.450266	0.608793	6.32e-05	0.00153822	-0.049295	0.724619	0.859588	0.228258	0.068718	0.22589	0.161904	0.0924211	0.228152	0.252051	0.0518261	0.268853	0.0762406	0.606702	0.882717	0.340805	0.00394434	0.0529196	0.217808	0.0304061	0.0875702	1.00741	1.27763e-16	1.11351e-15	0.109066	0.0715176	0.152803	0.241689	0.0537203
AKAP11	0	NA	ENSG00000023516	ENSMUSG00000022016	ENSRNOG00000009987	-0.16748	0.00155146	0.0329574	0.0340725	0.147431	0.460641	0.130483	0.00278828	0.0220801	0.136125	0.184669	0.782549	0.0738318	0.570549	0.798443	0.390073	4.46702e-05	0.000427459	-0.171725	0.165133	0.391958	-0.272663	0.0381929	0.125434	-0.34607	0.0590319	0.287543	-0.0659803	0.549081	0.854193	-0.0331163	0.727912	0.896451	-0.139685	0.067105	0.161916	0.10026	0.484485	0.589046	-0.262629	4.95468e-06	3.5739e-05	-0.297427	0.00899615
GLRX2	0	NA	ENSG00000023572	ENSMUSG00000018196	ENSRNOG00000003385	0.0635258	0.718765	0.879406	0.0686351	0.310404	0.640015	0.25998	0.0109756	0.0543807	0.0466408	0.585483	0.934725	0.0518923	0.605038	0.819456	0.0584947	0.686374	0.836069	-0.171758	0.177148	0.409043	-0.101551	0.406918	0.594098	-0.0575477	0.6191	0.830149	0.0610882	0.570455	0.866411	0.0737796	0.305706	0.623865	-0.416467	1.14427e-05	0.000110835	-0.304774	0.000617341	0.00161968	-0.0789388	0.118087	0.226936	-0.37627	0.000330476
SNAPC1	0	NA	ENSG00000023608	ENSMUSG00000021113	ENSRNOG00000009296	0.0648751	0.591116	0.809071	-0.108822	0.0175377	0.165594	-0.139887	0.0458851	0.145078	-0.00123744	0.987042	0.997986	0.03834	0.621498	0.828755	0.066525	0.676982	0.830759	0.0100133	0.948829	0.976565	0.207673	0.27782	0.468419	0.0394503	0.786254	0.912227	0.0399601	0.825464	0.957996	-0.0605462	0.645561	0.855682	-0.0741617	0.599763	0.750057	0.250993	0.0587645	0.101861	-0.0654625	0.454797	0.613901	0.242756	0.107005
DERA	0	NA	ENSG00000023697	ENSMUSG00000030225	ENSRNOG00000007570	-0.148035	0.168698	0.445558	-0.0124111	0.764657	0.915733	0.00222684	0.971464	0.984269	-0.0170546	0.72172	0.957286	-0.0893621	0.208817	0.478372	0.585796	2.78354e-07	4.3212e-06	-0.259072	0.028225	0.12268	-0.0135768	0.927949	0.961141	0.138448	0.0558224	0.279757	0.0001766	0.998808	0.999386	0.069448	0.225362	0.54121	0.123463	0.243605	0.414626	-0.579372	1.37897e-13	9.63264e-13	-0.312511	7.10864e-11	1.44231e-09	-0.105694	0.160926
STRAP	0	NA	ENSG00000023734	ENSMUSG00000030224	ENSRNOG00000007134	0.225245	0.0129452	0.110065	0.0560389	0.18858	0.513471	0.201121	0.00116539	0.0122193	0.0286312	0.585114	0.934725	-0.0316918	0.671666	0.857848	0.143837	0.15488	0.343279	0.0556316	0.575137	0.778442	0.0648388	0.669343	0.799491	-0.117132	0.273726	0.580183	0.0699942	0.393487	0.774278	-0.0772385	0.218119	0.533265	-0.108855	0.102679	0.223169	-0.147171	0.0238461	0.0455998	-0.227851	1.74437e-11	4.02666e-10	-0.0750101	0.427115
ABCC2	0	NA	ENSG00000023839	ENSMUSG00000025194	ENSRNOG00000046727	-0.475445	6.65e-05	0.00581873	0.00805828	0.876129	0.959468	-0.0637523	0.436554	0.618615	0.00482024	0.940364	0.991128	0.0628965	0.357979	0.638399	0.576896	3.9917e-06	4.88108e-05	-0.00523946	0.967707	0.985583	-0.207901	0.0503852	0.151777	-0.0952088	0.187844	0.487412	0.210997	0.143388	0.552015	0.0466899	0.684576	0.876576	-0.00723566	0.937939	0.966816	-0.0514406	0.663409	0.749472	-0.124429	0.0110633	0.0324468	-0.170592	0.121516
DEF6	0	NA	ENSG00000023892	ENSMUSG00000002257	ENSRNOG00000000502	0.21089	0.24858	0.543816	0.0411156	0.647226	0.85971	0.262488	0.0115794	0.0564088	0.122398	0.283577	0.83831	0.292512	0.0457	0.19	0.529841	0.372466	0.598695	1.16889	0.0872012	0.262001	0.692233	0.224408	0.410087	1.02611	0.196195	1	-1.73439	0.0193304	1	0.592806	0.424234	1	0.89166	0.141605	0.281823	2.32158	2.31922e-09	1.15237e-08	1.12517	7.06198e-06	4.92913e-05	1.10721	0.0223951
PLEKHO1	0	NA	ENSG00000023902	ENSMUSG00000015745	ENSRNOG00000021170	0.442254	0.00106832	0.0272472	0.0880656	0.216654	0.544945	0.470591	0.000742481	0.00882906	0.0506234	0.58598	0.934802	0.203343	0.0827105	0.275783	0.0667763	0.750213	0.873843	0.913004	0.00120437	0.0118959	0.0673035	0.812879	0.895136	0.37812	0.0746064	0.320646	-0.203242	0.440372	0.799991	0.314662	0.0575131	0.270119	1.00779	1.26418e-10	4.20658e-09	1.62863	7.72524e-33	1.55192e-31	0.551803	3.08351e-07	2.94834e-06	0.905088	8.42164e-05
GCLM	0	NA	ENSG00000023909	ENSMUSG00000028124	ENSRNOG00000013409	-0.346884	0.00127	0.0295219	0.0871321	0.218	0.548	0.276066	0.000714	0.00857	0.177169	0.0891537	0.676825	0.259897	0.0219697	0.118566	0.0464005	0.672473	0.827991	-0.210394	0.10099	0.288753	-0.185467	0.162184	0.330881	-0.392914	0.00049748	0.0173518	0.0553827	0.608879	0.883417	-0.293252	9.61791e-05	0.00380598	-0.122695	0.105543	0.227687	-0.283892	0.00146627	0.00360791	-0.00138148	0.976346	0.986624	-0.206387	0.0711092
UBR2	0	NA	ENSG00000024048	ENSMUSG00000023977	ENSRNOG00000015813	-0.151642	0.00162173	0.03353	-0.0532354	0.0361102	0.234978	-0.156271	0.000802373	0.00932042	0.0127925	0.820454	0.976139	-0.0723137	0.275912	0.555374	0.0754889	0.634475	0.805715	-0.142674	0.269018	0.521225	-0.318475	0.00187431	0.0145902	0.255624	0.0237972	0.183257	0.102529	0.594058	0.877189	0.239668	0.00775177	0.0808464	-0.408718	1.26221e-06	1.57179e-05	-0.471401	7.00882e-09	3.32729e-08	-0.123326	0.00623006	0.0199881	-0.504593	5.35137e-10
EHD2	0	NA	ENSG00000024422	ENSMUSG00000074364	ENSRNOG00000011346	-0.0318154	0.885432	0.955677	0.15635	0.180468	0.502499	0.449253	0.00361935	0.0261414	-0.0886387	0.487645	0.912394	0.324703	0.0401	0.175965	0.395817	0.160042	0.350928	0.733267	0.0163638	0.0829166	0.278138	0.256118	0.446638	0.5	0.0302353	0.206451	-0.253888	0.511904	0.835912	0.0086973	0.966073	0.988805	0.794304	0.000677507	0.0037977	2.26366	1.30524e-30	2.41658e-29	0.44642	0.00146846	0.005706	1.66704	1.34669e-13
DEPDC1	0	NA	ENSG00000024526	NaN	ENSRNOG00000009503	1.03815	0.0391535	1	0.341121	0.142063	0.453085	0.475925	0.106407	0.252631	0.628993	0.031135	0.518885	1.14879	2.42e-05	0.000701243	NaN	NaN	NaN	NaN	NaN	NaN	NaN	NaN	NaN	NaN	NaN	NaN	NaN	NaN	NaN	NaN	NaN	NaN	NaN	NaN	NaN	NaN	NaN	NaN	NaN	NaN	NaN	NaN	NaN
CCDC28A	0	NA	ENSG00000024862	ENSMUSG00000059554	ENSRNOG00000053347	-0.145743	0.323066	0.613537	-0.0122677	0.819181	0.937915	0.0173631	0.84184	0.915445	-0.0205293	0.75746	0.965004	-0.00876534	0.8869	0.957518	-0.106375	0.571491	0.762746	-0.00995852	0.941942	0.97362	0.34221	0.0445661	0.139194	-0.141661	0.320886	0.623536	0.130478	0.41267	0.786624	-0.130778	0.310665	0.62897	0.24579	0.0553299	0.139205	-0.468581	0.000166381	0.000476224	0.139807	0.0534813	0.120469	0.0432387	0.798102
RRAGD	0	NA	ENSG00000025039	ENSMUSG00000028278	ENSRNOG00000007331	-0.183135	0.694915	0.866949	-0.223174	0.0926318	0.368841	0.0352599	0.861597	0.92718	0.00953607	0.926466	0.989114	-0.100424	0.444604	0.71055	-0.0374439	0.913118	0.959676	2.16149	1.88247e-11	5.66293e-09	1.19033	1.56118e-08	1.64756e-06	0.619757	0.0444215	0.250065	-0.233125	0.546038	0.852504	0.711413	0.00192434	0.0331391	2.20317	2.67132e-11	1.0655e-09	3.74294	5.2414e-92	9.44878e-90	1.23158	3.28876e-18	2.37302e-16	2.99938	1.76352e-27
HSF2	0	NA	ENSG00000025156	ENSMUSG00000019878	ENSRNOG00000000808	0.0842546	0.706666	0.872432	-0.0841611	0.284809	0.615038	0.0244407	0.838718	0.913039	-0.0542066	0.370276	0.876211	-0.00220697	0.973167	0.990008	-0.140232	0.271023	0.493298	-0.168137	0.264273	0.517004	-0.0938698	0.603074	0.752272	-0.0981565	0.663926	0.856564	0.286468	0.0570407	0.400734	-0.0794864	0.450442	0.743153	-0.362215	0.000596752	0.00341739	-0.517084	0.000113378	0.000333196	-0.103068	0.0746182	0.158095	-0.335245	0.0258252
PHF20	0	NA	ENSG00000025293	ENSMUSG00000038116	ENSRNOG00000019948	-0.0514028	0.729364	0.885881	0.00116815	0.981101	0.992441	0.00320631	0.965079	0.981588	0.0187434	0.682878	0.951849	0.0143399	0.804214	0.923635	0.31299	0.016519	0.0656398	0.20134	0.170429	0.399719	-0.0391265	0.834066	0.908117	-0.0803986	0.634792	0.839496	-0.0840089	0.654742	0.899124	0.0281499	0.826753	0.937168	0.00374857	0.974005	0.98658	0.743664	1.31682e-10	7.3418e-10	0.0584269	0.40134	0.563106	0.319445	0.0386004
HSD17B6	0	NA	ENSG00000025423	ENSMUSG00000025396	ENSRNOG00000002597	0.103991	0.412725	0.688119	0.0712338	0.185667	0.509547	-0.0819157	0.474135	0.650164	0.0130787	0.83613	0.979869	-0.0432582	0.665052	0.85481	-1.18028	0.000524017	0.00369684	0.315059	0.360564	0.61445	0.0203305	0.952176	0.973934	-0.575908	0.170347	0.466145	-0.535342	0.00841844	0.178877	-1.11008	0.00262928	0.0404144	-0.0132365	0.970422	0.984871	-1.33905	2.34752e-08	1.06241e-07	0.343641	0.0809601	0.168726	0.193479	0.567165
NR1H3	0	NA	ENSG00000025434	ENSMUSG00000002108	ENSRNOG00000013172	0.154222	0.178085	0.458004	-0.112698	0.0143899	0.153108	-0.277231	0.000408445	0.00585606	-0.105197	0.163534	0.759476	-0.250612	0.00462794	0.0402134	-0.135543	0.349962	0.575864	-0.121662	0.31004	0.564837	-0.229323	0.100299	0.24088	0.250163	0.0384825	0.235088	-0.103055	0.357144	0.751568	0.158663	0.0234545	0.159396	-0.236075	0.00420069	0.01764	-0.607269	1.86563e-10	1.02487e-09	-0.00979821	0.808479	0.885349	-0.183979	0.0493733
TYMP	1	Early disease development	ENSG00000025708	ENSMUSG00000022615	ENSRNOG00000032394	1.07389	1.24e-06	0.000483172	0.118783	0.200947	0.526014	0.0478738	0.664398	0.798216	0.0962147	0.429565	0.897548	-0.0266684	0.846126	0.941005	-0.309916	0.00816756	0.0372633	-0.904768	0.00125565	0.0122682	-1.0353	5.06455e-07	2.8213e-05	-0.1544	0.52966	0.776384	0.723134	0.00349868	0.112006	-0.0177047	0.935383	0.978089	-0.371803	0.19412	0.352924	-1.34239	4.00452e-19	4.04606e-18	-0.541509	4.88648e-08	5.59839e-07	-0.378932	0.00167597
NCAPH2	0	NA	ENSG00000025770	ENSMUSG00000008690	ENSRNOG00000009598	0.290293	0.00194661	0.037443	-0.0718673	0.113	0.403	-0.133856	0.0219	0.0866	-0.113826	0.0708156	0.640035	-0.205772	0.00479013	0.0412873	0.0295009	0.748131	0.872726	0.0629751	0.55696	0.766039	0.158871	0.101916	0.243308	0.0538688	0.654169	0.851188	-0.142452	0.133755	0.543016	0.0153958	0.805856	0.929728	0.0702154	0.379107	0.560273	-0.181176	0.00631939	0.0137254	-0.00305905	0.926994	0.959891	-0.00404564	0.966316
TOMM34	0	NA	ENSG00000025772	ENSMUSG00000018322	ENSRNOG00000029799	0.170172	0.218911	0.508926	0.091075	0.0893814	0.362325	0.13924	0.0721931	0.195535	0.0131544	0.802293	0.974636	-0.0183804	0.733681	0.891408	-0.0237757	0.858959	0.934923	0.0895627	0.528981	0.746845	-0.141233	0.310612	0.503874	0.0405918	0.766632	0.904232	-0.0175138	0.889838	0.975918	-0.0742336	0.4809	0.760313	-0.0895353	0.325676	0.506379	0.353025	0.00239303	0.00565669	-0.0270135	0.639837	0.766175	0.151582	0.315257
SEC63	0	NA	ENSG00000025796	ENSMUSG00000019802	ENSRNOG00000000314	-0.203081	0.0991322	0.340839	-0.0211133	0.649843	0.861576	0.0367013	0.595551	0.748643	-0.00638609	0.92302	0.988721	-0.0678323	0.435419	0.702282	-0.116299	0.247584	0.46539	-0.203068	0.0586686	0.203477	-0.111329	0.446153	0.627926	-0.396527	0.0092773	0.110547	0.0777248	0.474545	0.817916	-0.190519	0.00381829	0.0519783	-0.265938	2.18176e-05	0.000195471	-0.687304	3.56691e-26	5.22105e-25	-0.121268	0.000625133	0.00269588	-0.167698	0.181398
KPNA6	0	NA	ENSG00000025800	ENSMUSG00000003731	ENSRNOG00000000127	0.0652993	0.448401	0.714195	0.0306985	0.41	0.717	-0.00700761	0.881	0.938	0.128768	0.0722639	0.641944	0.0174303	0.852145	0.943042	0.17406	0.146846	0.331698	-0.123176	0.158609	0.382608	-0.109782	0.142863	0.305165	0.0262479	0.770664	0.905936	-0.0483296	0.608048	0.883145	-0.0151179	0.846973	0.94582	-0.279963	5.16424e-05	0.000416882	-0.189376	0.0118832	0.0243239	-0.349738	3.99367e-16	2.01916e-14	-0.043068	0.679797
VIM	1	Disease progression	ENSG00000026025	ENSMUSG00000026728	ENSRNOG00000018087	0.178465	0.386415	0.667901	0.271621	0.00381175	0.0778952	0.885115	1.27e-08	2.59e-06	0.14384	0.217639	0.804629	0.610661	4.36e-07	2.67e-05	0.399722	0.0277856	0.0988711	0.904466	1.52138e-05	0.000391111	0.68208	0.00143111	0.0119477	0.0905921	0.580144	0.808041	-0.362662	0.416194	0.788668	-0.0500546	0.718382	0.892027	1.12843	8.44638e-10	2.33079e-08	2.32418	9.98206e-72	9.58604e-70	0.800627	3.60273e-08	4.23218e-07	1.67071	1.37956e-14
FAS	0	NA	ENSG00000026103	ENSMUSG00000024778	ENSRNOG00000019142	-0.0153685	0.932159	0.973216	0.194085	0.00284028	0.0664758	0.525611	9.34e-10	3.32e-07	0.208787	0.041	0.55	0.382438	0.00155	0.018	0.34364	0.0175882	0.0689803	0.0119134	0.938203	0.972517	0.592142	0.0107404	0.0513692	-0.588723	0.000208619	0.00935745	0.371862	0.0788938	0.453843	-0.404284	0.00104985	0.021949	0.436622	9.79104e-06	9.66303e-05	0.0330188	0.760686	0.82845	-0.0051576	0.955414	0.974636	0.318651	0.00583004
RNASET2	0	NA	ENSG00000026297	NaN	ENSRNOG00000013190	0.256544	0.081114	0.306436	-0.018018	0.759554	0.914578	0.0681979	0.46292	0.640602	-0.0432123	0.65651	0.947807	-0.110727	0.317953	0.599949	NaN	NaN	NaN	NaN	NaN	NaN	NaN	NaN	NaN	NaN	NaN	NaN	NaN	NaN	NaN	NaN	NaN	NaN	NaN	NaN	NaN	NaN	NaN	NaN	NaN	NaN	NaN	NaN	NaN
CD44	1	All disease stages	ENSG00000026508	ENSMUSG00000005087	ENSRNOG00000006094	0.589375	0.0033587	0.0503627	0.183729	0.0513238	0.282844	0.359161	0.0116772	0.0566886	0.177983	0.212876	0.804503	0.337253	0.0282491	0.139957	0.639282	0.00226308	0.0128434	1.21376	1.48246e-06	6.24867e-05	0.857619	0.00101159	0.00937831	-0.537296	0.0662771	0.302907	0.162767	0.674195	0.904502	0.615209	0.0257009	0.168444	1.81377	2.95043e-20	8.29207e-18	2.26328	1.32519e-41	3.96998e-40	0.724966	2.4219e-08	2.94671e-07	1.79824	2.84968e-12
KCNG1	0	NA	ENSG00000026559	NaN	ENSRNOG00000054314	-0.133799	0.47075	0.731106	-0.0678608	0.510784	0.786655	-0.173734	0.24472	0.429993	-0.454229	0.244448	1	-0.0454843	0.917056	0.969096	NaN	NaN	NaN	NaN	NaN	NaN	NaN	NaN	NaN	NaN	NaN	NaN	NaN	NaN	NaN	NaN	NaN	NaN	NaN	NaN	NaN	NaN	NaN	NaN	NaN	NaN	NaN	NaN	NaN
AGPAT4	0	NA	ENSG00000026652	ENSMUSG00000023827	ENSRNOG00000017731	0.245001	0.201861	0.488328	0.0183747	0.823	0.939576	0.0978097	0.443112	0.623662	0.116099	0.264402	0.830301	0.491233	0.000336918	0.00562222	0.980626	0.00160973	0.00976195	1.03222	0.000260818	0.00364189	1.18915	1.68418e-06	7.1572e-05	0.495779	0.189546	0.489266	-0.283372	0.40373	0.781029	0.725544	0.0214007	0.151773	0.85559	0.0034799	0.0151251	1.5647	4.10618e-12	2.57275e-11	0.496112	0.00143893	0.00560925	0.984565	0.00210963
SLAMF7	0	NA	ENSG00000026751	ENSMUSG00000038179	ENSRNOG00000023209	0.018448	0.929628	0.971799	0.324413	0.00268093	0.0646987	0.560388	5.3e-05	0.00138733	0.304382	0.0112076	0.377661	0.397442	0.0404011	0.176458	0.520623	0.263632	0.484327	1.10226	0.0236008	0.107949	1.60423	0.000226607	0.00307693	0.808395	0.141709	1	-0.404899	0.54869	0.854193	0.850361	0.0847015	0.332294	1.62527	0.000127371	0.0009114	3.88166	1.84114e-50	7.88275e-49	1.15666	4.87843e-07	4.49877e-06	2.55636	9.0076e-18
MIPEP	0	NA	ENSG00000027001	ENSMUSG00000021993	ENSRNOG00000013876	-0.155826	0.125926	0.387102	-0.030177	0.491285	0.773419	0.103714	0.0548235	0.16281	-0.0202326	0.709612	0.956851	0.0014222	0.982577	0.992974	0.500265	7.59912e-08	1.31296e-06	0.00746683	0.942488	0.973956	0.367534	0.000722367	0.00733409	-0.00408375	0.971794	0.988362	0.239984	0.054516	0.394917	-0.10867	0.121403	0.40061	0.125309	0.150311	0.294686	-0.576245	2.40855e-10	1.31156e-09	0.0927819	0.180725	0.314301	-0.306007	0.000876728
PRKCH	0	NA	ENSG00000027075	ENSMUSG00000021108	ENSRNOG00000004873	-0.238033	0.0114393	0.103165	0.0626467	0.185857	0.509904	-0.0487484	0.504909	0.677352	0.0998777	0.14305	0.738229	0.0315334	0.731494	0.889999	0.518445	0.00976774	0.0430685	0.45439	0.0292457	0.125747	0.390231	0.0971677	0.236186	0.122782	0.572765	0.8029	0.142799	0.542546	0.850788	0.234208	0.192697	0.50406	0.830849	4.95816e-05	0.000402201	1.46539	3.96934e-16	3.32547e-15	0.188065	0.12548	0.237706	0.617722	0.000152671
IFNGR1	0	NA	ENSG00000027697	ENSMUSG00000020009	ENSRNOG00000012074	0.0962546	0.408951	0.684942	0.175726	0.00119792	0.0448418	0.440461	1.59e-05	0.000594499	0.0916593	0.126871	0.724849	0.322945	7.23e-05	0.0017332	-0.110595	0.394395	0.619792	0.579314	0.00454184	0.0328301	0.501539	0.0011923	0.0105634	0.00523203	0.960548	0.985562	-0.254749	0.250914	0.668492	0.164178	0.084073	0.331195	0.702397	4.42764e-08	8.03219e-07	1.39241	1.18583e-40	3.39889e-39	0.312034	1.64675e-06	1.33647e-05	0.655629	5.89754e-08
B4GALT7	0	NA	ENSG00000027847	ENSMUSG00000021504	ENSRNOG00000021886	0.127108	0.43379	0.702849	-0.0236394	0.699263	0.885654	-0.00420568	0.959959	0.979593	-0.0732384	0.373588	0.877519	-0.120861	0.143259	0.384379	-0.0438844	0.753652	0.87588	-0.0109729	0.938662	0.972698	-0.007839	0.965135	0.980419	0.0270142	0.822574	0.928585	0.0647298	0.675397	0.904848	0.0457115	0.663884	0.865739	0.0447388	0.735501	0.846104	-0.245181	0.0463179	0.082471	-0.0739687	0.356188	0.517889	-0.0529044	0.722548
SH2D2A	0	NA	ENSG00000027869	ENSMUSG00000028071	ENSRNOG00000013294	-0.290363	0.494575	1	0.0131697	0.932619	0.977898	0.299747	0.185117	0.360105	0.0636763	0.661	0.949	-0.015484	0.939	0.976	-0.681304	0.307658	0.533484	0.470805	0.356834	0.611496	0.515076	0.341634	0.534698	0.749771	0.198109	1	-1.0441	0.0410972	0.350205	0.793462	0.126218	0.408081	0.706719	0.172997	0.325906	0.953566	0.0026367	0.00617866	1.13522	1.92741e-05	0.000120829	0.404137	0.473211
VRK2	0	NA	ENSG00000028116	ENSMUSG00000064090	ENSRNOG00000007864	0.0318009	0.733543	0.887082	-0.0166829	0.661898	0.868253	-0.0194492	0.761911	0.86188	0.0983501	0.125781	0.723527	0.105483	0.162865	0.416866	-0.0253488	0.876933	0.943787	-0.150686	0.394108	0.643728	0.0546549	0.767381	0.865554	0.188232	0.323748	0.626205	0.0564507	0.794961	0.948677	0.343094	0.0318306	0.191357	0.282271	0.0788918	0.183617	0.337446	0.0973787	0.157404	0.0925092	0.28551	0.441284	0.279487	0.153877
TNFRSF1B	0	NA	ENSG00000028137	ENSMUSG00000028599	ENSRNOG00000016575	0.51604	5.18e-05	0.00470645	0.00453898	0.941662	0.980237	0.0751699	0.380558	0.567491	0.0525541	0.497919	0.91562	-0.00141251	0.987483	0.994883	0.0295204	0.853469	0.931985	0.415552	0.000213823	0.00310977	-0.263068	0.141871	0.303899	0.174781	0.482291	0.742752	0.320976	0.00854536	0.179608	0.286206	0.12665	0.408858	0.268569	0.0361478	0.100022	0.848378	1.28157e-09	6.51917e-09	0.124694	0.129404	0.24332	0.493027	0.00016926
VEZT	0	NA	ENSG00000028203	ENSMUSG00000036099	ENSRNOG00000006514	0.0695247	0.453072	0.717502	0.0554837	0.0906804	0.364997	0.0412472	0.454931	0.633347	0.086811	0.0917	0.681	0.0592409	0.411	0.685	-0.334632	0.00773938	0.0357025	-0.0406788	0.669136	0.841217	-0.097167	0.340926	0.533998	-0.151683	0.109566	0.378924	-0.021221	0.871816	0.972383	-0.115739	0.130608	0.416307	-0.0622956	0.471635	0.646107	-0.11225	0.165627	0.247387	-0.086506	0.16817	0.297451	-0.237159	0.0249746
POU2F2	0	NA	ENSG00000028277	ENSMUSG00000008496	ENSRNOG00000055650	0.572763	0.0769754	0.297067	-0.0778178	0.577523	0.824295	0.373293	0.0512125	0.155746	0.104092	0.441303	0.900553	0.0306673	0.837	0.938	-0.421923	0.357588	0.583119	1.15556	0.00521801	0.0362533	0.222119	0.617959	0.762965	-0.398298	0.322622	0.625073	-0.271605	0.500636	0.832259	1.15436	0.00816312	0.0837649	1.47969	2.47283e-10	7.63387e-09	2.18215	1.79982e-32	3.55313e-31	0.895283	3.13941e-12	8.25222e-11	1.02701	2.76012e-05
BRD9	0	NA	ENSG00000028310	ENSMUSG00000057649	ENSRNOG00000015676	-0.194444	0.203866	0.491259	-0.0666238	0.236975	0.565889	-0.142135	0.0710652	0.193458	-0.0910295	0.161383	0.757932	-0.0934904	0.191	0.456	0.335545	0.00619492	0.0297012	0.114019	0.320804	0.576253	0.478752	0.00165098	0.0133166	0.00851948	0.945035	0.980638	-0.0195367	0.892869	0.97631	0.016784	0.857062	0.949806	0.444812	7.13422e-07	9.51994e-06	0.567028	9.08308e-08	3.86954e-07	0.141335	0.0231649	0.0606786	0.596014	2.36791e-07
SNX1	0	NA	ENSG00000028528	ENSMUSG00000032382	ENSRNOG00000017029	-0.0974629	0.470386	0.731019	-0.0184082	0.734122	0.903258	-0.145023	0.0474692	0.148408	0.0582426	0.0886637	0.675932	-0.00617227	0.884849	0.95701	-0.0337314	0.748374	0.872822	0.168276	0.155252	0.377979	0.246658	0.0240544	0.0910938	-0.058678	0.548451	0.788121	-0.096335	0.444865	0.8018	-0.000389548	0.996397	0.998837	0.295093	0.000777342	0.00426441	0.685446	3.32407e-16	2.79856e-15	0.224919	9.14312e-08	9.8535e-07	0.432681	0.000381825
TBPL1	0	NA	ENSG00000028839	ENSMUSG00000071359	ENSRNOG00000011114	-0.160751	0.130259	0.393572	0.0231419	0.622975	0.849284	0.0714047	0.343783	0.53252	0.0529276	0.477406	0.908171	0.0667059	0.376332	0.655822	-0.218432	0.167552	0.361741	-0.17848	0.183669	0.417965	0.162676	0.465044	0.644439	-0.281158	0.10991	0.379452	-0.118126	0.469851	0.815458	-0.141591	0.225201	0.54121	-0.317668	0.0231349	0.0707726	0.109731	0.491627	0.595791	-0.306542	8.63377e-05	0.000464195	-0.0412334	0.79956
ARNTL2	1	All disease stages	ENSG00000029153	ENSMUSG00000040187	NaN	0.732846	0.00492206	0.0632323	0.26932	0.0190335	0.171553	0.488251	0.00388857	0.0273115	0.389911	0.00334825	0.235766	0.767483	1.68e-08	1.99e-06	-0.235086	0.645238	0.811943	-0.0981846	0.735553	0.879351	0.4424	0.177919	0.352557	-0.411106	0.227707	0.532697	-0.59774	0.0467335	0.36988	-0.0938301	0.730077	0.897823	0.222958	0.523216	0.689568	0.956641	0.00178748	0.00431765	0.801506	0.000428322	0.0019197	0.793146	0.264368
BCLAF1	0	NA	ENSG00000029363	ENSMUSG00000037608	NaN	-0.148997	0.133354	0.397885	0.0368022	0.29495	0.624864	-0.040011	0.517163	0.687616	-0.031236	0.703	0.955364	-0.0341297	0.725875	0.887149	-0.368934	0.00119867	0.00758726	-0.241297	0.0749295	0.238769	-0.0636035	0.67208	0.80103	-0.292738	0.146333	0.435603	0.127118	0.237979	0.656061	-0.0647189	0.571185	0.816565	-0.0835888	0.38569	0.566696	-0.119365	0.166677	0.248702	-0.235591	9.46944e-06	6.39048e-05	-0.0555566	0.715785
SLC39A9	0	NA	ENSG00000029364	ENSMUSG00000048833	ENSRNOG00000005052	0.119138	0.164059	0.43969	0.0433843	0.127074	0.429416	-0.0356192	0.430903	0.613306	0.028375	0.514082	0.919344	0.00235545	0.969	0.988047	0.380997	0.000250122	0.00192703	0.0977827	0.285037	0.539199	0.098632	0.174876	0.348432	-0.0279476	0.754015	0.898784	0.1823	0.058921	0.404807	0.13391	0.113751	0.387833	0.0730931	0.199742	0.359674	-0.0724964	0.327271	0.434312	-0.0452569	0.21729	0.361193	0.217614	0.00018538
ANK1	0	NA	ENSG00000029534	ENSMUSG00000031543	ENSRNOG00000018241	-0.857783	0.0572791	1	0.133107	0.486907	0.77179	0.198763	0.372609	0.560738	0.170419	0.503208	0.91562	0.516711	0.10212	0.313211	1.04586	0.335129	0.561309	0.912544	0.224525	0.469562	0.722099	0.363355	0.556353	-0.929798	0.361719	1	0.868416	0.532254	1	-0.64128	0.464892	1	2.01232	0.0190111	0.0602943	2.34732	0.0011326	0.00283647	1.30358	0.00780342	0.0241232	2.54161	0.0014806
TFB1M	0	NA	ENSG00000029639	ENSMUSG00000036983	ENSRNOG00000056223	0.061663	0.509524	0.75722	-0.049807	0.228341	0.55792	-0.128446	0.0361844	0.12251	0.0553699	0.351848	0.868828	-0.10037	0.154478	0.403364	-0.444394	0.00383338	0.0199383	-0.0214789	0.890251	0.953594	-0.0168116	0.928772	0.961626	0.0226145	0.845063	0.937968	-0.00937869	0.960502	0.990659	0.113152	0.208454	0.52257	0.00434392	0.971533	0.985506	-0.427519	0.00401683	0.00907341	-0.0140674	0.840628	0.906389	-0.394631	0.00487704
RABEP1	0	NA	ENSG00000029725	ENSMUSG00000020817	ENSRNOG00000005015	-0.170903	0.0275364	0.170124	-0.0224066	0.470331	0.759892	-0.11175	0.0191924	0.0792977	0.0457808	0.28696	0.840526	-0.0171766	0.76965	0.906311	0.0713744	0.382189	0.607931	-0.0994685	0.325135	0.580805	0.160591	0.395193	0.583663	-0.236205	0.101222	0.366022	0.259941	0.0183926	0.248644	-0.0102074	0.885784	0.959902	-0.124799	0.158064	0.305363	-0.0840876	0.354705	0.462385	-0.358276	1.15224e-13	4.01737e-12	0.0939156	0.322077
HMGB3	0	NA	ENSG00000029993	ENSMUSG00000015217	ENSRNOG00000011096	0.526504	0.0145957	0.117663	0.116664	0.182733	0.506051	0.0895811	0.476531	0.652601	0.0627531	0.392572	0.885273	0.0128389	0.869	0.949833	-0.096863	0.536534	0.737501	0.475511	0.0460075	0.170927	-0.550852	0.0573241	0.165541	-0.125317	0.439514	0.716455	0.107408	0.675346	0.904848	0.1022	0.446914	0.740164	0.289009	0.204632	0.366384	1.03015	4.87199e-13	3.27739e-12	0.0498416	0.498892	0.65123	0.410401	0.0286429
NUP160	0	NA	ENSG00000030066	ENSMUSG00000051329	ENSRNOG00000028215	0.00969518	0.897005	0.96154	-0.0616505	0.0406472	0.248638	-0.12583	0.00684447	0.0397529	-0.00297585	0.96743	0.994395	-0.0576506	0.521652	0.766108	-0.0694581	0.618103	0.794668	-0.00447268	0.976479	0.989638	-0.323677	0.106612	0.251171	-0.234157	0.115166	0.387573	0.00159884	0.991573	0.997341	0.0247169	0.812066	0.932741	-0.000592477	0.995866	0.997505	0.272637	0.0354825	0.0650898	-0.138102	0.0329811	0.081098	0.312813	0.00840219
BAK1	0	NA	ENSG00000030110	ENSMUSG00000057789	ENSRNOG00000000485	0.280701	0.0640044	0.269568	0.0182613	0.774451	0.920173	0.293591	0.0138559	0.0639017	0.0767765	0.35366	0.869768	0.133078	0.162989	0.417085	-0.0505731	0.706415	0.848862	0.283481	0.0669185	0.221987	-1.26137	0.00566824	0.0323831	0.299569	0.157012	0.449503	-0.146694	0.362075	0.755817	0.171924	0.200154	0.512636	0.38134	0.00641474	0.024917	0.574368	0.000173685	0.000495531	0.429531	5.05221e-14	1.88193e-12	0.551119	0.0110008
MUSK	0	NA	ENSG00000030304	ENSMUSG00000057280	ENSRNOG00000033567	-0.207314	0.682028	1	0.0274331	0.888797	0.962224	0.0767825	0.794179	0.88401	0.0476035	0.876071	0.983185	0.388346	0.297607	0.578739	NA	NA	NA	NA	NA	NA	NA	NA	NA	NA	NA	NA	NA	NA	NA	NA	NA	NA	NA	NA	NA	NA	NA	NA	NA	NA	NA	NA	NA
IKZF2	0	NA	ENSG00000030419	ENSMUSG00000025997	ENSRNOG00000027430	0.45472	0.0144747	0.117559	0.0390216	0.630025	0.851877	0.156379	0.107882	0.254866	0.247889	0.0712769	0.640035	0.36219	0.0245148	0.12754	0.119978	0.88088	0.944948	0.805848	0.166035	0.393178	2.08256	0.00176844	0.0140208	0.885802	0.211551	1	-1.07674	0.281044	1	0.547407	0.367767	1	2.7672	1.08321e-06	1.36942e-05	2.7491	1.28442e-11	7.75213e-11	0.723529	0.0112408	0.0328702	2.1475	6.35736e-05
GRN	0	NA	ENSG00000030582	ENSMUSG00000034708	ENSRNOG00000021031	0.40166	0.00616283	0.072098	0.0173058	0.771494	0.918591	-0.00692842	0.935979	0.967386	-0.0518694	0.476938	0.908171	-0.00217055	0.978877	0.99166	0.577391	2.13169e-06	2.78553e-05	0.44544	0.00777155	0.0486701	-0.0520428	0.762145	0.861973	0.313264	0.0561534	0.280807	-0.187754	0.257022	0.673075	0.191117	0.033124	0.195034	0.573811	9.06897e-07	1.17665e-05	0.883343	9.43643e-19	9.31899e-18	0.12112	0.022607	0.0594604	0.372681	0.00214534
FAM13B	0	NA	ENSG00000031003	ENSMUSG00000036501	ENSRNOG00000020384	0.124161	0.204927	0.492429	-0.0183533	0.611208	0.84284	0.0610788	0.25965	0.448023	0.0326262	0.649462	0.946437	0.049707	0.579816	0.803707	0.622481	0.00228778	0.0129678	-0.178954	0.0956388	0.279135	-0.0829134	0.774409	0.870043	-0.483305	0.00924074	0.110477	0.0187486	0.916217	0.982213	-0.0625154	0.727632	0.896451	-0.352308	0.0285282	0.0833311	0.183845	0.254658	0.354139	-0.464959	7.70356e-07	6.71851e-06	0.0627372	0.763577
ARHGAP31	0	NA	ENSG00000031081	ENSMUSG00000022799	ENSRNOG00000003088	0.485836	0.00898346	0.0896436	0.162839	0.014715	0.154749	0.187118	0.0501854	0.153746	0.104593	0.391578	0.884853	0.0782616	0.511238	0.759825	0.444026	0.00964277	0.0426321	0.466996	0.00304695	0.0243195	-0.103221	0.629966	0.771208	-0.00401857	0.979779	0.992015	0.136199	0.448921	0.804712	0.139458	0.351243	0.666006	0.402696	0.00112873	0.00585952	0.989276	5.49412e-11	3.16895e-10	0.214986	0.0123329	0.0355909	0.59884	0.00213699
CENPQ	0	NA	ENSG00000031691	ENSMUSG00000023919	ENSRNOG00000056226	-0.244358	0.229641	0.521431	0.0669763	0.498527	0.778447	0.345102	0.00161224	0.0152502	0.0653659	0.641222	0.944025	0.0677028	0.647043	0.844293	0.272923	0.218144	0.429521	-0.099544	0.685312	0.851464	0.181493	0.405283	0.592531	-0.416943	0.0689942	0.308662	0.24224	0.382887	0.768218	-0.0295234	0.844851	0.944656	0.152609	0.455829	0.63127	-0.450746	0.0544505	0.0952888	0.0324202	0.822655	0.894445	0.341584	0.240608
SARS1	0	NA	ENSG00000031698	NaN	ENSRNOG00000020255	-0.0352915	0.646759	0.839845	0.0742723	0.0458149	0.265792	-0.00252663	0.962406	0.980215	-0.00483527	0.925377	0.988945	-0.108227	0.0774441	0.265251	NaN	NaN	NaN	NaN	NaN	NaN	NaN	NaN	NaN	NaN	NaN	NaN	NaN	NaN	NaN	NaN	NaN	NaN	NaN	NaN	NaN	NaN	NaN	NaN	NaN	NaN	NaN	NaN	NaN
RANBP3	0	NA	ENSG00000031823	ENSMUSG00000002372	ENSRNOG00000049785	-0.150317	0.108374	0.359364	0.0117678	0.775042	0.920559	-0.0298971	0.577098	0.735335	-0.0455829	0.456816	0.903441	-0.0944079	0.17899	0.441247	-0.0502219	0.557252	0.752052	-0.171558	0.173031	0.403902	-0.147912	0.0870338	0.219154	0.169043	0.179766	0.47816	-0.184894	0.202457	0.619899	-0.0215917	0.820354	0.935117	-0.132349	0.112422	0.238584	-0.271904	0.00406531	0.00916981	-0.233848	1.26297e-10	2.46828e-09	-0.102447	0.25529
ARID4A	0	NA	ENSG00000032219	ENSMUSG00000048118	ENSRNOG00000026239	-0.416735	0.00169379	0.0345131	-0.0144921	0.786932	0.924278	-0.132232	0.0859668	0.219667	-0.0385414	0.654387	0.947494	-0.138528	0.177958	0.43992	-0.274254	0.0632215	0.182675	-0.0513719	0.659491	0.836274	-0.192432	0.159297	0.326747	-0.12114	0.321867	0.624219	0.278507	0.0327511	0.318753	-0.0244336	0.815898	0.934473	-0.0625291	0.485725	0.658251	0.0102705	0.94633	0.963773	-0.230426	0.000564518	0.00245684	-0.426845	0.00179548
EIPR1	0	NA	ENSG00000032389	ENSMUSG00000036613	ENSRNOG00000009285	-0.310173	0.0592788	0.259368	-0.0353503	0.590965	0.831729	0.0466395	0.614076	0.762301	-0.198826	0.0119635	0.386831	-0.323231	1.23e-05	0.000405571	0.337691	0.0170402	0.067281	-0.0705113	0.643003	0.825453	0.317765	0.124722	0.279191	0.161034	0.391529	0.682558	-0.11322	0.495944	0.831181	0.283023	0.0163983	0.129301	0.301599	0.00552919	0.0220636	0.0233245	0.859532	0.902111	0.200134	0.00310095	0.0109554	0.522827	3.87389e-05
PNPLA6	0	NA	ENSG00000032444	ENSMUSG00000004565	ENSRNOG00000000977	0.254214	0.132771	0.397241	-0.0861602	0.174485	0.494764	-0.115868	0.146922	0.311206	-0.0498197	0.61029	0.940504	-0.0361276	0.744288	0.895122	0.0350263	0.810392	0.907733	-0.304139	0.00662405	0.0430563	-0.251041	0.0863482	0.218034	-0.0310081	0.808161	0.923055	-0.239659	0.130517	0.540047	-0.147925	0.153214	0.448665	-0.327466	0.000154556	0.00107436	-0.547274	0.0002294	0.000642027	-0.174967	0.000637312	0.00273991	-0.078714	0.525247
IFT88	0	NA	ENSG00000032742	ENSMUSG00000040040	ENSRNOG00000009278	-0.127496	0.319424	0.61157	-0.0674853	0.174	0.495	-0.138921	0.0540736	0.161313	-0.00351651	0.951419	0.992856	0.0020152	0.973276	0.990029	-0.589882	0.000585037	0.00407391	-0.00728023	0.966619	0.985383	-0.0510088	0.775366	0.870654	0.179428	0.296025	0.603325	-0.0261718	0.89999	0.979451	0.127921	0.351866	0.666423	0.0506377	0.725435	0.839628	0.0902399	0.547158	0.647174	0.0444278	0.646244	0.770831	0.0814491	0.630835
ALG1	0	NA	ENSG00000033011	ENSMUSG00000039427	ENSRNOG00000002883	0.238563	0.0166	0.126956	-0.0147613	0.704	0.888	0.0221508	0.712058	0.829163	0.0792416	0.135059	0.729102	0.104881	0.0767371	0.263632	-0.227715	0.0705274	0.198199	0.117687	0.288997	0.543397	-0.327813	0.00474366	0.0284731	0.138095	0.358861	0.656438	-0.0474912	0.746241	0.931433	0.0426156	0.701306	0.885332	-0.123732	0.189957	0.347395	-0.163078	0.0930825	0.151364	-0.124733	0.00262267	0.00946987	-0.246439	0.011446
ZCCHC8	0	NA	ENSG00000033030	ENSMUSG00000029427	ENSRNOG00000001243	0.0202882	0.806498	0.920964	-0.0762128	0.0385138	0.242839	-0.219588	0.000268742	0.00439039	-0.047996	0.457581	0.903671	-0.123327	0.0875616	0.285807	-0.453298	0.0023292	0.0131546	-0.35541	0.00119143	0.0118022	-0.155813	0.143697	0.306498	0.130064	0.285912	0.594166	-0.155064	0.300918	0.71068	-0.0746356	0.412927	0.714361	-0.247763	0.00172693	0.0084194	-0.259008	0.00803465	0.0170237	-0.105342	0.0167614	0.0461054	-0.37508	0.000191249
ABCF2	0	NA	ENSG00000033050	ENSMUSG00000028953	ENSRNOG00000010609	0.0613073	0.676159	0.855913	0.0639461	0.247412	0.576213	0.0840074	0.285061	0.475539	0.0248326	0.640991	0.944025	0.115207	0.0387492	0.171988	0.082886	0.474481	0.68912	0.128234	0.169106	0.397869	-0.389296	0.00926187	0.0462874	0.0825563	0.565395	0.797539	-0.167393	0.103831	0.497336	0.0830721	0.401628	0.705727	-0.11186	0.240663	0.411266	-0.255964	0.00271575	0.00634005	-0.0983287	0.00745909	0.0232268	-0.0200127	0.797979
CHPF2	0	NA	ENSG00000033100	ENSMUSG00000038181	ENSRNOG00000010466	0.335886	0.0222145	0.152056	-0.0144335	0.749998	0.90997	-0.0505834	0.502831	0.675139	0.0700603	0.215795	0.804503	0.0487924	0.474752	0.734035	0.584799	2.42037e-05	0.00024626	-0.283811	0.0157512	0.080671	-0.352835	0.0384474	0.125965	-0.196132	0.252906	0.559534	-0.172526	0.286575	0.700358	-0.00933135	0.940858	0.979817	0.0904327	0.455135	0.630452	0.539568	0.000327208	0.000895042	0.094274	0.11618	0.224121	0.160824	0.235229
FUT8	0	NA	ENSG00000033170	ENSMUSG00000021065	ENSRNOG00000008451	0.178916	0.152634	0.424586	-0.0610523	0.271628	0.600247	-0.121907	0.196978	0.373978	0.0649223	0.460348	0.904001	0.309771	0.00319009	0.0304788	0.673026	4.29348e-05	0.00041361	-0.0755326	0.722682	0.872861	-0.172649	0.382954	0.573299	-0.318348	0.0830825	0.335696	-0.125838	0.646261	0.896121	0.0963082	0.546189	0.801612	0.183162	0.277111	0.454006	0.180606	0.217641	0.311234	-0.136046	0.180828	0.314413	0.627183	0.000105851
UBA6	0	NA	ENSG00000033178	ENSMUSG00000035898	ENSRNOG00000021931	0.382127	0.000589652	0.0194576	0.0193774	0.622191	0.849284	-0.0290116	0.622556	0.768135	0.107144	0.202182	0.800059	0.111319	0.265647	0.543667	0.343268	0.0389188	0.127795	0.11069	0.549549	0.762018	0.0305938	0.891928	0.941671	-0.548499	0.0568876	0.282343	0.213493	0.24638	0.664381	0.0482221	0.743197	0.903434	0.140652	0.346852	0.528729	0.534637	6.52746e-05	0.000198411	-0.0775592	0.387405	0.549391	0.593448	3.01719e-07
GAB2	0	NA	ENSG00000033327	ENSMUSG00000004508	ENSRNOG00000011882	0.515601	0.000489104	0.0173466	-0.00129506	0.985796	0.994245	-0.0832915	0.428727	0.611759	0.0408776	0.667044	0.950328	-0.0760041	0.486516	0.741629	0.537226	0.00675243	0.031915	0.862511	0.000259815	0.00363381	0.494119	0.0830345	0.21267	0.109231	0.70203	0.875261	0.195267	0.467394	0.814252	0.533246	0.029517	0.184378	1.12152	2.98956e-09	7.18131e-08	2.49199	1.93804e-54	9.57418e-53	0.477461	4.38241e-05	0.000254456	1.27504	6.13108e-07
ATP6V0A1	0	NA	ENSG00000033627	ENSMUSG00000019302	ENSRNOG00000036814	0.160139	0.0970204	0.337084	-0.0216002	0.587923	0.830231	-0.019788	0.755435	0.857554	0.0624272	0.292141	0.843126	0.0282012	0.697282	0.871711	0.291187	0.0813647	0.219847	-0.04721	0.645961	0.826966	-0.775435	0.00442672	0.0270647	0.196755	0.0845084	0.338473	-0.00857124	0.934177	0.985048	0.173022	0.0438545	0.230005	0.240544	0.00091271	0.00487669	-0.0756581	0.346173	0.453509	-0.148126	0.00361505	0.012508	-0.168128	0.190624
PIAS1	0	NA	ENSG00000033800	ENSMUSG00000032405	ENSRNOG00000034272	-0.241809	0.00163167	0.0335876	0.000890673	0.98286	0.99276	0.00935772	0.85264	0.921766	-0.0281418	0.612516	0.940504	-0.00233288	0.973442	0.990086	-0.269306	0.0830627	0.223079	-0.0520459	0.593159	0.790772	-0.269686	0.0544317	0.16001	-0.246102	0.107874	0.376826	-0.0193648	0.838986	0.962386	-0.0129964	0.881442	0.958207	-0.0488236	0.619075	0.765145	0.0592118	0.474558	0.579996	-0.105334	0.072175	0.153921	0.137756	0.21994
SLC4A7	0	NA	ENSG00000033867	ENSMUSG00000021733	ENSRNOG00000005957	0.0262188	0.921408	0.969529	0.00583732	0.947794	0.982155	0.244935	0.0967283	0.237083	-0.00136124	0.992453	0.99887	0.220584	0.194118	0.4606	0.170654	0.401108	0.6256	-0.11197	0.522347	0.742061	-0.17393	0.357226	0.55031	-0.505697	0.0154356	0.147107	0.258515	0.171344	0.587204	-0.106727	0.400725	0.705125	-0.184264	0.120299	0.250213	0.234875	0.160281	0.240662	-0.234276	0.00239409	0.00874303	0.0913682	0.516804
APBA2	0	NA	ENSG00000034053	ENSMUSG00000030519	ENSRNOG00000016358	-0.225787	0.182516	0.464119	0.103647	0.233165	0.56278	0.0596269	0.53	0.698318	0.079962	0.506011	0.916319	0.126734	0.360048	0.640915	-0.442765	0.496154	0.707219	-0.0753103	0.869695	0.945447	0.959835	0.195544	0.37464	-0.662236	0.197874	0.499343	-1.45118	0.0311316	1	-0.863081	0.0503082	0.249761	-0.0526933	0.921722	0.957754	0.336291	0.492043	0.596155	-0.111303	0.796516	0.877763	-0.0762151	0.854669
MAP2K3	0	NA	ENSG00000034152	ENSMUSG00000018932	NaN	0.100675	0.523482	0.766974	-0.124581	0.0699741	0.326024	-0.042796	0.638331	0.779594	-0.0661531	0.327707	0.857478	-0.131581	0.10466	0.317701	-0.128004	0.209681	0.419638	-0.138873	0.176053	0.407722	-0.28432	0.0863898	0.218081	0.594362	0.00435312	0.0708669	-0.286558	0.0101112	0.196126	0.287057	0.053599	0.259295	-0.12476	0.211755	0.375348	-0.418758	3.83358e-06	1.36352e-05	0.169124	0.000549157	0.00239573	-0.378105	1.00835e-05
EFCAB1	0	NA	ENSG00000034239	ENSMUSG00000068617	NaN	-1.18993	0.000546312	1	-0.125951	0.474613	0.763596	-0.34041	0.065939	0.183746	-0.493169	0.0111067	0.377661	-0.472919	0.0575995	0.219453	NA	NA	NA	NA	NA	NA	NA	NA	NA	NA	NA	NA	NA	NA	NA	NA	NA	NA	NA	NA	NA	2.84691	0.029053	0.0544721	NA	NA	NA	NA	NA
TMSB10	0	NA	ENSG00000034510	ENSMUSG00000079523	NaN	0.578095	0.00696773	0.0775691	0.206087	0.0158283	0.158767	0.78798	3.94e-06	0.000215532	-0.0245759	0.805277	0.974636	0.311387	0.0113523	0.0758936	0.136057	0.519763	0.724505	1.45433	5.69808e-06	0.000182626	-0.22962	0.567708	0.726844	0.427806	0.0328558	0.215023	-0.400504	0.374194	0.763463	0.0903763	0.572969	0.817497	1.43682	7.04584e-06	7.17867e-05	2.60248	1.1171e-62	7.60184e-61	1.03089	2.54314e-14	9.91369e-13	1.63272	8.69221e-12
ASTE1	0	NA	ENSG00000034533	ENSMUSG00000032567	ENSRNOG00000013059	-0.260583	0.0381725	0.204288	-0.0447605	0.398537	0.708538	-0.0439696	0.528419	0.697312	-0.155349	0.00507	0.281	-0.298443	3.82e-06	0.000157979	0.220007	0.260347	0.480854	-0.0859732	0.680214	0.848383	-0.160134	0.356564	0.549646	-0.146051	0.420129	0.70126	-0.114302	0.631398	0.891395	-0.25025	0.121385	0.40061	-0.440629	0.00982271	0.0352745	0.0489441	0.743081	0.814673	-0.368876	0.000822493	0.00342695	-0.369876	0.043401
RNF19A	0	NA	ENSG00000034677	ENSMUSG00000022280	ENSRNOG00000009658	0.0242594	0.83749	0.934564	0.108893	0.0174278	0.165564	0.0741807	0.305883	0.49791	0.0348217	0.679	0.952	0.205355	0.0205863	0.113652	0.124196	0.203042	0.411465	0.185735	0.0822761	0.253465	0.19984	0.169857	0.341043	-0.100755	0.446457	0.720378	0.0497988	0.668624	0.903071	0.0802199	0.488083	0.765892	-0.00577072	0.951491	0.973937	0.172556	0.0418361	0.0753526	-0.297272	8.19185e-11	1.64373e-09	0.0679071	0.394852
PEX3	0	NA	ENSG00000034693	ENSMUSG00000019809	ENSRNOG00000015660	0.22027	0.0177022	0.131807	0.0419822	0.294737	0.624665	0.0300787	0.666139	0.799184	0.0336576	0.674406	0.951354	-0.0215386	0.85139	0.942889	0.280907	0.040003	0.130636	-0.0672261	0.613471	0.804377	0.0367333	0.650093	0.785518	-0.0582457	0.645411	0.846443	0.192896	0.0809691	0.455575	0.0443484	0.622098	0.845125	-0.0174288	0.824944	0.901145	-0.338031	0.000701349	0.00181873	-0.00770521	0.880694	0.932018	-0.080454	0.529145
GABARAPL2	0	NA	ENSG00000034713	ENSMUSG00000031950	ENSRNOG00000051416	0.113845	0.377359	0.661541	-0.032235	0.521258	0.792594	0.22974	0.00722881	0.0411861	-0.0147625	0.678051	0.951849	-0.00101459	0.983443	0.993249	-0.179449	0.262812	0.483446	-0.0557391	0.616929	0.806718	-0.416179	0.0242031	0.0913857	0.0115899	0.90573	0.964732	-0.00755986	0.945411	0.986496	-0.0506214	0.520173	0.787671	-0.0934889	0.35205	0.534067	-0.605388	6.87467e-16	5.66485e-15	0.0251942	0.608627	0.742212	-0.0097895	0.919146
MYOC	0	NA	ENSG00000034971	ENSMUSG00000026697	ENSRNOG00000003221	-4.16497	0.0436071	1	-1.79393	0.0479552	0.271831	-0.560141	0.609813	0.758941	NA	NA	NA	1.64693	0.230496	0.504605	NA	NA	NA	0.783922	0.501876	0.727322	1.35815	0.338593	0.532267	NA	NA	NA	-1.68589	0.480698	1	NA	NA	NA	NA	NA	NA	NA	NA	NA	-1.11518	0.25865	0.410177	NA	NA
SH3YL1	0	NA	ENSG00000035115	ENSMUSG00000020669	ENSRNOG00000005522	-0.233147	0.0884122	0.321624	-0.00645991	0.924239	0.974019	0.334319	0.000487743	0.00662646	0.159006	0.167426	0.764074	0.687188	2.71e-07	1.84e-05	-0.0342105	0.84823	0.928708	-0.228842	0.185914	0.420392	-0.012408	0.933736	0.96504	-0.0969728	0.537562	0.781507	0.103922	0.568058	0.865438	-0.223655	0.0770064	0.315555	-0.190588	0.118075	0.247117	-0.185804	0.243403	0.341189	0.0153047	0.889771	0.937216	-0.333193	0.0139443
FAM136A	0	NA	ENSG00000035141	ENSMUSG00000057497	ENSRNOG00000016273	-0.06997	0.393397	0.673765	0.0277254	0.437311	0.735983	0.110771	0.0532539	0.159677	-0.00499764	0.940007	0.991128	0.00889936	0.885137	0.95701	-0.0722957	0.621746	0.79688	-0.0755644	0.487214	0.716319	-0.0940336	0.53116	0.698603	-0.0686909	0.478003	0.740507	0.0604317	0.538521	0.849424	0.0226206	0.647709	0.856645	-0.168617	0.0173316	0.0560279	-0.292589	0.00239268	0.00565651	-0.0615332	0.166416	0.295222	0.00846947	0.93904
VCL	0	NA	ENSG00000035403	ENSMUSG00000021823	ENSRNOG00000010765	-0.0236913	0.890499	0.95795	0.135397	0.0277498	0.206827	0.361008	0.000174463	0.00322401	0.0496832	0.502462	0.91562	0.220627	0.00736506	0.0558528	0.261868	0.139216	0.319845	0.280156	0.0878338	0.263256	-0.186466	0.348661	0.541933	0.129184	0.495296	0.751634	0.29456	0.0589142	0.404807	0.295626	0.074337	0.308768	0.400543	0.000447873	0.00267552	0.68734	1.11084e-05	3.73326e-05	-0.318774	4.76093e-10	8.24685e-09	0.33436	0.000554478
DEPDC1B	0	NA	ENSG00000035499	ENSMUSG00000021697	ENSRNOG00000010701	0.0797857	0.788424	1	-0.0126304	0.918441	0.971843	0.0073439	0.965339	0.981615	0.0411417	0.838589	0.980448	1.19517	9.87e-06	0.000340632	2.70146	0.00428074	0.0218965	0.859028	0.480988	0.710931	3.16383	0.00218452	0.0164019	NA	NA	NA	-0.932061	0.640038	1	NA	NA	NA	2.18972	0.00464116	0.0191301	3.15945	7.69137e-05	0.000231022	1.13525	0.178367	0.311192	2.29133	0.00184405
DAPK2	0	NA	ENSG00000035664	ENSMUSG00000032380	ENSRNOG00000017332	0.116075	0.571149	0.797439	-0.183466	0.0205217	0.177377	-0.194736	0.096163	0.236323	0.0330212	0.772899	0.969327	0.313746	0.0275945	0.137992	0.141616	0.447013	0.667514	0.478482	0.00029563	0.00399832	0.414029	0.148779	0.31383	0.222415	0.295375	0.602822	0.0560035	0.613934	0.885833	0.207712	0.141452	0.431726	-0.107421	0.373879	0.555286	0.888409	1.66267e-05	5.45664e-05	-0.0759351	0.292099	0.448532	0.625812	0.000155901
NSMAF	0	NA	ENSG00000035681	ENSMUSG00000028245	ENSRNOG00000010234	0.126354	0.407521	0.683832	0.102562	0.0730076	0.332087	0.120125	0.129268	0.285356	0.0875786	0.0897758	0.676966	0.129217	0.0442777	0.186537	-0.128843	0.250363	0.468772	0.163615	0.120508	0.321362	0.169545	0.0663423	0.182882	-0.160358	0.128534	0.409556	-0.0353744	0.768552	0.938833	0.0834953	0.246719	0.565367	0.0855202	0.357199	0.539015	0.238079	0.00195341	0.00468923	0.0775582	0.108217	0.212103	-0.045999	0.672918
STAP1	0	NA	ENSG00000035720	ENSMUSG00000029254	ENSRNOG00000002014	0.116191	0.803733	1	0.367438	0.0812921	0.348925	0.612778	0.025405	0.0963015	0.365315	0.167837	0.764541	0.271497	0.32338	0.60568	3.92018	1.48543e-48	3.5536e-46	1.3914	2.95424e-07	1.67472e-05	1.78771	0.00945171	0.0469398	2.87126	1.81598e-16	1.40052e-13	0.815665	0.111739	0.509178	2.80612	5.94221e-31	2.21035e-27	1.03645	6.79232e-05	0.000529586	4.33967	1.99581e-35	4.52714e-34	3.59723	1.13417e-48	1.37304e-45	2.86009	2.40281e-07
TIMP2	0	NA	ENSG00000035862	ENSMUSG00000017466	ENSRNOG00000033143	0.214871	0.117481	0.374152	0.0865651	0.185439	0.509249	0.505289	1.42e-06	9.98e-05	0.0473054	0.580912	0.933997	0.128501	0.1857	0.449694	-0.0351379	0.854984	0.932546	0.810233	0.000237341	0.00339423	0.174136	0.432832	0.616532	0.224802	0.228873	0.533448	-0.650495	0.0576012	0.402511	0.0323317	0.802835	0.928922	0.805169	2.41076e-06	2.76457e-05	2.62657	5.05614e-74	5.24792e-72	0.4966	6.65734e-10	1.11421e-08	1.3072	1.15318e-12
RFC1	0	NA	ENSG00000035928	ENSMUSG00000029191	ENSRNOG00000002855	-0.0897324	0.372933	0.658833	0.0103074	0.809666	0.933794	-0.119807	0.0809919	0.211121	0.0713635	0.188496	0.785588	0.0224143	0.752817	0.898617	0.128021	0.335765	0.561967	0.0600211	0.535638	0.752034	0.174147	0.142061	0.304169	-0.0406971	0.649236	0.848598	0.0104146	0.931182	0.985008	0.098217	0.160372	0.460118	0.0933494	0.253867	0.427827	0.11305	0.209688	0.301413	-0.0380168	0.441999	0.601863	0.168271	0.154631
TBC1D23	0	NA	ENSG00000036054	ENSMUSG00000022749	ENSRNOG00000001642	-0.04995	0.630533	0.831965	0.0335623	0.354795	0.676075	-0.0208541	0.702861	0.823681	0.0480271	0.594838	0.937693	0.0720989	0.498	0.750486	0.323221	0.0289158	0.101902	-0.160478	0.159842	0.383974	0.19867	0.225075	0.41095	-0.225237	0.141255	0.42805	0.28054	0.053024	0.390065	-0.12093	0.241473	0.559848	0.102152	0.388455	0.569358	0.312443	0.00149781	0.00368288	-0.0357211	0.500841	0.652702	-0.0197475	0.908643
CUL3	0	NA	ENSG00000036257	ENSMUSG00000004364	ENSRNOG00000015633	-0.0912047	0.236828	0.529593	-0.0493658	0.123134	0.421446	-0.0875781	0.0833665	0.214727	0.0249523	0.678843	0.951849	-0.0914217	0.248773	0.526826	0.142967	0.144108	0.327441	-0.0990016	0.490903	0.719446	-0.0730876	0.536226	0.703074	-0.369334	0.106789	0.374734	0.0446731	0.67016	0.903102	-0.0686869	0.360937	0.675444	-0.260553	0.000356039	0.00219586	-0.325266	0.00248143	0.00584278	-0.127142	0.000575359	0.00249804	-0.240256	0.0478427
MYOM2	0	NA	ENSG00000036448	ENSMUSG00000031461	ENSRNOG00000011754	0.671835	0.369706	0.655599	-1.11268	1.51e-06	0.00119842	-0.477514	0.141403	0.303314	-0.109894	0.455439	0.902934	-0.195254	0.222449	0.49443	NA	NA	NA	NA	NA	NA	NA	NA	NA	NA	NA	NA	NA	NA	NA	NA	NA	NA	NA	NA	NA	NA	NA	NA	NA	NA	NA	NA	NA
OTC	0	NA	ENSG00000036473	ENSMUSG00000031173	ENSRNOG00000003370	-0.196659	0.218926	0.508926	0.0188271	0.755359	0.912498	0.0408428	0.673691	0.803836	0.069163	0.342466	0.864843	0.115517	0.200228	0.468544	-0.49731	0.00161841	0.00980822	-0.40629	0.000442105	0.0055415	-0.127403	0.421756	0.606762	-0.125514	0.373424	0.668848	-0.0551207	0.650051	0.897406	-0.247665	0.00243407	0.0385282	-0.37621	2.205e-06	2.54299e-05	-1.56128	3.23238e-77	3.75304e-75	-0.212144	3.4686e-06	2.60366e-05	-0.905839	3.69216e-18
CYP46A1	0	NA	ENSG00000036530	ENSMUSG00000021259	ENSRNOG00000007147	-0.270884	0.035034	0.195203	-0.0174057	0.752089	0.910856	-0.180916	0.0497841	0.152791	-0.0948736	0.498769	0.91562	-0.130173	0.384302	0.663067	2.12079	1.72508e-09	3.90655e-08	0.176934	0.725824	0.874487	-0.0665878	0.90658	0.948732	0.529588	0.34038	0.640351	-0.168588	0.777874	0.942114	0.091814	0.841652	0.943134	-0.218859	0.439379	0.615744	0.72473	0.0640588	0.109752	0.0118845	0.95725	0.975578	-0.374368	0.0603509
ZZZ3	0	NA	ENSG00000036549	ENSMUSG00000039068	ENSRNOG00000050321	-0.171329	0.0290169	0.175568	-0.0364114	0.215218	0.542944	-0.159652	0.00224349	0.0190557	-0.0195023	0.7104	0.956851	-0.10021	0.108542	0.324761	0.171321	0.0941295	0.243715	-0.00343425	0.977343	0.989863	-0.120498	0.339034	0.532563	-0.20134	0.118388	0.392327	0.0637818	0.603343	0.882495	-0.0460915	0.580331	0.822356	-0.165381	0.12744	0.260906	0.291581	0.00115332	0.00288486	-0.217126	1.78212e-05	0.000112988	-0.147135	0.281311
USP2	0	NA	ENSG00000036672	ENSMUSG00000032010	ENSRNOG00000006663	0.0516551	0.859464	0.945101	-0.148452	0.26442	0.593651	-0.00974037	0.957778	0.978567	-0.0925764	0.53185	0.922067	-0.11696	0.413229	0.686305	1.9303	8.62936e-09	1.73667e-07	1.62714	8.94017e-07	4.02355e-05	-0.622428	0.305388	0.498766	0.956442	0.187668	0.487046	-0.990862	0.0440247	0.359635	0.762159	0.270434	0.588494	0.107384	0.854208	0.919545	0.152382	0.401548	0.510436	1.20735	0.00198174	0.00742251	-0.730453	3.23713e-05
CASR	0	NA	ENSG00000036828	ENSMUSG00000051980	ENSRNOG00000002265	-1.14619	0.248444	1	-0.776886	0.0386798	0.24322	0.627527	0.234511	0.418105	-0.320992	0.287348	0.840866	1.00693	0.017329	0.101365	NA	NA	NA	NA	NA	NA	NA	NA	NA	NA	NA	NA	NA	NA	NA	NA	NA	NA	NA	NA	NA	NA	NA	NA	NA	NA	NA	NA	NA
TUBG2	0	NA	ENSG00000037042	ENSMUSG00000045007	ENSRNOG00000006494	0.127336	0.460509	0.723304	-0.0537469	0.419415	0.723419	-0.00756801	0.931256	0.964608	0.159004	0.188643	0.785714	0.147389	0.234405	0.509255	-1.32802	0.11324	0.278169	0.472127	0.611112	1	-0.421402	0.642719	0.780486	0.506193	0.593107	1	-0.482684	0.743994	1	0.332229	0.696529	1	0.208673	0.775551	0.870192	1.34666	0.0181765	0.0357974	-0.0808647	0.869945	0.925362	1.35216	0.0449242
FLT4	0	NA	ENSG00000037280	ENSMUSG00000020357	ENSRNOG00000002511	-0.0817055	0.63365	0.833657	-0.075281	0.150515	0.464693	-0.244697	0.00255566	0.0208224	-0.144825	0.134518	0.728319	-0.24839	0.0181141	0.104353	0.309916	0.146667	0.331573	0.720682	0.000574633	0.00678724	-0.484517	0.193862	0.372657	0.497698	0.00272417	0.053565	0.10991	0.660068	0.900527	0.516668	0.00222323	0.036391	0.746367	5.57393e-07	7.67329e-06	1.73085	6.3987e-21	7.20168e-20	0.109049	0.115964	0.223818	0.792535	3.95409e-06
NSUN2	0	NA	ENSG00000037474	ENSMUSG00000021595	ENSRNOG00000017254	0.0489487	0.634242	0.83389	-0.0744036	0.0784577	0.343432	-0.230836	0.000342752	0.00515781	-0.0117885	0.790974	0.972725	-0.0892282	0.0778184	0.266193	0.00260571	0.981039	0.991568	-0.232152	0.0189892	0.0923505	-0.151865	0.273009	0.463588	-0.18885	0.0438585	0.24904	-0.135341	0.194955	0.614707	-0.159174	0.0308754	0.188449	-0.365214	6.72905e-08	1.16518e-06	-0.816445	2.02271e-16	1.73783e-15	-0.164349	5.18069e-06	3.71969e-05	-0.368528	0.00108309
FBXO42	0	NA	ENSG00000037637	ENSMUSG00000028920	ENSRNOG00000014305	0.0071587	0.935298	0.974976	-0.00304326	0.938337	0.979319	-0.0998442	0.063211	0.178937	-0.0167043	0.722698	0.957454	-0.019352	0.732194	0.890445	0.0471211	0.734584	0.864952	-0.0394588	0.701955	0.860852	-0.427172	0.0145679	0.0637338	-0.0186355	0.883544	0.954961	-0.0238262	0.838963	0.962386	-0.0148289	0.873563	0.955225	-0.118798	0.192713	0.350984	0.0675306	0.525618	0.626673	-0.1373	0.00729142	0.0227926	-0.211735	0.0833607
MFAP3	0	NA	ENSG00000037749	ENSMUSG00000020522	ENSRNOG00000002443	-0.0177472	0.814178	0.924665	0.0130328	0.648416	0.860486	-0.0493633	0.308853	0.500358	0.0796534	0.578904	0.933313	0.129305	0.470857	0.731361	0.201471	0.0791435	0.215701	0.196915	0.0690066	0.22631	-0.268312	0.0613826	0.173077	-0.191005	0.230871	0.536036	-0.00961661	0.951839	0.988654	0.032776	0.783121	0.920675	0.18978	0.0575301	0.143393	0.482399	1.78476e-05	5.83776e-05	0.0219356	0.679125	0.794227	0.27213	0.0069239
MRI1	0	NA	ENSG00000037757	ENSMUSG00000004996	ENSRNOG00000026211	-0.0188182	0.890818	0.95795	-0.138317	0.0223842	0.184943	-0.233121	0.0222498	0.0874415	-0.205395	0.020598	0.45197	-0.225598	0.0388	0.172	-0.566671	2.09415e-06	2.74031e-05	-0.00600256	0.963583	0.983954	-0.0672321	0.615894	0.76134	0.153977	0.278359	0.584951	-0.332562	0.0091009	0.186531	0.00420264	0.969688	0.990113	-0.0854224	0.452984	0.62833	-0.382658	0.00284278	0.00661781	0.0299087	0.61303	0.745951	-0.318358	0.0092436
METTL1	0	NA	ENSG00000037897	ENSMUSG00000006732	ENSRNOG00000047895	-0.0452166	0.854067	0.941828	0.156368	0.0927083	0.368973	0.324066	0.0183514	0.0769616	0.0224734	0.83566	0.979869	-0.015755	0.894624	0.960371	-0.390072	0.00137374	0.00852762	0.161356	0.222285	0.46718	0.0302788	0.866526	0.928505	-0.0899861	0.63453	0.839469	-0.0945134	0.663451	0.901603	0.0226795	0.868705	0.953486	0.251287	0.00765255	0.028836	-0.190714	0.241879	0.339539	0.279712	0.000383122	0.00173712	0.166275	0.270895
AGA	0	NA	ENSG00000038002	ENSMUSG00000031521	ENSRNOG00000000108	0.103388	0.535028	0.77517	0.0963262	0.154466	0.470037	0.212061	0.0160462	0.0706613	0.0818518	0.187906	0.785296	0.207981	0.00804899	0.0595295	0.401737	0.000182901	0.00147172	0.430188	1.09426e-06	4.82347e-05	0.386579	0.0620793	0.17457	0.187529	0.0871158	0.344052	0.190886	0.137929	0.546074	0.168727	0.0313449	0.189894	0.303831	0.00982155	0.0352745	0.36083	2.12532e-05	6.88519e-05	0.273742	9.05877e-08	9.7771e-07	0.497117	4.00406e-06
PI4K2B	0	NA	ENSG00000038210	ENSMUSG00000029186	ENSRNOG00000003924	-0.0976972	0.242541	0.536609	-0.00213916	0.956791	0.983954	-0.0886396	0.115446	0.266033	0.0555683	0.520493	0.920427	-0.0320262	0.746524	0.895948	0.414547	0.000498442	0.00353916	-0.0969717	0.432217	0.673625	0.259321	0.279614	0.470382	-0.362947	0.00180874	0.04164	-0.105069	0.439704	0.799935	-0.182322	0.0100374	0.094592	-0.11917	0.198369	0.357946	-0.505417	3.52407e-05	0.00011113	-0.413606	1.7484e-11	4.03168e-10	0.149012	0.281728
BOD1L1	0	NA	ENSG00000038219	NaN	ENSRNOG00000050437	-0.0287096	0.758	0.897106	0.0256851	0.511	0.787	-0.0760228	0.229322	0.41217	0.0223298	0.742	0.96104	0.0146616	0.854598	0.943714	NaN	NaN	NaN	NaN	NaN	NaN	NaN	NaN	NaN	NaN	NaN	NaN	NaN	NaN	NaN	NaN	NaN	NaN	NaN	NaN	NaN	NaN	NaN	NaN	NaN	NaN	NaN	NaN	NaN
MAT2B	0	NA	ENSG00000038274	ENSMUSG00000042032	ENSRNOG00000003177	-0.196387	0.0797137	0.303425	0.041835	0.382943	0.697307	0.141096	0.0244251	0.0934086	0.0499856	0.593882	0.937271	0.0900117	0.444437	0.710442	-0.0110139	0.940856	0.972596	0.11524	0.183139	0.417265	0.293794	0.00584754	0.0330355	0.0355528	0.794644	0.916597	-0.0225102	0.864716	0.970557	0.141029	0.134953	0.422736	0.00912873	0.902579	0.946825	0.0911233	0.313019	0.419515	0.0982529	0.0103843	0.0307535	-0.235868	0.048258
TLL1	0	NA	ENSG00000038295	ENSMUSG00000053626	ENSRNOG00000033528	-0.789011	0.0803258	1	0.178095	0.425828	0.727639	0.193583	0.443353	0.623845	-0.13018	0.601878	0.938854	0.649402	0.0144059	0.0896149	NA	NA	NA	NA	NA	NA	NA	NA	NA	NA	NA	NA	NA	NA	NA	NA	NA	NA	NA	NA	NA	2.49863	0.0894363	0.146117	2.03116	0.0286714	0.0724045	NA	NA
EDC4	0	NA	ENSG00000038358	ENSMUSG00000036270	ENSRNOG00000024025	-0.00698329	0.960724	0.983756	-0.0944211	0.110113	0.39981	-0.213601	0.00346242	0.025485	-0.0273948	0.710559	0.956851	-0.165566	0.0430967	0.183696	-0.292693	0.0726049	0.202603	-0.322948	0.00743209	0.0469731	-0.291509	0.00315444	0.021227	0.069668	0.633166	0.838943	-0.413708	0.000562851	0.0362057	-0.141491	0.144572	0.43659	-0.088016	0.359275	0.541429	-0.0943131	0.319699	0.426328	-0.133878	0.0309012	0.0769299	-0.229419	0.0602531
TRIO	0	NA	ENSG00000038382	ENSMUSG00000022263	ENSRNOG00000012148	-0.137523	0.297658	0.59199	-0.00679842	0.87822	0.960008	-0.0647265	0.391834	0.578034	0.0312575	0.57589	0.932578	-0.0320237	0.649417	0.845689	-0.0868341	0.634178	0.805539	0.00545595	0.955153	0.98019	-0.231162	0.103891	0.246566	-0.181253	0.192364	0.493228	0.0246945	0.838332	0.962328	-0.0789684	0.52405	0.790404	0.185517	0.125718	0.258149	0.622363	0.000251807	0.000700256	0.0668042	0.224616	0.370439	0.124084	0.434424
VCAN	1	Disease progression	ENSG00000038427	ENSMUSG00000021614	ENSRNOG00000029212	0.467411	0.123558	0.382759	0.28748	0.0647299	0.313846	1.87442	1.63e-09	5.29e-07	0.346228	0.0431202	0.557653	1.45375	9.55e-13	4.35e-10	2.23682	0.00835275	0.0379227	2.63651	1.05183e-05	0.000297433	1.45607	0.0147752	0.064359	-1.26775	0.236499	1	-0.122924	0.919186	1	-2.02138	0.0530012	1	2.75007	2.441e-06	2.7975e-05	4.79788	3.88406e-20	4.16426e-19	1.34028	0.00286381	0.0102237	4.63172	9.31945e-15
CLEC16A	0	NA	ENSG00000038532	ENSMUSG00000068663	ENSRNOG00000057378	0.0937893	0.378129	0.662052	-0.0139775	0.782425	0.922148	-0.162765	0.0147491	0.0667639	0.0439613	0.498817	0.91562	-0.00115718	0.989186	0.99546	0.394366	0.00130518	0.00815358	-0.0867031	0.384825	0.636696	-0.545755	0.0112131	0.0528675	-0.0955312	0.569954	0.800658	0.060915	0.722515	0.924649	0.139337	0.334826	0.650569	-0.126261	0.196732	0.355936	-0.280087	0.0130706	0.0265298	-0.189239	0.00281822	0.0100841	0.0553797	0.556275
MSR1	0	NA	ENSG00000038945	ENSMUSG00000025044	ENSRNOG00000012779	0.106979	0.654205	0.844987	0.252262	0.0241749	0.193467	0.25595	0.0744878	0.199507	0.408849	0.0395439	0.54592	0.490742	0.0288616	0.141972	0.690665	0.000125433	0.00105242	1.0954	4.17307e-09	4.90107e-07	0.902648	4.60485e-08	4.03104e-06	-0.585665	0.00645072	0.089281	0.473864	0.0806062	0.455014	0.113945	0.551883	0.806311	1.06264	3.06339e-07	4.52402e-06	1.86265	2.0114e-35	4.55748e-34	0.355463	0.00065696	0.00281309	1.51442	2.50041e-17
CDH1	0	NA	ENSG00000039068	ENSMUSG00000000303	ENSRNOG00000020151	0.316935	0.0472399	0.229439	0.0862173	0.129784	0.434107	-0.11606	0.20162	0.379614	0.0921733	0.218757	0.804638	0.0434009	0.614234	0.824516	-3.04718	1.99682e-16	1.00978e-14	1.2824	0.0193907	0.0938712	-0.547686	0.1194	0.270982	-0.132927	0.766728	0.904232	-0.03735	0.939418	0.986107	-0.0581285	0.877268	0.957025	-0.640607	0.112529	0.238699	0.866471	0.0563913	0.0983617	0.0513577	0.693674	0.804976	0.473791	0.136013
MTREX	0	NA	ENSG00000039123	ENSMUSG00000016018	ENSRNOG00000010125	-0.0943452	0.187059	0.470825	-0.0231195	0.368983	0.686362	-0.0529187	0.280706	0.47164	-0.00954809	0.874655	0.983185	-0.0373773	0.660193	0.851789	-0.139577	0.269449	0.491344	0.0815621	0.495287	0.722943	-0.0813331	0.587004	0.740593	-0.162388	0.188474	0.487952	-0.101301	0.418783	0.789822	-0.0264767	0.773665	0.917972	0.00440857	0.96449	0.981686	-0.152439	0.0581036	0.100861	-0.135813	0.0107148	0.0315694	0.0214732	0.850162
DNAH5	0	NA	ENSG00000039139	ENSMUSG00000022262	ENSRNOG00000048363	-0.517702	0.376355	0.660995	-0.338922	0.147436	0.460641	0.551296	0.109042	0.256503	0.774094	0.0105819	0.371606	1.7753	9.58e-08	7.94e-06	-1.6442	0.0367047	0.122305	-0.296656	0.743045	0.883687	-0.887019	0.342027	0.535052	0.344571	0.76899	1	-2.22523	0.094845	1	NA	NA	NA	1.30472	0.112772	0.239021	0.702705	0.2949	0.400055	0.177713	0.728645	0.830913	-0.650814	0.255583
ZFYVE16	0	NA	ENSG00000039319	ENSMUSG00000021706	ENSRNOG00000013055	0.172131	0.14	0.407	-0.101204	0.0262	0.201	-0.171452	0.00269	0.0215839	0.0932362	0.291672	0.843126	-0.00639088	0.952024	0.980956	0.836207	2.09425e-12	7.10524e-11	0.0693436	0.623821	0.810719	0.315049	0.210557	0.393402	-0.239239	0.209369	0.513782	0.087177	0.655617	0.89921	-0.0643728	0.627663	0.848253	0.409597	0.00817937	0.0303886	0.635778	3.7539e-05	0.000117709	-0.079104	0.339243	0.500397	0.367054	0.0102594
RIPOR1	0	NA	ENSG00000039523	ENSMUSG00000038604	ENSRNOG00000017604	-0.0523143	0.74209	0.889623	-0.0695317	0.344301	0.666236	0.111439	0.197895	0.375209	0.0358342	0.686355	0.952333	-0.0296054	0.793565	0.918292	0.0669777	0.681895	0.83366	0.252033	0.0779955	0.244175	-0.764271	0.0192005	0.0777514	0.0252844	0.863078	0.946999	-0.171698	0.229184	0.648006	0.124167	0.24926	0.566708	0.280035	0.00152739	0.00756775	0.645896	6.58176e-12	4.06802e-11	0.079013	0.0793234	0.166062	0.150906	0.296544
C6	0	NA	ENSG00000039537	ENSMUSG00000022181	ENSRNOG00000024115	-0.264806	0.0584895	0.257663	-0.106679	0.0644	0.313	-0.219205	0.0135	0.0627	-0.0643979	0.40209	0.889441	-0.117693	0.194085	0.4606	-3.90006	2.32712e-101	1.97382e-98	-0.0652961	0.780803	0.903127	-0.426196	0.0294153	0.104249	-0.176503	0.44981	0.723157	0.0184	0.941717	0.98633	0.0409057	0.84797	0.946411	-0.580666	0.0308212	0.0884174	-1.7768	4.47775e-24	5.95614e-23	0.298641	0.102456	0.203434	-0.0834815	0.68558
RAI14	0	NA	ENSG00000039560	ENSMUSG00000022246	ENSRNOG00000028872	-0.128346	0.302379	0.596103	-0.0928699	0.0860194	0.358383	-0.260728	0.00063882	0.00796844	-0.132803	0.02461	0.481455	-0.323131	4.92e-06	0.000192245	-0.333376	0.0194488	0.0746277	-0.322491	0.0118926	0.0659713	-0.4981	0.00111915	0.0101139	-0.36238	0.0535469	0.273785	-0.0538079	0.729219	0.926549	-0.190945	0.298655	0.61581	-0.151159	0.187655	0.344669	-0.116104	0.323826	0.43063	-0.31962	0.000397257	0.00179412	-0.251095	0.0114102
PNKP	0	NA	ENSG00000039650	ENSMUSG00000002963	ENSRNOG00000020318	0.21918	0.0974487	0.337618	-0.060046	0.228154	0.557863	-0.00654858	0.920068	0.95843	-0.097308	0.272624	0.833755	-0.182748	0.0875738	0.285807	-0.261251	0.0102844	0.0448906	-0.22595	0.0723534	0.233335	-0.257529	0.0210496	0.0827693	-0.0821665	0.533924	0.778973	-0.153338	0.312423	0.721377	-0.0557692	0.668088	0.868013	-0.302393	0.00307395	0.013653	-0.594423	1.19315e-07	5.0062e-07	-0.0981439	0.0527773	0.119215	-0.203953	0.0546603
PHLPP2	0	NA	ENSG00000040199	ENSMUSG00000031732	ENSRNOG00000016108	0.245264	0.03923	0.207028	0.0629519	0.246	0.574	0.0392315	0.633	0.775	0.0593683	0.451323	0.902691	0.180874	0.0398956	0.175506	-0.136041	0.540971	0.7411	0.103944	0.598835	0.795001	-0.0192929	0.92317	0.958752	-0.233121	0.195861	0.497942	-0.297289	0.165771	0.580805	0.0421815	0.780948	0.920229	-0.09835	0.56462	0.723519	0.898386	1.21375e-05	4.06119e-05	-0.277737	0.000788102	0.00330197	-0.163044	0.352152
SPDL1	0	NA	ENSG00000040275	ENSMUSG00000069910	ENSRNOG00000007292	-0.265164	0.21277	0.502904	0.12707	0.145805	0.458313	0.054637	0.674389	0.804069	0.124697	0.13	0.725	0.274479	0.0024848	0.0256626	1.48989	0.00809187	0.0369812	1.0126	0.0940205	0.275726	2.503	5.82901e-07	3.16365e-05	-1.39578	0.0731035	1	-0.994078	0.203598	1	-0.544609	0.260122	0.577037	2.38626	2.14888e-09	5.36281e-08	3.02346	4.53509e-14	3.28287e-13	1.40498	6.21888e-07	5.57448e-06	2.70864	7.41217e-09
STAU2	0	NA	ENSG00000040341	ENSMUSG00000025920	NaN	-0.210619	0.0467607	0.228212	-0.049419	0.177706	0.49877	-0.0419563	0.444616	0.62485	0.0470353	0.496798	0.91562	0.0653189	0.431945	0.699515	0.0493311	0.73446	0.864889	0.246758	0.107371	0.299608	0.385611	0.0195787	0.0787295	0.0708387	0.674629	0.861882	-0.124527	0.493573	0.830024	0.164837	0.182983	0.492588	0.190066	0.193175	0.351521	0.6211	2.37118e-05	7.63318e-05	0.279471	0.00145671	0.00566843	0.104999	0.42712
SLC66A1	0	NA	ENSG00000040487	ENSMUSG00000028744	ENSRNOG00000017706	0.0385857	0.762023	0.899106	-0.0906661	0.0908542	0.365305	-0.146103	0.0445011	0.142206	0.024106	0.818462	0.975697	-0.0766573	0.532406	0.774235	-0.322751	0.0138209	0.0568432	-0.173175	0.232927	0.47945	-0.308772	0.07107	0.191628	0.00466293	0.970271	0.988342	-0.0236948	0.856673	0.968022	-0.0602649	0.578891	0.821176	-0.250043	0.0102754	0.0366513	-0.0687928	0.673659	0.758221	0.00555495	0.937876	0.965134	-0.256774	0.201169
CTNS	0	NA	ENSG00000040531	ENSMUSG00000005949	ENSRNOG00000028688	0.250431	0.0638989	0.269427	0.133509	0.0353884	0.232677	0.107355	0.170551	0.340721	0.0616799	0.384899	0.882495	0.00740374	0.917987	0.969482	0.0502714	0.701438	0.845043	0.0689396	0.505274	0.730333	0.132751	0.268551	0.45884	0.113893	0.230778	0.535998	-0.0302248	0.804395	0.951243	0.00847258	0.909487	0.967765	-0.032452	0.752807	0.857458	0.122035	0.150395	0.228387	-0.0274386	0.620153	0.75139	-0.081494	0.451296
RTN4R	0	NA	ENSG00000040608	ENSMUSG00000043811	ENSRNOG00000030920	0.34807	0.257046	0.552466	0.00439269	0.969734	0.988557	0.0458858	0.80262	0.890269	0.153329	0.391759	0.885055	0.0024436	0.99055	0.995857	NA	NA	NA	NA	NA	NA	NA	NA	NA	NA	NA	NA	NA	NA	NA	NA	NA	NA	NA	NA	NA	NA	NA	NA	4.99773	2.29341e-08	2.80447e-07	NA	NA
PHF23	0	NA	ENSG00000040633	ENSMUSG00000018572	ENSRNOG00000017657	0.434754	0.0340336	0.192003	0.0660186	0.392257	0.703301	0.0588801	0.561952	0.72448	0.16934	0.0289065	0.506192	0.150661	0.0613	0.229	-0.195123	0.0811142	0.219329	-0.049588	0.688536	0.853613	0.0655834	0.565742	0.725798	-0.150859	0.304853	0.611116	-0.157687	0.251085	0.668689	-0.260336	0.00285615	0.0427963	-0.0491943	0.583108	0.738503	0.0259298	0.830661	0.88138	-0.224043	8.59203e-06	5.8877e-05	-0.373725	0.0051257
INPP4A	0	NA	ENSG00000040933	ENSMUSG00000026113	ENSRNOG00000017660	0.226724	0.0166238	0.126933	0.0591677	0.141237	0.451862	0.0512121	0.481238	0.657	0.121009	0.00424164	0.259485	0.193867	0.00144806	0.0172008	-0.551104	0.000670374	0.00458212	-0.192728	0.0747847	0.238441	-0.237782	0.123387	0.27712	-0.19764	0.189589	0.489288	-0.0610768	0.687899	0.912117	-0.187044	0.149627	0.44409	-0.34899	0.000161801	0.00111623	-0.531173	1.73742e-06	6.42419e-06	-0.244547	0.00561488	0.0182618	-0.677791	5.16158e-06
RAB27B	0	NA	ENSG00000041353	ENSMUSG00000024511	ENSRNOG00000012176	-0.21156	0.500521	0.751635	0.136286	0.361876	0.681746	0.523311	0.00425917	0.028795	0.131257	0.486507	0.91158	0.555724	0.00483737	0.0415272	-0.33882	0.472888	0.688017	0.873201	0.0974043	0.282137	0.51294	0.176928	0.351083	0.445715	0.289839	0.596789	-0.103812	0.850248	0.966381	-0.16663	0.679165	0.873329	0.896839	0.003972	0.0168315	2.53896	6.12222e-30	1.10077e-28	0.0834767	0.77319	0.861732	1.53734	2.34103e-06
PSMA4	0	NA	ENSG00000041357	ENSMUSG00000032301	ENSRNOG00000013493	0.176953	0.118579	0.375526	0.0718873	0.101	0.385411	0.175211	0.013	0.0609	0.0874009	0.123905	0.72037	0.0477474	0.412947	0.686248	-0.215256	0.0597522	0.175504	-0.220104	0.0125315	0.068454	0.0820636	0.646947	0.783138	-0.200198	0.0300231	0.206451	0.0249813	0.732556	0.92794	-0.196523	0.0291551	0.183347	-0.171862	0.00911329	0.0331835	-0.694174	2.65197e-19	2.71283e-18	-0.0498482	0.148889	0.270596	-0.282741	0.0709699
MYO16	1	All disease stages	ENSG00000041515	ENSMUSG00000039057	ENSRNOG00000016483	-0.869317	1.76e-07	0.000170007	-0.226541	0.00630852	0.102736	-0.343323	0.00436	0.0293	-0.112814	0.255957	0.827538	-0.278866	0.00658685	0.0516542	NA	NA	NA	NA	NA	NA	-0.408175	0.777445	1	NA	NA	NA	NA	NA	NA	NA	NA	NA	NA	NA	NA	3.56333	0.00648362	0.0140465	NA	NA	NA	NA	NA
LSG1	0	NA	ENSG00000041802	ENSMUSG00000022538	ENSRNOG00000001727	-0.012803	0.916201	0.967847	0.0610138	0.184711	0.508224	-0.0125272	0.870742	0.931733	0.0606831	0.249606	0.823826	0.0391031	0.546874	0.784394	-0.205033	0.0793977	0.21616	-0.173108	0.113041	0.309486	-0.166845	0.234244	0.422292	-0.0235674	0.805895	0.921991	-0.380069	0.00236945	0.0902742	-0.144008	0.0763872	0.314142	-0.322143	0.00306712	0.0136326	-0.297421	0.00182235	0.00439463	-0.0784652	0.160287	0.286907	-0.205145	0.04903
PARP3	0	NA	ENSG00000041880	ENSMUSG00000023249	ENSRNOG00000012865	0.100637	0.408308	0.684354	-0.0690244	0.0920769	0.367661	-0.111848	0.116498	0.267863	-0.0659978	0.455	0.903	-0.0359411	0.696	0.871299	0.194394	0.0970207	0.248921	0.154379	0.138528	0.352216	0.162743	0.500836	0.675127	0.229275	0.0236192	0.182804	0.092837	0.473965	0.817833	0.163349	0.00735017	0.0785656	0.444723	3.01496e-06	3.36452e-05	0.459392	1.57533e-06	5.85753e-06	0.534183	1.87083e-20	1.92298e-18	0.380185	0.000129108
TNC	0	NA	ENSG00000041982	ENSMUSG00000028364	ENSRNOG00000058645	0.073538	0.825113	0.929258	0.188746	0.233167	0.56278	0.101604	0.632325	0.775087	-0.031078	0.890194	0.985635	0.283982	0.159197	0.411098	1.69546	1.87455e-07	2.99222e-06	2.07121	4.66347e-09	5.42329e-07	1.50546	1.15339e-05	0.000335685	0.575572	0.220864	0.525947	-0.757817	0.2393	0.657432	0.809987	0.0420666	0.224511	2.56096	1.86687e-20	5.50064e-18	3.68645	1.70215e-57	9.55759e-56	1.14053	7.32514e-05	0.000401639	2.90605	1.19466e-19
THAP3	0	NA	ENSG00000041988	ENSMUSG00000039759	ENSRNOG00000026840	0.0267004	0.843317	0.936489	0.00491092	0.935685	0.978347	-0.040542	0.647304	0.786052	-0.127845	0.164	0.759	-0.1791	0.0533	0.209	-0.440927	0.00595908	0.0288074	-0.180786	0.343919	0.59959	-0.000593396	0.997659	0.998693	0.211399	0.219536	0.524272	-0.328218	0.0316902	0.314853	-0.0575672	0.663038	0.865502	0.0232731	0.886694	0.938409	-0.284797	0.122872	0.192392	-0.0318998	0.618635	0.750186	-0.531232	0.00281967
RIPOR3	0	NA	ENSG00000042062	ENSMUSG00000074577	ENSRNOG00000010791	-0.0398442	0.779424	0.907953	-0.165491	0.0159409	0.159241	-0.327862	0.00312897	0.0238573	-0.0340193	0.735671	0.961033	-0.138161	0.268649	0.547353	0.733122	0.0478047	0.14902	0.608807	0.0680776	0.224702	0.311905	0.209489	0.391986	0.339861	0.417213	0.69991	-0.274243	0.470352	0.815772	0.118174	0.769183	0.915758	0.937718	0.000910214	0.00486477	1.30485	3.82856e-09	1.85787e-08	0.791001	9.19475e-10	1.49524e-08	-0.0273072	0.951491
TDP1	0	NA	ENSG00000042088	ENSMUSG00000021177	ENSRNOG00000003831	-0.00383671	0.970422	0.987523	0.0219356	0.693412	0.882817	0.0471841	0.487955	0.663186	0.0905855	0.0922141	0.682121	0.0901142	0.121398	0.347668	-0.248106	0.181589	0.381367	0.195542	0.236829	0.484191	-0.177317	0.384412	0.57444	0.259149	0.11192	0.382089	-0.0635376	0.796049	0.949117	-0.0619021	0.68111	0.874093	0.3833	0.0696172	0.166614	0.222467	0.109638	0.174435	0.506531	4.54834e-09	6.49069e-08	0.219294	0.223942
AIFM2	0	NA	ENSG00000042286	ENSMUSG00000020085	ENSRNOG00000059445	0.0757518	0.666624	0.850523	0.0522957	0.448158	0.743841	-0.0346344	0.708505	0.826662	0.0440494	0.431849	0.89817	0.0423979	0.520104	0.76524	0.971118	8.37065e-16	3.99479e-14	0.228803	0.0757506	0.239945	0.26725	0.0568771	0.164776	0.306999	0.169294	0.465138	0.0475638	0.664898	0.901874	0.10959	0.55733	0.809793	0.276167	0.0151208	0.0501682	-0.0891803	0.344521	0.451835	-0.0663673	0.455178	0.614133	-0.150943	0.106771
SPATA7	0	NA	ENSG00000042317	ENSMUSG00000021007	ENSRNOG00000003955	-0.0249265	0.853	0.941349	-0.0764974	0.193558	0.518835	0.000922339	0.991	0.995	0.0547415	0.479781	0.908621	0.101672	0.165096	0.420865	-0.148725	0.663492	0.822806	0.541625	0.070607	0.229688	0.437724	0.148692	0.313804	-0.230071	0.464229	0.731588	-0.42854	0.169036	0.585573	0.144238	0.52912	0.79366	0.152843	0.533111	0.69799	0.540864	0.0263884	0.0499224	0.278079	0.0210039	0.0558439	0.334271	0.314538
MED17	0	NA	ENSG00000042429	ENSMUSG00000031935	ENSRNOG00000010496	-0.0761342	0.451946	0.717003	-0.0149499	0.733714	0.903219	-0.0626916	0.316113	0.50678	-0.0446526	0.361	0.872	-0.0121495	0.815	0.928	-0.42393	0.00395832	0.0204832	-0.115063	0.310873	0.565138	0.0808083	0.40348	0.591442	-0.109268	0.346664	0.645833	-0.177693	0.136161	0.543466	-0.107019	0.257565	0.574102	-0.214896	0.0404431	0.109187	0.0358155	0.771605	0.837236	-0.140072	0.0106322	0.0313515	-0.441439	0.000164742
RETSAT	0	NA	ENSG00000042445	ENSMUSG00000056666	ENSRNOG00000014090	0.0404693	0.783893	0.910269	0.000125056	0.998209	0.999029	-0.0179046	0.810801	0.894749	0.0293313	0.663579	0.950072	-0.0429576	0.582353	0.805578	1.25046	3.75134e-12	1.23457e-10	-0.598225	0.000811304	0.00886078	-0.121706	0.537177	0.703976	-0.294882	0.062925	0.295021	0.00364132	0.988987	0.997207	-0.349984	0.0180728	0.136758	-0.194134	0.218078	0.382805	-0.966718	1.16964e-15	9.50469e-15	-0.366371	0.0345019	0.0842387	-0.363503	0.0326252
CAPG	1	Disease progression	ENSG00000042493	ENSMUSG00000056737	ENSRNOG00000013668	0.492915	0.212108	0.502239	0.815046	1.76e-06	0.00130417	1.20885	6.17e-08	8.57e-06	0.440787	0.00425006	0.259485	0.992248	1.82e-10	4.28e-08	1.34886	3.87354e-11	1.1069e-09	1.90624	3.99563e-07	2.06988e-05	1.69178	1.13913e-11	4.00722e-09	0.265477	0.329337	0.630439	-0.20242	0.67354	0.904441	0.534009	0.105019	0.3716	2.47878	1.4228e-19	3.51241e-17	3.61099	3.72839e-88	6.03324e-86	1.42612	5.04764e-16	2.51701e-14	2.15782	2.72874e-06
AP2S1	1	Early disease development	ENSG00000042753	ENSMUSG00000008036	ENSRNOG00000015865	0.600236	0.000207693	0.0107118	-0.0407413	0.489314	0.773399	0.1134	0.295	0.485857	-0.0970455	0.163152	0.759476	-0.12747	0.0871008	0.285249	-0.138925	0.237703	0.454007	0.100572	0.512388	0.735678	-0.176617	0.112832	0.261417	0.172566	0.149519	0.439099	-0.259606	0.0897644	0.47293	0.0173304	0.875195	0.955876	0.059709	0.547474	0.709128	-0.375573	1.57489e-05	5.18677e-05	0.00603259	0.888971	0.936747	-0.161826	0.105936
USH2A	1	Disease progression	ENSG00000042781	ENSMUSG00000026609	ENSRNOG00000003738	-0.167734	0.468645	0.729533	-0.155404	0.16217	0.478885	-0.563258	0.00278897	0.0220801	-0.294304	0.0209534	0.454336	-0.74005	5.83e-05	0.00144753	1.81007	0.217462	0.42872	0.314437	0.692011	1	-0.462481	0.68182	1	NA	NA	NA	0.43465	0.753755	1	2.71191	0.0100999	1	-0.891164	0.423311	0.602125	-0.0419725	0.96374	0.97508	0.831599	0.406055	1	-0.196028	0.785319
TG	0	NA	ENSG00000042832	ENSMUSG00000053469	ENSRNOG00000006104	-0.338203	0.360216	0.647166	0.28614	0.093114	0.36921	0.243227	0.228744	0.411312	0.0247888	0.904841	0.987636	-0.0456157	0.821751	0.930222	NA	NA	NA	NA	NA	NA	NA	NA	NA	NA	NA	NA	NA	NA	NA	NA	NA	NA	NA	NA	NA	NA	NA	NA	NA	NA	NA	NA	NA
ADAM28	0	NA	ENSG00000042980	NaN	ENSRNOG00000014518	-0.258595	0.352429	0.640157	0.182402	0.16645	0.484396	0.959722	2.29e-06	0.000146639	-0.0229075	0.883417	0.985217	0.954135	8.69e-06	0.000307128	NaN	NaN	NaN	NaN	NaN	NaN	NaN	NaN	NaN	NaN	NaN	NaN	NaN	NaN	NaN	NaN	NaN	NaN	NaN	NaN	NaN	NaN	NaN	NaN	NaN	NaN	NaN	NaN	NaN
DCUN1D1	0	NA	ENSG00000043093	ENSMUSG00000027708	ENSRNOG00000012734	0.0203804	0.823274	0.928313	0.0733228	0.0330123	0.225032	0.061946	0.246397	0.431808	0.0817869	0.379898	0.88031	0.0986326	0.393725	0.671362	0.0528385	0.685893	0.835974	-0.32411	0.0366001	0.146803	-0.523683	4.75742e-05	0.000963193	-0.335769	0.196643	0.498442	-0.0419053	0.773499	0.940092	-0.217	0.00407331	0.0541132	-0.488922	1.01814e-05	9.9997e-05	-0.566129	3.11839e-12	1.97188e-11	-0.219736	0.00112355	0.00450226	-0.246857	0.106718
JADE2	0	NA	ENSG00000043143	ENSMUSG00000020387	ENSRNOG00000004956	-0.169749	0.226793	0.517977	0.0208297	0.741348	0.90647	-0.0532252	0.49413	0.667869	-0.0663911	0.387745	0.883522	-0.0988892	0.239633	0.515638	0.230895	0.251918	0.470503	-0.249976	0.104807	0.295311	-0.173645	0.468561	0.647895	0.308784	0.187079	0.486399	0.128481	0.45187	0.807006	0.225157	0.150444	0.444685	-0.0462522	0.774001	0.86921	1.11866	9.09192e-13	5.99064e-12	0.0890602	0.267744	0.420619	0.533649	0.00708834
LCP2	0	NA	ENSG00000043462	ENSMUSG00000002699	ENSRNOG00000005620	0.328879	0.00932513	0.0919715	0.0759291	0.248244	0.577299	0.156989	0.141567	0.303441	0.184127	0.0893605	0.676966	0.225306	0.0781652	0.266739	-0.00186205	0.992945	0.997346	0.92423	0.000349282	0.00457535	0.532738	0.0814273	0.210093	-0.342062	0.181595	0.479807	0.260227	0.487381	0.82523	0.456157	0.0800518	0.322464	1.34192	2.61287e-08	4.97725e-07	1.94478	9.79261e-29	1.64822e-27	0.666208	1.27837e-06	1.07019e-05	1.24123	2.22202e-06
TRIT1	0	NA	ENSG00000043514	ENSMUSG00000028653	ENSRNOG00000014274	-0.314845	0.0117256	0.104474	-0.0380804	0.455888	0.750373	-0.0677957	0.376759	0.564047	-0.0799672	0.215	0.804503	-0.0762353	0.3	0.582	-0.18881	0.145609	0.329781	-0.0169541	0.887444	0.952601	0.20172	0.297667	0.490263	-0.140316	0.191091	0.491426	-0.0776587	0.535427	0.847475	-0.175926	0.0443054	0.231549	-0.0429164	0.669217	0.802019	-0.85421	1.03679e-10	5.83595e-10	0.08196	0.183818	0.318383	-0.497861	1.05874e-05
ADRB1	0	NA	ENSG00000043591	ENSMUSG00000035283	ENSRNOG00000017002	0.520659	0.172054	1	-0.196728	0.190739	0.516324	-0.165462	0.389096	0.5754	0.280608	0.265959	0.830301	0.350594	0.215	0.487	0.641936	0.3089	0.53482	0.872951	0.220944	0.465535	-0.406048	0.530788	0.698355	0.379726	0.465171	1	0.499347	0.646751	1	1.07	0.00792376	0.0820151	0.371327	0.50787	0.677043	1.15429	0.00059559	0.00156642	0.338175	0.101644	0.202248	1.08747	0.00783168
GUCA2B	0	NA	ENSG00000044012	ENSMUSG00000032978	ENSRNOG00000008979	0.79303	0.148013	1	0.12696	0.568007	0.819217	0.563559	0.0905949	0.22724	0.214873	0.357939	0.870543	0.198035	0.42225	0.692961	NA	NA	NA	NA	NA	NA	NA	NA	NA	NA	NA	NA	NA	NA	NA	NA	NA	NA	NA	NA	NA	3.66465	0.0264494	0.050024	NA	NA	NA	NA	NA
CUL7	0	NA	ENSG00000044090	ENSMUSG00000038545	ENSRNOG00000017857	0.138369	0.366878	0.653051	-0.12281	0.0223	0.185	-0.218374	0.00564	0.0349	-0.00354801	0.951992	0.992856	-0.0584767	0.381545	0.660922	0.379262	0.0216697	0.0812613	0.236188	0.152527	0.374137	0.00889269	0.953282	0.974364	0.239963	0.142014	0.429417	-0.161908	0.256985	0.673075	0.16147	0.224284	0.540776	0.470163	0.000259766	0.00168337	0.769629	7.85456e-11	4.46279e-10	0.282562	0.000384388	0.00174214	0.63538	1.0436e-11
CTNNA1	0	NA	ENSG00000044115	ENSMUSG00000037815	ENSRNOG00000005796	-0.00411656	0.95606	0.982538	0.0784467	0.00364525	0.0765952	-0.0230648	0.620687	0.766667	0.0765531	0.165045	0.761158	0.103221	0.147259	0.39188	0.160224	0.277904	0.500985	0.166069	0.0376152	0.149434	0.174167	0.0465832	0.143628	0.0600127	0.419065	0.70126	-0.0825775	0.370411	0.760983	-0.0748651	0.209814	0.52362	0.189477	0.000244226	0.00159568	0.268306	0.00107876	0.00271022	0.0295137	0.439148	0.599403	0.182375	0.0044348
PHKA2	0	NA	ENSG00000044446	ENSMUSG00000031295	NaN	-0.247507	0.00511297	0.064798	-0.0452889	0.280921	0.610603	-0.176575	0.00591478	0.0361367	-0.038393	0.59549	0.937905	-0.103895	0.140735	0.381204	0.17322	0.0862673	0.22908	0.0615672	0.625076	0.811491	-0.124529	0.276895	0.467547	0.232312	0.0810371	0.331064	-0.0305035	0.81753	0.955824	0.256699	0.0112261	0.100865	-0.0137651	0.840883	0.911431	0.0275876	0.769502	0.835793	0.0304484	0.685203	0.799147	-0.192863	0.00876454
CNTLN	0	NA	ENSG00000044459	ENSMUSG00000038070	ENSRNOG00000043151	-0.199717	0.154	0.426	-0.061226	0.308	0.638	-0.272686	0.00284391	0.0222915	-0.0742897	0.396858	0.887572	-0.191478	0.08034	0.270621	0.887019	0.00232782	0.0131508	0.544602	0.155053	0.377761	0.587099	0.108468	0.254316	-0.183353	0.622578	0.832622	0.156037	0.711373	0.919896	0.358961	0.186847	0.496932	0.590131	0.0504515	0.130048	1.66407	9.26735e-16	7.58476e-15	0.408652	0.0249667	0.0646217	1.17189	0.000146359
EPHA3	1	Disease progression	ENSG00000044524	ENSMUSG00000052504	ENSRNOG00000030285	-0.00866579	0.977473	0.989954	0.512627	5.16e-05	0.00825	1.4807	3.41e-15	7.72e-12	0.158624	0.392908	0.885273	1.23273	1.29e-09	2.36e-07	0.294879	0.407735	0.631115	1.18336	0.00512548	0.0358721	0.965922	0.0367377	0.122133	-0.759952	0.293045	1	0.883908	0.0991019	1	0.604627	0.173842	0.478113	1.39184	3.93282e-05	0.000328571	3.44975	1.38878e-36	3.32257e-35	0.843383	7.78178e-05	0.000423932	2.24225	1.95968e-13
HSPA5	0	NA	ENSG00000044574	ENSMUSG00000026864	ENSRNOG00000018294	0.269295	0.322366	0.612636	0.131923	0.238649	0.567724	0.349638	0.026	0.0977535	0.0828902	0.504959	0.91596	-0.120342	0.332236	0.614678	-0.575787	0.00143484	0.00886266	-0.332022	0.0485602	0.178002	-0.35457	0.237162	0.425816	-0.856503	0.000610254	0.0197933	0.268592	0.0627207	0.416573	-0.522395	0.0248186	0.164855	-0.303973	0.00597603	0.0235179	-1.03697	4.70095e-06	1.65385e-05	-0.0176055	0.843035	0.907772	-0.326691	0.00988761
DSG2	0	NA	ENSG00000046604	ENSMUSG00000044393	ENSRNOG00000016526	0.309171	0.0125887	0.108789	0.0954783	0.104	0.39	0.293364	0.000457855	0.00634158	0.128629	0.220146	0.805147	0.16136	0.21935	0.491776	-0.435911	0.00158126	0.00961432	-0.25252	0.0176932	0.0878971	-0.585005	7.15036e-05	0.00131768	-0.131594	0.184169	0.483021	0.124187	0.210867	0.63161	-0.0462583	0.624775	0.846615	-0.26941	0.000623624	0.0035413	0.0793403	0.506796	0.609574	-0.427318	7.14483e-12	1.76523e-10	-0.281308	0.0394847
GEMIN8	0	NA	ENSG00000046647	ENSMUSG00000040621	ENSRNOG00000029038	0.0924235	0.440867	0.708745	-0.14593	0.00638745	0.103399	-0.0275888	0.739591	0.84755	-0.133951	0.0182854	0.433388	-0.0753919	0.311	0.594	0.136717	0.704818	0.847854	0.217596	0.587057	0.787019	-0.337902	0.428632	0.61294	-0.301541	0.355602	0.653289	0.219172	0.680945	0.908457	-0.485597	0.105622	0.372107	0.18328	0.567882	0.726018	0.993345	0.00016774	0.000479649	0.0851334	0.679622	0.79468	0.422989	0.183226
OFD1	0	NA	ENSG00000046651	ENSMUSG00000040586	ENSRNOG00000004574	-0.0443851	0.712752	0.875932	-0.0466827	0.322869	0.650619	0.0135059	0.871811	0.932433	0.00950215	0.919979	0.988721	0.108746	0.277943	0.557057	0.240658	0.174022	0.37103	-0.0729498	0.668783	0.841217	0.28566	0.0647015	0.179557	-0.0318762	0.851752	0.941553	-0.0085799	0.964201	0.991329	-0.0870864	0.538231	0.797949	0.175909	0.225426	0.391689	0.429861	0.0026739	0.0062537	0.181881	0.0238487	0.0621709	0.615413	0.00326689
GPM6B	0	NA	ENSG00000046653	ENSMUSG00000031342	ENSRNOG00000004613	-0.111122	0.562335	0.792164	-0.135865	0.0625964	0.308669	-0.152723	0.180497	0.353902	-0.727943	0.0322565	0.521155	-0.101898	0.758811	0.900755	0.109191	0.806445	0.905158	0.368468	0.319848	0.575116	0.426759	0.225644	0.411751	0.593087	0.287057	1	0.136651	0.800328	0.949785	0.522803	0.2687	0.586043	1.00231	0.00746705	0.0282243	2.76612	3.27191e-27	5.07863e-26	0.434146	0.0362766	0.0879216	1.92934	4.9214e-10
PREX2	0	NA	ENSG00000046889	ENSMUSG00000048960	ENSRNOG00000005391	-0.0592634	0.732656	0.886497	-0.113654	0.0888668	0.362161	-0.219287	0.0117293	0.0568445	0.0895926	0.488	0.912823	-0.00620237	0.96	0.984	0.710881	0.000352476	0.00259354	0.367727	0.0396804	0.154831	-0.102746	0.534477	0.70146	0.784756	0.00510633	0.0774711	0.164139	0.417821	0.788977	0.774184	7.3716e-08	8.55884e-06	0.316391	0.0430741	0.114806	0.958946	3.43008e-05	0.000108299	-0.0491182	0.604555	0.739305	0.782882	1.27435e-05
WDR37	0	NA	ENSG00000047056	ENSMUSG00000021147	ENSRNOG00000016834	-0.21363	0.0145716	0.117663	-0.0721989	0.0779674	0.34251	-0.267044	4.08e-06	0.000217478	0.0395166	0.45346	0.902934	-0.0171038	0.736	0.892174	0.0278739	0.848508	0.928958	-0.12639	0.451322	0.6893	0.228768	0.135145	0.294473	-0.347973	0.0108394	0.121916	0.057756	0.697001	0.915864	-0.00911301	0.931411	0.977393	-0.112551	0.312218	0.491689	-0.124997	0.372018	0.480567	-0.0205099	0.745958	0.84298	0.105674	0.431274
YTHDC2	0	NA	ENSG00000047188	ENSMUSG00000034653	ENSRNOG00000039241	0.039545	0.651	0.844	-0.00986968	0.787	0.924	0.000198147	0.997	0.998	0.0457384	0.483371	0.910641	0.0943817	0.230566	0.504693	-0.0020578	0.991273	0.996511	0.0990681	0.508644	0.732917	-0.0173497	0.928197	0.961188	-0.191877	0.277045	0.58328	-0.133111	0.516842	0.838363	0.142976	0.282808	0.601217	0.191325	0.302783	0.481985	0.303902	0.00910664	0.0191165	-0.148424	0.0619155	0.135899	-0.0120381	0.930617
CTPS2	0	NA	ENSG00000047230	ENSMUSG00000031360	ENSRNOG00000004257	-0.129075	0.350628	0.638515	-0.0168536	0.763	0.915342	-0.00266771	0.973037	0.985044	-0.0247625	0.551652	0.926249	-0.0238212	0.540758	0.78028	0.454738	0.0059092	0.0286107	0.825786	4.80575e-07	2.40246e-05	0.793877	2.4503e-05	0.000584813	0.285784	0.0216698	0.17621	0.29488	0.216531	0.637048	0.386273	0.000525664	0.0136737	0.699019	5.10132e-07	7.08138e-06	1.50064	5.88231e-28	9.49626e-27	0.745918	5.45012e-22	7.06926e-20	0.796883	2.45153e-11
ATP6V1H	0	NA	ENSG00000047249	ENSMUSG00000033793	ENSRNOG00000030862	0.183587	0.0299037	0.178289	0.0088524	0.83661	0.945026	-0.0682513	0.162484	0.331744	0.0607363	0.30181	0.849038	0.0704624	0.339128	0.621279	-0.163139	0.177972	0.376161	-0.0197257	0.894651	0.955009	0.754959	0.00438338	0.0268429	-0.00189784	0.987086	0.994681	0.458435	0.0156545	0.234056	0.00919393	0.916086	0.970921	0.0301802	0.660921	0.795422	-0.277121	0.0010466	0.00263523	-0.0394968	0.472751	0.629344	-0.0657786	0.649412
POLR2B	0	NA	ENSG00000047315	ENSMUSG00000029250	ENSRNOG00000024779	0.0281244	0.756013	0.895933	0.0878778	0.0157814	0.158632	0.0581578	0.288669	0.479261	0.0462761	0.272958	0.833755	0.0390642	0.502	0.752725	-0.22647	0.0527785	0.160616	-0.21218	0.0311091	0.131063	-0.262757	0.0507035	0.15252	0.0447436	0.758391	0.900675	-0.000277298	0.998093	0.99914	0.0455104	0.675833	0.871606	-0.220495	0.00935326	0.0338951	-0.377897	2.2738e-07	9.28819e-07	-0.153287	0.00069919	0.00297173	-0.151651	0.0662314
ARAP2	0	NA	ENSG00000047365	ENSMUSG00000037999	ENSRNOG00000056826	0.0860634	0.515019	0.76043	0.0226424	0.671521	0.873979	0.0926181	0.208905	0.387938	0.0213566	0.788001	0.972383	0.09635	0.376552	0.656045	0.630485	1.70737e-05	0.000180507	0.1872	0.234928	0.482317	0.309956	0.0340534	0.115617	-0.473117	0.0440846	0.249585	0.224158	0.24986	0.668095	-0.0376725	0.779355	0.919674	0.450078	0.0002653	0.00171436	0.86141	1.69222e-06	6.26837e-06	0.0228354	0.752527	0.847414	0.198056	0.0656891
TPR	0	NA	ENSG00000047410	ENSMUSG00000006005	ENSRNOG00000002394	-0.0857768	0.168914	0.445886	0.0255361	0.321547	0.649258	-0.0178616	0.707733	0.82627	-0.00804869	0.850061	0.981554	-0.00420989	0.926171	0.971621	0.510111	0.00314267	0.0168903	0.220042	0.0111457	0.063001	0.0998098	0.404293	0.591689	-0.167272	0.1279	0.408582	0.118666	0.205909	0.625667	-0.138501	0.0176647	0.1351	0.282931	0.000743464	0.00410568	0.728334	4.20791e-25	5.88677e-24	0.0444231	0.101415	0.201894	0.508882	1.24893e-05
CP	0	NA	ENSG00000047457	ENSMUSG00000003617	ENSRNOG00000011913	0.100665	0.578532	0.800382	-0.0855305	0.237	0.566	-0.23335	0.0170727	0.0734563	-0.0761655	0.459398	0.903968	-0.055558	0.673028	0.858826	0.157216	0.318693	0.54443	0.281531	0.0190068	0.0924042	-0.0353031	0.749101	0.853523	-0.210394	0.218648	0.523412	0.341629	0.0132401	0.219475	-0.0814572	0.415391	0.7153	0.334621	0.0028461	0.0127652	0.829936	2.37967e-34	5.14785e-33	-0.156556	0.0162105	0.0448106	0.662202	3.01526e-08
KATNIP	0	NA	ENSG00000047578	ENSMUSG00000032743	ENSRNOG00000016635	-0.455123	0.00413607	0.057094	0.131247	0.0340389	0.228741	0.0380952	0.690451	0.815015	0.0645745	0.38545	0.882709	0.18523	0.0261632	0.133262	-0.0702787	0.557645	0.752343	-0.24129	0.0258022	0.114679	-0.273608	0.025809	0.0956206	-0.107119	0.440991	0.716927	0.13608	0.343308	0.742369	-0.177573	0.14802	0.441713	-0.106569	0.25595	0.429988	-0.218596	0.0129301	0.0262836	-0.144956	0.00774048	0.023949	0.0429133	0.737284
DTNBP1	0	NA	ENSG00000047579	ENSMUSG00000057531	ENSRNOG00000048719	0.103013	0.602437	0.814985	0.0584652	0.400869	0.710242	0.31265	0.00845179	0.0456686	0.0373539	0.581657	0.933997	0.0177733	0.805387	0.924238	0.0644007	0.621339	0.796678	0.0690229	0.460668	0.697551	-0.135561	0.236871	0.425526	0.106454	0.344582	0.644488	-0.103789	0.353858	0.749327	0.0132423	0.867833	0.953303	-0.0752148	0.342239	0.523532	-0.0684572	0.475246	0.580562	-0.106989	0.0377756	0.0907971	-0.304287	0.00149904
XK	0	NA	ENSG00000047597	ENSMUSG00000015342	ENSRNOG00000003749	2.34122	2.19e-07	0.000181427	0.0638849	0.672009	0.874252	0.0136392	0.949701	0.97467	0.465124	0.00186306	0.19112	0.258513	0.237255	0.512686	0.088789	0.605167	0.786305	-0.601007	0.000345581	0.00454074	-0.333548	0.0413657	0.132473	-0.58246	0.0014335	0.0366481	0.19938	0.399372	0.778327	-0.291685	0.070716	0.301218	-0.0604933	0.669257	0.802019	-0.33975	0.0090798	0.0190679	-0.346429	0.000115699	0.000599858	0.127104	0.441767
ANO2	0	NA	ENSG00000047617	ENSMUSG00000038115	ENSRNOG00000023561	-0.683243	0.181811	1	-0.460544	0.0404601	0.248476	0.342153	0.303325	0.4954	NA	NA	NA	0.959848	0.0408	0.178	NA	NA	NA	0.499913	0.501082	0.726724	2.07816	0.0435681	0.13725	NA	NA	NA	-0.966792	0.490671	1	1.58853	0.0994012	1	0.637755	0.520272	0.687375	1.92181	0.121436	0.190487	2.75134	6.6575e-06	4.66025e-05	0.0671679	0.939079
WWC3	0	NA	ENSG00000047644	NaN	ENSRNOG00000024250	0.0416421	0.749783	0.893129	0.135563	0.0031619	0.0701539	0.157397	0.0270922	0.100544	0.103602	0.0602	0.618	0.114236	0.10556	0.319227	NaN	NaN	NaN	NaN	NaN	NaN	NaN	NaN	NaN	NaN	NaN	NaN	NaN	NaN	NaN	NaN	NaN	NaN	NaN	NaN	NaN	NaN	NaN	NaN	NaN	NaN	NaN	NaN	NaN
ARHGAP6	0	NA	ENSG00000047648	ENSMUSG00000031355	ENSRNOG00000003956	0.221455	0.564951	0.793784	-0.161624	0.24825	0.577299	0.321339	0.115415	0.266033	-0.194154	0.142	0.737	-0.117153	0.416	0.688	-0.470081	0.034166	0.115642	-0.32529	0.0827688	0.254252	-0.250048	0.332873	0.526855	-0.5049	0.0330885	0.21565	0.0761148	0.69359	0.914245	-0.599302	0.00106474	0.0220702	-0.42395	0.00172943	0.00842582	-0.252354	0.29331	0.398296	-0.517437	0.000434694	0.00194346	-0.781862	7.51623e-08
MAP4	0	NA	ENSG00000047849	ENSMUSG00000032479	ENSRNOG00000020748	0.231572	0.417884	0.691836	-0.0336386	0.679464	0.877537	0.248418	0.0548809	0.162896	0.0994719	0.0973374	0.693836	0.143925	0.0409	0.177566	0.199762	0.311963	0.538006	0.420463	0.000215815	0.00313359	-0.0461783	0.764467	0.863725	0.182589	0.0422491	0.244783	0.0796225	0.524311	0.841889	0.161597	0.0204891	0.147559	0.206229	0.00811706	0.0302001	0.800643	2.43829e-18	2.35255e-17	0.0188282	0.589724	0.727218	0.594668	1.37528e-08
GOPC	0	NA	ENSG00000047932	ENSMUSG00000019861	ENSRNOG00000000408	-0.0582842	0.377117	0.661343	-0.0114281	0.642952	0.858022	-0.059265	0.15304	0.319282	-0.057295	0.45	0.903	-0.0621785	0.454752	0.718265	0.0508795	0.706396	0.848862	-0.214766	0.114768	0.311925	-0.127268	0.336427	0.529885	-0.0961643	0.524501	0.772288	0.0686358	0.546416	0.852552	0.0535287	0.470725	0.755302	-0.171681	0.0652702	0.158558	-0.249196	0.0040742	0.00918685	0.0842736	0.165458	0.293919	-0.421236	0.00026299
ROS1	0	NA	ENSG00000047936	NaN	ENSRNOG00000000406	0.661427	0.315368	0.608272	-0.504147	0.0571045	0.296957	-0.0981991	0.783599	0.877137	-0.00225991	0.992333	0.99887	0.374367	0.232111	0.506352	NaN	NaN	NaN	NaN	NaN	NaN	NaN	NaN	NaN	NaN	NaN	NaN	NaN	NaN	NaN	NaN	NaN	NaN	NaN	NaN	NaN	NaN	NaN	NaN	NaN	NaN	NaN	NaN	NaN
USP28	0	NA	ENSG00000048028	ENSMUSG00000032267	ENSRNOG00000007325	-0.0147596	0.926541	0.970806	0.00137611	0.979692	0.992052	-0.00656965	0.931012	0.964439	0.0328232	0.595988	0.937939	-0.0296072	0.714631	0.881278	-0.262787	0.0930486	0.241919	-0.257562	0.0307483	0.130187	-0.0684768	0.704523	0.823475	-0.11706	0.439802	0.71661	-0.00734768	0.964521	0.991329	-0.0347395	0.86215	0.951216	-0.263465	0.0449358	0.118769	0.0889481	0.594305	0.688631	-0.115944	0.103408	0.204945	-0.962194	1.74617e-10
HDAC9	0	NA	ENSG00000048052	ENSMUSG00000004698	ENSRNOG00000004158	0.48335	0.0411916	0.21227	-0.0781007	0.428265	0.729319	0.0682813	0.606096	0.75599	0.289484	0.029107	0.506192	0.202737	0.15225	0.399593	0.936267	0.0271028	0.0969165	0.821763	0.0200169	0.0960351	0.579808	0.117936	0.26908	-0.221841	0.577435	0.806392	1.04421	0.0155977	0.23389	0.531596	0.0885736	0.340539	1.26885	7.00406e-05	0.000543544	2.27892	2.24478e-14	1.66004e-13	0.483168	0.0264923	0.0678212	1.27845	0.00173258
TSPAN17	0	NA	ENSG00000048140	ENSMUSG00000025875	ENSRNOG00000018122	0.405557	0.00218318	0.0399699	0.0491815	0.333491	0.658188	0.08386	0.263579	0.452441	0.056879	0.260984	0.829838	0.10127	0.069009	0.246503	0.68121	0.0320543	0.110093	0.235955	0.247102	0.497075	0.757568	9.24721e-05	0.00158968	-0.208718	0.418455	0.701062	-0.531899	0.0182464	0.247399	-0.493795	0.0199431	0.145102	0.497323	0.00768018	0.0289151	0.805063	4.23725e-07	1.68205e-06	0.39476	0.00851477	0.0259432	0.436205	0.052222
NOP16	0	NA	ENSG00000048162	ENSMUSG00000025869	ENSRNOG00000017284	-0.0219205	0.870376	0.948978	0.019818	0.751087	0.910432	0.159667	0.0562374	0.165568	-0.0124129	0.864846	0.983185	0.00498648	0.952	0.98094	-0.503405	0.000140472	0.00115932	-0.25696	0.00733874	0.0465031	-0.11901	0.414059	0.600189	-0.128201	0.187469	0.486731	-0.229683	0.0509658	0.382244	-0.235568	0.0220042	0.154084	-0.305513	0.00156858	0.00774872	-0.883986	1.82451e-14	1.35706e-13	-0.243258	7.16215e-06	4.98787e-05	-0.3183	0.000145835
CC2D2A	0	NA	ENSG00000048342	ENSMUSG00000039765	ENSRNOG00000059715	-0.219538	0.234488	0.526737	0.0630984	0.316246	0.644671	-0.0514945	0.6251	0.770507	-0.0471494	0.485	0.911	0.0279817	0.778	0.91	0.720191	2.52636e-05	0.000255373	0.520736	0.00157785	0.0146667	0.663627	0.0055298	0.0318412	0.741747	0.00148097	0.0371265	0.00710329	0.983588	0.996198	0.727313	0.000839838	0.018876	0.793085	0.000259462	0.00168199	1.78163	3.16874e-27	4.92593e-26	0.539509	4.18663e-06	3.07952e-05	0.908399	2.45635e-07
RRM2B	0	NA	ENSG00000048392	ENSMUSG00000022292	ENSRNOG00000025454	0.319445	0.0230722	0.154877	0.176933	0.00711812	0.108484	0.309324	6.43e-05	0.00159288	0.29537	0.0047	0.270803	0.448466	0.00119061	0.0148172	0.418851	0.0263636	0.0947869	0.0440247	0.842661	0.933044	-0.0864844	0.700014	0.820817	-0.367916	0.140889	0.427184	0.123818	0.577467	0.868744	0.0996578	0.593222	0.828943	0.162543	0.407155	0.587234	0.858663	9.32354e-09	4.37461e-08	0.0902994	0.316258	0.475806	0.508391	0.0161296
TNFRSF17	0	NA	ENSG00000048462	ENSMUSG00000022496	ENSRNOG00000021987	-0.235467	0.578913	1	0.0187596	0.927375	0.975192	0.176578	0.432952	0.615401	0.161468	0.517346	0.91953	0.613751	0.0311573	0.14935	NA	NA	NA	NA	NA	NA	NA	NA	NA	NA	NA	NA	NA	NA	NA	NA	NA	NA	NA	NA	NA	NA	NA	NA	NA	NA	NA	NA	NA
SNX29	0	NA	ENSG00000048471	ENSMUSG00000071669	ENSRNOG00000002294	-0.330702	0.00115915	0.0281094	0.0926145	0.0218	0.182	-0.0186925	0.823	0.903	0.0717697	0.291294	0.843126	0.0520791	0.459006	0.72229	-1.41822	3.62779e-07	5.52609e-06	-0.199668	0.553654	0.764023	-1.28459	0.000205308	0.00286556	0.754177	0.00721665	0.0952431	0.203458	0.688291	0.912117	0.62876	0.00390343	0.0524653	-0.356402	0.0936451	0.208496	-0.699765	0.00126181	0.00313333	-0.250922	0.108639	0.212651	-0.0567686	0.792274
LMO3	0	NA	ENSG00000048540	NaN	ENSRNOG00000047450	0.122531	0.652011	0.843934	-0.103721	0.424	0.726	-0.146567	0.378	0.565	NA	NA	NA	0.918444	0.398244	0.675131	NaN	NaN	NaN	NaN	NaN	NaN	NaN	NaN	NaN	NaN	NaN	NaN	NaN	NaN	NaN	NaN	NaN	NaN	NaN	NaN	NaN	NaN	NaN	NaN	NaN	NaN	NaN	NaN	NaN
MRPS10	0	NA	ENSG00000048544	ENSMUSG00000034729	ENSRNOG00000022609	0.0291153	0.717309	0.878232	0.0474197	0.164425	0.482274	0.0599384	0.229697	0.412672	0.0278986	0.627681	0.941918	-0.0354886	0.638764	0.839068	-0.12873	0.378891	0.604039	-0.184304	0.0339888	0.139051	-0.217716	0.127686	0.283466	-0.00214595	0.984529	0.993806	-0.0232757	0.862088	0.969717	-0.0364722	0.638671	0.852591	-0.174653	0.0172353	0.0557682	-0.714237	6.10035e-23	7.64441e-22	-0.155369	0.000954644	0.00390074	-0.2698	0.0174252
RSF1	0	NA	ENSG00000048649	ENSMUSG00000035623	ENSRNOG00000024194	-0.168481	0.0405937	0.210597	-0.0191736	0.631318	0.852336	-0.0399308	0.36958	0.558048	0.0286613	0.679	0.952	-0.0149834	0.87094	0.951257	-0.0882669	0.560649	0.754324	-0.133241	0.333988	0.590492	-0.115351	0.526963	0.69549	-0.34997	0.0114288	0.124728	0.236309	0.115701	0.517678	-0.310092	0.000430874	0.0117849	-0.337697	0.000116076	0.000843801	-0.118896	0.435736	0.54387	-0.118266	0.0831157	0.172214	-0.260411	0.0901606
VPS13D	0	NA	ENSG00000048707	ENSMUSG00000020220	ENSRNOG00000016443	0.270327	3.09e-05	0.00337446	-0.0341823	0.263825	0.592989	-0.168083	0.00824014	0.0448373	0.0232886	0.711921	0.956851	0.0101115	0.885166	0.95701	0.545682	3.78641e-05	0.000369339	-0.0486255	0.637138	0.821085	-0.182541	0.146925	0.311235	-0.0532353	0.509266	0.760989	0.274718	0.0406813	0.348373	0.025899	0.690302	0.879375	-0.158459	0.0546428	0.137818	0.043134	0.691582	0.773354	-0.171237	0.000335583	0.00154341	0.142851	0.114702
CELF2	0	NA	ENSG00000048740	ENSMUSG00000002107	ENSRNOG00000023661	0.263427	0.104645	0.35215	0.0444454	0.574827	0.822863	0.307525	0.0148327	0.0670008	0.138119	0.215803	0.804503	0.303743	0.0499042	0.200526	0.820833	8.09245e-07	1.14485e-05	0.0455098	0.723016	0.872945	0.0186241	0.911125	0.951759	-0.182434	0.310184	0.615503	0.332323	0.0455836	0.366886	0.0883622	0.451276	0.743492	0.532382	3.46492e-06	3.81309e-05	0.548708	3.11852e-09	1.52883e-08	0.341634	0.00369066	0.0127252	0.634458	1.62558e-14
FAM120A	0	NA	ENSG00000048828	ENSMUSG00000038014	ENSRNOG00000016779	-0.040641	0.393364	0.673765	-0.00810266	0.719269	0.896106	-0.0109883	0.747065	0.852589	0.0280748	0.485957	0.911492	-0.0508712	0.299934	0.581387	-0.171698	0.115683	0.282273	-0.166862	0.0119769	0.0662477	-0.870903	0.00095569	0.00900064	-0.127618	0.146985	0.435787	0.0733393	0.361285	0.755112	-0.119112	0.0887329	0.341063	-0.066582	0.195077	0.353783	-0.345915	0.00338207	0.00775204	-0.271261	1.39226e-18	1.07967e-16	-0.246609	0.00159174
R3HDM1	0	NA	ENSG00000048991	ENSMUSG00000056211	ENSRNOG00000004099	-0.0408059	0.71824	0.878994	-0.00406105	0.925531	0.974583	-0.0828091	0.196621	0.373665	0.104418	0.0617798	0.619296	0.0874916	0.206038	0.474824	-0.00249301	0.985113	0.993794	-0.102045	0.38466	0.636615	-0.619362	0.00567007	0.0323839	-0.194461	0.0992411	0.362023	0.0419571	0.737861	0.929213	-0.181271	0.015183	0.12433	-0.169406	0.0356456	0.0989175	-0.211537	0.0239754	0.0458044	-0.0832336	0.0461301	0.106859	0.147873	0.12286
COL9A2	0	NA	ENSG00000049089	ENSMUSG00000028626	ENSRNOG00000011502	-0.337522	0.374759	1	0.137205	0.470716	0.759969	0.570917	0.0117586	0.0569054	-0.0631749	0.711538	0.956851	0.486974	0.0215926	0.117397	NA	NA	NA	NA	NA	NA	NA	NA	NA	NA	NA	NA	NA	NA	NA	NA	NA	NA	NA	NA	NA	NA	NA	NA	NA	NA	NA	NA	NA
KITLG	0	NA	ENSG00000049130	NaN	ENSRNOG00000005386	0.22559	0.391318	0.67205	0.135314	0.207	0.533	0.672421	2.84e-06	0.000169	-0.172807	0.301843	0.849038	0.0574854	0.761916	0.902479	NaN	NaN	NaN	NaN	NaN	NaN	NaN	NaN	NaN	NaN	NaN	NaN	NaN	NaN	NaN	NaN	NaN	NaN	NaN	NaN	NaN	NaN	NaN	NaN	NaN	NaN	NaN	NaN	NaN
ERCC8	0	NA	ENSG00000049167	ENSMUSG00000021694	ENSRNOG00000009968	-0.134926	0.193409	0.478774	-0.0226188	0.581743	0.82721	0.0190327	0.738061	0.846447	0.113439	0.109743	0.704847	0.15434	0.0607946	0.227374	-0.000980986	0.996054	0.998794	-0.19221	0.312299	0.566605	-0.19727	0.363429	0.556391	0.0415925	0.826772	0.930387	-0.425082	0.0742191	0.445673	-0.0376963	0.814051	0.933337	-0.187968	0.354626	0.536639	-0.28638	0.0862282	0.14154	-0.0428761	0.716978	0.822212	-0.297663	0.171604
ADAMTS6	0	NA	ENSG00000049192	ENSMUSG00000046169	ENSRNOG00000012655	0.00513644	0.988121	0.99492	0.294312	0.0619794	0.30772	0.272872	0.153512	0.319767	0.179693	0.263449	0.830301	0.305615	0.0927924	0.296389	0.196292	0.622966	0.797764	0.397742	0.113966	0.310629	0.288772	0.447213	0.628627	0.176057	0.698931	0.873947	-0.19034	0.396418	0.775563	0.0478651	0.871556	0.954541	0.574483	0.00707544	0.0270689	1.42441	1.83765e-08	8.39233e-08	0.538845	0.000988669	0.00401867	-0.804662	0.129147
H6PD	0	NA	ENSG00000049239	ENSMUSG00000028980	ENSRNOG00000017523	-0.0357046	0.809834	0.922578	-0.119278	0.0363019	0.235372	-0.222299	0.00999485	0.0512476	0.0129961	0.881303	0.984144	-0.0189075	0.840886	0.939043	-0.309366	0.00684376	0.0322894	-0.0773739	0.538179	0.753935	-0.509857	0.00417099	0.0258714	-0.297487	0.118293	0.392327	0.213697	0.112089	0.509893	-0.152461	0.379794	0.688302	-0.220061	0.00383371	0.0163555	-0.856631	1.55197e-06	5.77799e-06	-0.093728	0.221794	0.367007	-0.479381	3.7999e-05
VAMP3	0	NA	ENSG00000049245	ENSMUSG00000028955	ENSRNOG00000030055	-0.146351	0.154876	0.42783	-0.0453228	0.295602	0.625606	-0.0395298	0.44704	0.626863	0.0191113	0.711653	0.956851	-0.0275273	0.667443	0.855951	0.154621	0.311015	0.536968	0.417801	0.00112054	0.0113089	0.272949	0.0146819	0.0640751	-0.100069	0.506369	0.759354	-0.0465924	0.708755	0.918769	0.0879013	0.413457	0.714996	0.151064	0.20413	0.365665	0.591708	4.06207e-10	2.17338e-09	0.183456	0.0113886	0.0332355	0.431441	3.42963e-05
PER3	0	NA	ENSG00000049246	ENSMUSG00000028957	ENSRNOG00000018413	-0.507313	0.0298618	0.178234	-0.0263654	0.823655	0.939624	-0.18797	0.219553	0.400733	-0.0658213	0.571093	0.931884	-0.158238	0.124089	0.352166	1.81724	1.93571e-07	3.08457e-06	1.3336	1.97436e-10	4.03028e-08	0.162041	0.654887	0.788904	0.845957	0.104562	0.371044	-0.53124	0.185547	0.602623	0.702254	0.21998	0.535393	0.401057	0.419055	0.598211	0.220921	0.419461	0.528045	1.71381	1.88477e-05	0.000118634	-0.704885	0.0214299
UTS2	1	Early disease development	ENSG00000049247	ENSMUSG00000028963	NaN	-1.27029	0.0297104	1	0.408635	0.13286	0.439202	0.448043	0.262292	0.45082	0.294324	0.520416	0.920371	0.370036	0.374653	0.654282	NA	NA	NA	NA	NA	NA	NA	NA	NA	NA	NA	NA	-1.07892	0.424436	1	NA	NA	NA	NA	NA	NA	NA	NA	NA	1.47642	0.185201	0.320244	NA	NA
TNFRSF9	0	NA	ENSG00000049249	ENSMUSG00000028965	ENSRNOG00000036942	0.0739028	0.728989	1	0.0285015	0.794187	0.927912	-0.0479449	0.724668	0.837666	0.417117	0.119013	0.715123	0.922094	0.000702615	0.00997415	2.08759	0.165458	0.35863	2.23154	0.0524947	0.188036	1.76616	0.138974	1	NA	NA	NA	NA	NA	NA	NA	NA	NA	2.92708	0.00335704	0.0146819	4.00445	5.61366e-07	2.19662e-06	2.07409	0.000683667	0.00291371	3.71795	0.000181094
EPN3	0	NA	ENSG00000049283	ENSMUSG00000010080	ENSRNOG00000003284	0.545501	0.255272	1	0.00185185	0.992202	0.996567	-0.194024	0.465372	0.643005	NA	NA	NA	1.53185	0.0293919	0.143426	-0.715528	0.36753	0.593416	0.907352	0.290359	0.544844	-0.891419	0.263505	0.45419	NA	NA	NA	-0.808155	0.486857	1	NA	NA	NA	1.71563	0.00854617	0.0315078	2.9908	7.48604e-15	5.75554e-14	0.414807	0.489448	0.644173	1.23449	0.0276695
LTBP1	0	NA	ENSG00000049323	ENSMUSG00000001870	ENSRNOG00000033090	0.193421	0.255865	0.551623	0.235623	0.0040209	0.0803332	0.0240865	0.819827	0.900558	0.0872894	0.412846	0.894301	0.162789	0.144595	0.387037	0.441062	0.225463	0.438793	1.10915	0.000290951	0.0039532	0.483029	0.0909322	0.225633	0.214221	0.41783	0.700438	-1.14776	0.00988565	0.193105	0.0528633	0.786941	0.922542	0.876526	3.34294e-05	0.000283514	2.71253	8.52952e-31	1.595e-29	0.475901	0.058642	0.130023	2.0452	1.99708e-19
RCN1	0	NA	ENSG00000049449	ENSMUSG00000005973	ENSRNOG00000013452	0.158964	0.232395	0.524919	0.11101	0.02707	0.204242	0.203178	0.00752616	0.0422671	-0.0325019	0.46955	0.905633	-0.0393658	0.497735	0.750126	0.32959	0.0726516	0.202643	0.537734	0.00113453	0.0113965	0.743712	6.04251e-05	0.00114783	0.0196182	0.92145	0.971388	0.0593583	0.767526	0.93854	0.332228	0.0206126	0.148233	0.53173	0.000814753	0.00442841	1.37951	3.00261e-23	3.81612e-22	0.371689	0.000338807	0.00155627	1.01229	8.88729e-15
ELN	0	NA	ENSG00000049540	ENSMUSG00000029675	ENSRNOG00000001469	-0.156814	0.390677	0.671974	-0.137585	0.114622	0.406907	-0.0361846	0.762455	0.86231	-0.394661	0.0343873	0.529271	-0.0934988	0.630523	0.834031	0.25798	0.432919	0.655544	0.946113	0.00661434	0.0430095	0.61468	0.0299429	0.105554	-0.00087797	0.99822	0.9993	-1.96224	0.0170558	0.241289	-1.0885	0.0031151	0.0452762	1.28375	2.51189e-06	2.86616e-05	2.50784	1.08012e-40	3.10457e-39	0.613875	2.80515e-05	0.000169986	3.27072	2.9671e-12
RFC2	0	NA	ENSG00000049541	ENSMUSG00000023104	ENSRNOG00000001457	0.267795	0.00737579	0.0802518	0.0727199	0.068212	0.322127	0.0666425	0.36471	0.553536	0.104101	0.0634462	0.620724	0.0400605	0.486	0.741521	-0.124779	0.230581	0.445086	0.197013	0.0511373	0.184448	0.277444	0.0143725	0.0631846	0.256376	0.0268625	0.195971	-0.0492497	0.640819	0.894121	0.102362	0.262165	0.579262	0.282921	0.00524094	0.021135	0.0740119	0.360581	0.46871	0.367519	1.23635e-12	3.4898e-11	0.00844433	0.927468
ARID1B	0	NA	ENSG00000049618	ENSMUSG00000069729	ENSRNOG00000017030	-0.0344805	0.683591	0.860293	-0.0603697	0.0717116	0.329618	-0.156018	0.00161598	0.0152752	-0.000139211	0.997867	0.99944	-0.0513444	0.378097	0.657505	-0.0111557	0.944597	0.974038	-0.213154	0.0378877	0.150141	-0.524128	0.024452	0.0919962	-0.16437	0.216577	0.521966	0.210421	0.177959	0.59556	-0.0968271	0.396068	0.701462	0.0300729	0.754569	0.858685	0.125036	0.443744	0.551419	-0.191638	0.000755582	0.00318408	-0.0317983	0.703678
CLPTM1L	0	NA	ENSG00000049656	ENSMUSG00000021610	ENSRNOG00000016923	0.297518	0.24226	0.53624	-0.179175	0.0841984	0.354501	-0.302286	0.0320736	0.11273	-0.160822	0.133918	0.728142	-0.513485	1.88e-06	8.79e-05	0.0335828	0.744309	0.870608	0.093389	0.293691	0.548216	-0.0417164	0.566795	0.726507	-0.0781579	0.530275	0.776915	0.0377703	0.667226	0.902998	-0.0255283	0.791682	0.924493	0.0824725	0.166179	0.316389	-0.169933	0.0192644	0.0377374	0.0952088	0.0335376	0.0822427	0.23396	0.000964377
NEDD4L	0	NA	ENSG00000049759	ENSMUSG00000024589	ENSRNOG00000017610	-0.049762	0.815474	0.925137	0.232902	0.00645882	0.103801	0.366968	0.000410356	0.00586951	0.150361	0.0641	0.622	0.468623	2.94e-08	3.19e-06	-0.23258	0.0530446	0.161312	-0.20766	0.184446	0.418568	-0.17377	0.342732	0.53567	-0.841761	0.0100369	0.116498	0.258848	0.122603	0.527929	-0.489265	0.167412	0.468925	-0.306315	0.0280968	0.0824136	-0.17057	0.0976923	0.157849	-0.564339	5.32929e-08	6.04846e-07	0.61756	4.88555e-07
FOXP3	0	NA	ENSG00000049768	ENSMUSG00000039521	ENSRNOG00000011702	-0.548771	0.373308	0.659216	0.0113469	0.961336	0.985773	0.532919	0.119218	0.271534	-0.156219	0.456	0.903	0.543353	0.0458	0.19	0.336984	0.686311	0.836069	0.110126	0.895654	0.955324	0.446783	0.626048	0.768475	0.949525	0.316377	1	1.52045	0.462394	1	NA	NA	NA	1.77065	0.0652102	0.158444	2.21443	0.00120468	0.00300307	0.556489	0.167809	0.297077	1.21556	0.182116
PPP1R3F	0	NA	ENSG00000049769	ENSMUSG00000039556	NaN	0.126406	0.625606	0.829116	-0.00274036	0.977	0.991	-0.0349062	0.792578	0.88315	-0.00918805	0.927079	0.989299	-0.0912191	0.413085	0.686305	-2.12954	0.097968	0.250826	0.148261	0.879323	1	-0.895522	0.216587	0.40073	-0.274667	0.788918	1	-0.909759	0.484312	1	-0.489657	0.584871	1	-1.0521	0.22172	0.387189	-0.495838	0.347875	0.455449	-0.437678	0.144952	0.264898	NA	NA
HEXB	0	NA	ENSG00000049860	ENSMUSG00000021665	ENSRNOG00000025274	0.117746	0.317443	0.610101	0.132108	0.0073742	0.110815	0.372172	1.91e-08	3.51e-06	0.0822022	0.132182	0.727858	0.199931	0.00521081	0.0439146	0.833799	5.32115e-08	9.39382e-07	1.07084	9.05053e-07	4.06126e-05	0.52658	0.00180704	0.0142139	0.70771	0.00178815	0.0415103	0.115932	0.734155	0.928281	0.772226	7.93218e-06	0.000479768	1.00573	3.58305e-12	1.79329e-10	1.89148	2.97454e-30	5.42894e-29	0.834083	1.70071e-46	1.61131e-43	1.413	3.34631e-13
PTCD2	0	NA	ENSG00000049883	ENSMUSG00000021650	ENSRNOG00000028403	-0.0572756	0.640221	0.836595	-0.0796475	0.113377	0.404441	-0.115082	0.0947304	0.234033	-0.0365052	0.652748	0.947384	-0.128549	0.183509	0.447029	-0.0487607	0.706151	0.848855	-0.0595098	0.54695	0.760242	0.161618	0.343553	0.536645	-0.0679686	0.468053	0.734749	0.154357	0.120152	0.523866	-0.000233968	0.997396	0.999276	-0.258397	0.000486805	0.00287519	-0.603382	3.52158e-05	0.000111068	-0.101384	0.00835589	0.0255376	-0.263831	0.0258946
NEXMIF	0	NA	ENSG00000050030	ENSMUSG00000046449	ENSRNOG00000021589	-0.990121	0.0179351	1	0.42246	0.0320104	0.221567	0.127503	0.58043	0.737959	0.0595566	0.852432	1	-0.378859	0.31022	1	NA	NA	NA	NA	NA	NA	NA	NA	NA	NA	NA	NA	NA	NA	NA	NA	NA	NA	NA	NA	NA	NA	NA	NA	NA	NA	NA	NA	NA
JKAMP	0	NA	ENSG00000050130	ENSMUSG00000005078	ENSRNOG00000004751	0.150723	0.0708895	0.284032	-0.0135794	0.690971	0.881644	0.00757896	0.892456	0.944298	0.0413463	0.507621	0.916539	0.0891185	0.181841	0.444922	0.0632838	0.60529	0.786342	0.150094	0.140648	0.355596	-0.0374752	0.776746	0.871379	0.14275	0.127977	0.408595	0.169275	0.200406	0.617421	0.197562	0.0217001	0.152877	0.0106035	0.905407	0.948339	0.0401242	0.631303	0.721255	0.0424635	0.323997	0.484269	0.018382	0.844871
DKK3	1	Disease progression	ENSG00000050165	ENSMUSG00000030772	ENSRNOG00000016343	0.344351	0.390369	0.671685	0.316835	0.0348721	0.23129	1.45427	2.76e-09	7.35e-07	0.0274942	0.856668	0.981554	1.07472	2.5e-09	4.15e-07	0.484424	0.221785	0.433954	0.951446	0.00101386	0.010479	0.900026	0.00200944	0.0154041	-0.481612	0.194002	0.495699	-0.845146	0.0324724	0.31803	-0.305553	0.22615	0.541589	1.21081	4.52153e-08	8.162e-07	2.54163	3.22529e-52	1.48284e-50	0.977383	2.13431e-14	8.3951e-13	1.32365	3.57637e-10
ARHGEF5	0	NA	ENSG00000050327	ENSMUSG00000033542	ENSRNOG00000005506	0.016987	0.952725	0.981907	-0.0450936	0.685	0.88	0.291406	0.0594	0.172	0.119965	0.118929	0.715123	0.265047	0.0153812	0.0934278	0.576796	1.66132e-06	2.208e-05	0.211671	0.042405	0.162131	0.149222	0.187213	0.3643	-0.0737029	0.560785	0.794518	0.282791	0.0415048	0.351636	0.123271	0.324025	0.641028	0.199752	0.00285754	0.0128102	0.571547	2.37588e-10	1.29514e-09	0.0756726	0.167862	0.297147	0.713244	8.04628e-15
NFE2L3	0	NA	ENSG00000050344	ENSMUSG00000029832	ENSRNOG00000010886	-0.252673	0.0072693	0.0794657	-0.110316	0.0122475	0.140048	-0.0860293	0.277747	0.468416	0.186805	0.205	0.801	0.69643	5.07e-05	0.00129	-1.24714	0.063513	0.183355	-0.713878	0.153664	0.375606	-0.363234	0.480689	0.657824	-0.516309	0.443828	1	-0.278053	0.699885	0.916325	-0.47586	0.390917	0.69655	-0.567771	0.260462	0.43469	1.18102	0.00875346	0.0184221	-0.0717144	0.782701	0.867761	0.618026	0.374398
MCUR1	0	NA	ENSG00000050393	ENSMUSG00000021371	ENSRNOG00000017988	-0.00900989	0.935465	0.975005	0.0518001	0.231049	0.560723	0.116921	0.105867	0.251825	0.0641963	0.206187	0.801375	0.0548389	0.333733	0.615963	0.14843	0.0929657	0.241809	0.0490379	0.610909	0.802271	-0.0312108	0.740324	0.848147	0.00144718	0.988018	0.994681	0.000456565	0.995586	0.998729	0.0633053	0.331271	0.647847	-0.0225267	0.753407	0.857736	-0.0962426	0.338143	0.445489	0.0968514	0.0382114	0.09163	0.0786479	0.309191
LIMA1	0	NA	ENSG00000050405	ENSMUSG00000023022	ENSRNOG00000059801	-0.0189689	0.889411	0.957468	0.0952384	0.0722	0.33	0.347889	0.000183	0.00333	0.0570295	0.318073	0.854042	0.253426	0.000275773	0.00482388	0.384186	0.000470732	0.00336031	0.272353	0.00942795	0.0558994	-0.0319044	0.806111	0.890335	-0.167733	0.208996	0.51332	-0.0711563	0.501785	0.832723	-0.0576371	0.668811	0.868042	0.23383	0.000223945	0.00148011	0.576186	4.02658e-07	1.60073e-06	-0.0623087	0.352523	0.514314	-0.03795	0.665157
LETMD1	0	NA	ENSG00000050426	ENSMUSG00000037353	ENSRNOG00000029855	-0.129284	0.122217	0.381454	-0.0419464	0.178618	0.499895	-0.0695056	0.158483	0.325905	-0.0277474	0.597449	0.937939	-0.0218881	0.715655	0.881661	-0.245756	0.011736	0.0498847	-0.259319	0.00365119	0.0278129	-0.283887	0.0845193	0.214959	0.16004	0.121701	0.397985	-0.0641587	0.651845	0.897737	0.049598	0.562021	0.812426	-0.125049	0.158806	0.306213	-0.359241	2.42109e-05	7.78166e-05	0.105275	0.0172185	0.0472197	-0.273192	0.00418766
SLC4A8	0	NA	ENSG00000050438	ENSMUSG00000023032	ENSRNOG00000028879	-0.434668	0.00801272	0.0838965	0.124406	0.150937	0.465357	-0.0900208	0.462806	0.640498	0.164051	0.305246	0.850517	0.416477	0.0392708	0.173637	-0.368933	0.499315	0.7097	-0.167735	0.638727	0.822206	0.919544	0.0248698	0.0930618	-0.820696	0.153461	0.444686	-0.104609	0.809385	0.953556	-0.00546845	0.989671	0.995963	0.366117	0.254713	0.42858	1.17132	0.00167495	0.0040712	0.408347	0.0599537	0.13239	1.06622	0.00534257
LAMC3	1	Disease progression	ENSG00000050555	ENSMUSG00000026840	ENSRNOG00000059507	0.165978	0.552871	0.787101	0.594537	3.98e-05	0.00763444	1.6844	5.03e-17	2.14e-13	0.183469	0.368121	0.875169	1.49588	1.18e-09	2.21e-07	0.0314676	0.943067	0.97332	0.554333	0.175642	0.40735	-0.031423	0.921975	0.958087	-0.0680038	0.895884	1	-0.462118	0.249407	0.668059	-0.553965	0.282226	0.600836	0.908023	0.00430313	0.0179802	2.75839	1.02965e-32	2.05241e-31	-0.184393	0.270895	0.424324	1.4374	9.11395e-05
PTGER3	0	NA	ENSG00000050628	ENSMUSG00000040016	ENSRNOG00000010325	-0.145563	0.501261	0.752185	-0.106645	0.271566	0.600188	-0.0205343	0.898081	0.94709	-0.297521	0.239407	0.817149	0.129436	0.675542	0.860487	0.173482	0.834819	0.921077	NA	NA	NA	0.974795	0.288827	0.481108	NA	NA	NA	1.19736	0.511295	1	NA	NA	NA	-0.532766	0.606382	0.755423	-0.255416	0.763469	0.830857	0.4964	0.466832	0.624007	1.12859	0.169354
TNIP3	0	NA	ENSG00000050730	ENSMUSG00000044162	NaN	0.0964489	0.662535	0.847498	-0.0337277	0.692869	0.882675	-0.135355	0.372073	0.560358	0.199059	0.55007	1	0.352938	0.431584	0.699095	0.705841	0.615894	0.793194	3.7707	8.22986e-05	0.00149489	2.79592	0.0412512	0.132232	NA	NA	NA	-2.24293	0.25641	1	NA	NA	NA	3.65118	1.16883e-05	0.000112736	5.34919	4.36846e-07	1.73146e-06	1.46551	0.0117245	0.0340833	2.77411	0.000523191
MAPK9	0	NA	ENSG00000050748	ENSMUSG00000020366	ENSRNOG00000002823	-0.335912	0.0632308	0.268432	-0.019341	0.76369	0.915515	-0.26109	0.00158345	0.0150362	0.0712377	0.0479309	0.578848	0.0447051	0.319012	0.600547	0.205267	0.0451387	0.143173	0.0511222	0.484735	0.714866	-0.0354739	0.7065	0.824636	-0.0864594	0.323796	0.626211	0.0496455	0.525832	0.842867	-0.0182145	0.804942	0.929511	-0.00879999	0.874598	0.931356	0.0278749	0.692325	0.774058	-0.0756139	0.0528304	0.119311	-0.00179953	0.981334
COL23A1	0	NA	ENSG00000050767	ENSMUSG00000063564	ENSRNOG00000003349	0.00676839	0.981237	1	0.0478637	0.724214	0.899142	0.236772	0.152724	0.318904	0.145279	0.477367	0.908171	0.688047	0.005527	0.0458114	-0.074015	0.912755	0.959456	0.475409	0.290205	0.544793	0.231084	0.675139	0.803114	0.529424	0.320929	1	-0.184395	0.754718	1	0.948614	0.048594	0.244929	0.824327	0.126425	0.259295	0.695746	0.063848	0.109463	0.458582	0.184989	0.319929	0.319811	0.467917
BCAR1	0	NA	ENSG00000050820	ENSMUSG00000031955	ENSRNOG00000019253	0.205088	0.280853	0.575355	0.0805439	0.233	0.563	0.0484723	0.608838	0.758116	0.0523945	0.669992	0.95108	0.0413486	0.788274	0.91585	-0.139504	0.258035	0.47793	0.1139	0.548592	0.761391	-1.04888	0.000706319	0.00722522	0.385535	0.00659119	0.0901467	-0.262616	0.0660872	0.425166	-0.0349157	0.726602	0.895998	0.18161	0.181277	0.336609	-0.286435	0.0212813	0.0412129	0.344928	9.74467e-06	6.56199e-05	-0.626649	1.72559e-06
FHIP1B	0	NA	ENSG00000051009	ENSMUSG00000044465	ENSRNOG00000017408	0.0180029	0.896453	0.961242	-0.138977	0.010068	0.126216	-0.228555	0.00261801	0.0211975	-0.139108	0.0984065	0.69531	-0.114457	0.21463	0.485831	0.152521	0.217867	0.429383	-0.00254333	0.97542	0.989208	0.06031	0.475419	0.653275	-0.0742405	0.471032	0.736978	-0.192123	0.110656	0.506992	-0.0450879	0.567724	0.815206	-0.0666185	0.428496	0.606475	0.197956	0.0150863	0.0302772	0.0214408	0.614335	0.746915	0.0426161	0.75077
HERPUD1	0	NA	ENSG00000051108	ENSMUSG00000031770	ENSRNOG00000018796	0.00910195	0.952528	0.981907	-0.0195452	0.801378	0.93014	-0.0864054	0.37046	0.558785	-0.0360859	0.69054	0.952989	-0.165936	0.0963107	0.303156	-0.0932835	0.577605	0.766634	0.196571	0.186683	0.421135	-0.394497	0.0243992	0.0918889	0.200205	0.390829	0.682035	0.602677	0.00446573	0.12708	0.229844	0.243017	0.561817	-0.169103	0.21158	0.375111	-1.42861	4.63255e-15	3.6021e-14	-0.0722666	0.569534	0.71142	-0.989198	1.15234e-20
HOMER3	0	NA	ENSG00000051128	ENSMUSG00000003573	ENSRNOG00000020229	0.36225	0.040808	0.211319	-0.0167208	0.811621	0.934417	0.19175	0.154161	0.32057	0.0679817	0.531887	0.922067	0.116872	0.317205	0.599255	0.0136837	0.958457	0.979637	0.611357	0.0113764	0.0638364	0.00261577	0.993566	0.996424	0.517549	0.0964873	0.356939	-0.581403	0.0424706	0.35472	0.3918	0.164883	0.465799	1.05915	8.18447e-05	0.000622849	1.63106	1.09903e-20	1.21823e-19	0.677381	1.03663e-09	1.66588e-08	0.829959	0.00033515
RAD51	0	NA	ENSG00000051180	ENSMUSG00000027323	ENSRNOG00000037302	-1.26994	0.00025878	0.012186	0.26976	0.0577321	0.298855	-0.20507	0.323	0.512563	0.134641	0.411244	0.89385	0.447039	0.0038642	0.0350878	1.68073	4.64303e-05	0.000442036	0.547545	0.146851	0.365436	1.48216	0.000279419	0.00359882	0.234236	0.607422	0.822577	-0.456806	0.430977	0.796156	0.552844	0.115219	0.390443	1.27742	0.00737981	0.0279756	1.2421	9.99436e-06	3.37875e-05	0.995955	4.90769e-06	3.5447e-05	1.62972	1.87315e-06
POLQ	0	NA	ENSG00000051341	ENSMUSG00000034206	ENSRNOG00000002471	-0.0050762	0.970524	0.987523	-0.092235	0.207028	0.53238	-0.251981	0.00634417	0.0377852	0.302765	0.126969	0.724849	0.967154	1.43e-07	1.11e-05	2.0562	0.00513337	0.025469	1.62747	0.0583545	0.202798	2.58709	7.70141e-05	0.00138538	1.66825	0.139392	1	-0.233349	0.776438	1	1.45926	0.137152	1	1.45721	0.0379027	0.103634	2.00299	0.000192835	0.000546238	1.69599	0.00537336	0.0175812	2.40304	0.000240487
PIK3CB	0	NA	ENSG00000051382	ENSMUSG00000032462	ENSRNOG00000016384	0.0147905	0.888837	0.957261	-0.0312229	0.459937	0.753548	0.107113	0.118962	0.27124	0.126877	0.0470748	0.572806	0.18807	0.0319354	0.151787	0.655267	7.32979e-07	1.0578e-05	0.158983	0.133771	0.344463	-0.145469	0.235934	0.424373	0.44747	0.0047173	0.0738282	-0.0672008	0.665055	0.901874	0.44562	0.000311575	0.00921655	-0.0526014	0.570079	0.728215	0.461449	1.06921e-05	3.60454e-05	-0.0471386	0.48927	0.64414	0.116224	0.242812
CYBA	0	NA	ENSG00000051523	ENSMUSG00000006519	ENSRNOG00000013014	0.419479	0.0564684	0.253888	0.0697496	0.465775	0.75663	0.418319	0.00837019	0.0453569	-0.161451	0.246	0.822	-0.17902	0.273595	0.552844	-0.100382	0.613217	0.791275	1.43511	4.22678e-05	0.000879571	0.414689	0.153922	0.319887	0.321826	0.0874385	0.344568	-0.399491	0.250851	0.668492	0.647659	0.000369761	0.0104994	1.61075	1.39881e-14	1.22853e-12	2.05667	3.52038e-72	3.4616e-70	0.827375	3.03377e-10	5.51367e-09	1.44025	6.52049e-09
THOC3	0	NA	ENSG00000051596	ENSMUSG00000025872	ENSRNOG00000000104	-0.183102	0.31	0.603	-0.0433365	0.587	0.83	-0.113944	0.308807	0.500358	0.00759481	0.946812	0.991627	-0.117355	0.298	0.579	0.039384	0.738761	0.867635	-0.168036	0.0328881	0.136359	0.142492	0.206262	0.387946	-0.0716696	0.4971	0.752578	-0.186716	0.0457819	0.367312	-0.0240917	0.686317	0.877445	-0.120682	0.167106	0.317856	-0.211239	0.0162309	0.0323721	-0.048997	0.259115	0.410665	-0.0518811	0.476911
HEBP2	0	NA	ENSG00000051620	ENSMUSG00000019853	ENSRNOG00000053735	-0.373564	0.0495836	0.235539	0.0128554	0.833222	0.943861	0.219244	0.0646	0.181	-0.0978717	0.0889282	0.676383	-0.179717	0.00813941	0.0599342	0.912807	0.0863926	0.229366	0.941667	0.0392237	0.153879	0.924564	0.0425787	0.135323	-0.0480052	0.939399	1	-0.133423	0.852602	0.967055	0.150023	0.773587	0.917952	1.7142	0.00102914	0.00541327	2.56471	3.33118e-14	2.43454e-13	1.98493	6.51828e-13	1.94044e-11	1.01025	0.00986831
MPHOSPH9	0	NA	ENSG00000051825	ENSMUSG00000038126	ENSRNOG00000001074	-0.139	0.234215	0.52663	0.00278514	0.94463	0.980917	-0.134125	0.0632893	0.178952	0.00747746	0.908167	0.98771	-0.0818969	0.352783	0.634156	-0.0338587	0.867206	0.938852	0.134972	0.536238	0.752506	0.210735	0.198431	0.378036	-0.230295	0.301658	0.608659	-0.0836888	0.669612	0.903071	-0.141424	0.388583	0.695588	-0.0731801	0.606321	0.755423	0.196694	0.216905	0.310332	0.0264285	0.781052	0.866638	0.112051	0.605783
PLEKHA5	0	NA	ENSG00000052126	ENSMUSG00000030231	ENSRNOG00000008747	-0.0960979	0.407361	0.683791	-0.0823615	0.0653399	0.315165	-0.0308099	0.665294	0.798637	-0.0154897	0.803792	0.974636	-0.0242684	0.76998	0.906409	0.0199392	0.884037	0.946378	-0.0712626	0.363966	0.617486	0.0697792	0.495108	0.670284	-0.151135	0.248639	0.555099	0.0437098	0.623272	0.887866	-0.0224509	0.817062	0.934619	-0.0874983	0.36073	0.542952	0.363089	0.000694453	0.00180244	-0.0174189	0.707775	0.815822	0.140015	0.233371
PRSS8	0	NA	ENSG00000052344	ENSMUSG00000030800	ENSRNOG00000019616	0.459689	0.0633331	0.268526	0.00740487	0.951093	0.982892	0.0541644	0.729167	0.840766	0.0985514	0.456643	0.903407	-0.00945894	0.954	0.981	1.05317	5.59803e-07	8.27073e-06	0.79881	0.0209501	0.0989073	0.191099	0.607602	0.755251	-0.128659	0.635307	0.840017	0.0185077	0.948743	0.987887	-0.0901268	0.718657	0.892027	0.691251	0.149311	0.293093	1.37703	4.56149e-09	2.20002e-08	0.690197	1.75315e-07	1.77441e-06	0.0722431	0.78053
SIKE1	0	NA	ENSG00000052723	ENSMUSG00000027854	ENSRNOG00000017502	-0.280068	0.00172776	0.0348491	0.0348538	0.308598	0.638218	0.0801346	0.07989	0.20919	0.0670989	0.319	0.854	0.0368747	0.651	0.846	0.102407	0.409451	0.632794	-0.0764937	0.510968	0.734619	0.09416	0.374658	0.565782	-0.107498	0.396253	0.685906	-0.00101157	0.99219	0.997406	0.091353	0.264279	0.581003	0.224269	0.0204555	0.0639646	0.543578	3.86121e-09	1.87283e-08	0.0895011	0.12011	0.229973	0.522406	5.14633e-07
RRP12	0	NA	ENSG00000052749	ENSMUSG00000035049	ENSRNOG00000048495	0.258557	0.249298	0.544711	0.105143	0.226715	0.556675	0.0957023	0.429482	0.612525	-0.0100236	0.912784	0.98771	0.0432996	0.670513	0.85744	0.524925	0.00566258	0.0276101	0.058834	0.718836	0.870659	-0.533986	0.0211202	0.0829267	0.0847131	0.711525	0.879602	-0.653461	0.000767564	0.0449806	-0.308907	0.0719817	0.304098	0.0349818	0.804724	0.888367	0.0531768	0.747592	0.818276	0.00861766	0.94017	0.966151	0.214207	0.142546
FNIP2	0	NA	ENSG00000052795	ENSMUSG00000061175	ENSRNOG00000027833	-0.530925	0.0168045	0.127362	-0.2144	0.0351335	0.231985	-0.428201	0.00144032	0.0141698	-0.0704639	0.597622	0.937939	-0.322617	0.0342212	0.158565	0.549755	0.00128076	0.00803329	0.387618	0.0869823	0.26171	-0.593028	0.0109794	0.052154	0.471065	0.0105001	0.119426	0.391886	0.175562	0.592943	0.619657	0.00268369	0.0410387	0.113835	0.500469	0.670818	0.632753	0.000648597	0.00169512	0.275417	0.0525538	0.118853	-0.424315	0.0157001
MSMO1	1	Early disease development	ENSG00000052802	ENSMUSG00000031604	ENSRNOG00000032297	0.881978	0.0306759	0.18062	0.280516	0.142784	0.453751	0.293774	0.258	0.446	0.275826	0.159	0.753	0.0632339	0.767	0.905	-0.795599	1.42322e-07	2.33368e-06	-0.160247	0.494341	0.7222	-0.3703	0.187739	0.364913	0.364259	0.244848	0.551356	0.787196	9.22546e-05	0.010126	0.594136	0.0153189	0.124588	-0.869196	1.01599e-05	9.98926e-05	-1.92533	5.71864e-20	6.07358e-19	-0.799774	0.000173592	0.00086089	-2.4633	2.04202e-15
TTC17	0	NA	ENSG00000052841	ENSMUSG00000027194	ENSRNOG00000010495	-0.200907	0.0234123	0.156082	-0.0114362	0.738059	0.904937	-0.115082	0.058663	0.170271	0.00475842	0.912748	0.98771	-0.0278011	0.564942	0.795223	0.456583	0.000456954	0.00327072	0.0867916	0.344274	0.599865	-0.127047	0.291645	0.484189	0.168048	0.15506	0.446956	0.0469991	0.637351	0.89317	0.189705	0.0227626	0.156581	-0.0122922	0.882845	0.935976	0.234652	0.0615606	0.106011	-0.157446	0.023565	0.0614977	0.0595106	0.549797
FOXN3	0	NA	ENSG00000053254	ENSMUSG00000033713	ENSRNOG00000004709	-0.031073	0.738647	0.888464	-0.0302811	0.479156	0.766736	-0.209609	0.000469	0.00645	0.0392686	0.479543	0.908537	-0.107341	0.148343	0.393525	-0.389965	0.0028403	0.0155198	-0.503454	1.24304e-05	0.000335678	-0.523469	1.87787e-09	2.76549e-07	-0.273483	0.0692957	0.309313	0.139545	0.281167	0.696497	-0.191085	0.10227	0.367481	-0.506536	8.46135e-07	1.10963e-05	-0.5747	3.66783e-06	1.30909e-05	-0.151758	0.000827045	0.0034446	-0.420761	0.00168964
METTL24	1	Disease progression	ENSG00000053328	ENSMUSG00000045555	ENSRNOG00000024221	0.137062	0.684262	1	0.365355	0.0174868	0.165594	0.903644	1.58e-05	0.000594	0.336951	0.0807	0.658765	1.44311	5.77e-09	8.31e-07	-0.174869	0.91619	1	0.682013	0.567797	1	-0.250281	0.837179	1	NA	NA	NA	-0.643489	0.720644	1	NA	NA	NA	NA	NA	NA	2.79302	0.000666351	0.001736	2.15551	8.90093e-06	6.06028e-05	NA	NA
AKR7A2	0	NA	ENSG00000053371	NaN	ENSRNOG00000017780	0.0577553	0.632672	0.833073	-0.0662026	0.166087	0.484323	-0.0561982	0.502618	0.675062	-0.165467	0.00785501	0.341155	-0.243815	0.00196303	0.0214808	NaN	NaN	NaN	NaN	NaN	NaN	NaN	NaN	NaN	NaN	NaN	NaN	NaN	NaN	NaN	NaN	NaN	NaN	NaN	NaN	NaN	NaN	NaN	NaN	NaN	NaN	NaN	NaN	NaN
MRTO4	0	NA	ENSG00000053372	ENSMUSG00000028741	ENSRNOG00000017979	-0.438104	0.0051107	0.064798	-0.0702729	0.229	0.558644	-0.22258	0.00691365	0.0400185	-0.0658448	0.187253	0.78445	-0.0885818	0.0960936	0.302789	-0.0324269	0.8295	0.918113	-0.186058	0.0755776	0.239739	-0.154511	0.365727	0.558335	0.0924961	0.540205	0.78339	-0.371595	0.0097228	0.191731	-0.0952583	0.381867	0.690065	-0.130634	0.253057	0.426856	-0.3779	0.0019117	0.00459394	-0.0135951	0.812709	0.888167	-0.155289	0.174012
USE1	0	NA	ENSG00000053501	ENSMUSG00000002395	ENSRNOG00000016619	0.037637	0.729127	0.885876	-0.069635	0.0883205	0.361539	-0.0143169	0.837482	0.912159	-0.155334	0.0356983	0.535642	-0.181632	0.0179	0.103468	-0.467536	0.00254356	0.0142062	-0.104234	0.416016	0.661274	0.231609	0.286462	0.478301	0.162846	0.274598	0.581326	-0.247202	0.0696088	0.433839	-0.0234265	0.829948	0.938439	-0.0741542	0.514429	0.682547	-0.354351	4.80041e-05	0.000148351	-0.132032	0.000619811	0.00267398	-0.201618	0.0407309
NRIP2	0	NA	ENSG00000053702	ENSMUSG00000001520	NaN	-0.102662	0.524655	0.767739	-0.152835	0.0181564	0.168277	-0.359099	0.00208779	0.0180476	-0.381647	0.296848	0.846003	1.01707	0.00248583	0.0256626	0.483795	0.577589	0.766634	1.38364	0.0144142	0.075561	1.09921	0.0277576	0.100374	0.0492683	0.94875	1	0.253195	0.673386	1	-0.503938	0.449002	1	0.546689	0.252832	0.426555	1.47147	0.000139188	0.000403335	0.478084	0.131212	0.24583	1.10849	0.180411
LAMA3	1	Disease progression	ENSG00000053747	ENSMUSG00000024421	ENSRNOG00000011300	0.669107	0.053449	0.246432	0.404814	0.00254	0.0631	0.459325	0.0208	0.0836	0.353559	0.0215	0.457	0.722571	5.42e-06	0.000207306	-4.23647	4.0922e-40	7.41363e-38	-0.951585	0.00411096	0.0303186	-1.60987	1.29233e-07	9.6271e-06	0.138697	0.692357	0.870544	0.245897	0.546336	0.852552	-0.0696017	0.782156	0.920675	-1.50918	1.92926e-05	0.000175604	-2.55381	1.72737e-37	4.29773e-36	0.148	0.318822	0.478641	-1.18027	7.81374e-06
AP5M1	0	NA	ENSG00000053770	ENSMUSG00000036291	ENSRNOG00000014148	0.0194407	0.842439	0.936264	0.069227	0.105	0.392	-0.00331381	0.946	0.972	0.142879	0.136684	0.729416	0.23491	0.0282117	0.139836	0.00665719	0.962021	0.981482	-0.225756	0.0936538	0.274839	-0.03291	0.763041	0.86273	-0.190548	0.255185	0.562299	-0.000595198	0.995881	0.998729	-0.00562198	0.951197	0.984066	-0.157862	0.0663423	0.160628	-0.0526062	0.595361	0.689544	-0.0672408	0.273557	0.427286	0.104334	0.356257
ANAPC4	0	NA	ENSG00000053900	ENSMUSG00000029176	ENSRNOG00000004130	-0.0657722	0.462724	0.725114	0.0604841	0.0967848	0.376608	-0.008242	0.895	0.945	0.0730386	0.382547	0.881593	0.128154	0.133967	0.370126	0.463206	7.21733e-06	8.31843e-05	0.408473	0.000323926	0.00430905	0.492423	0.0039554	0.0250672	0.171275	0.252887	0.559534	-0.064864	0.697314	0.915864	0.213733	0.0608885	0.277987	0.311876	0.00264537	0.0119885	0.761306	4.99648e-11	2.88678e-10	0.309371	1.80828e-09	2.78082e-08	0.570579	1.38125e-09
KCNQ1	0	NA	ENSG00000053918	ENSMUSG00000009545	ENSRNOG00000020532	0.33424	0.251105	0.546604	-0.260964	0.0229219	0.187575	0.0196373	0.901289	0.948753	-0.0173941	0.866843	0.983185	-0.0396048	0.717568	0.882815	-0.472314	0.318207	0.543948	0.567471	0.0792955	0.246766	-0.531327	0.163491	0.332477	-0.351258	0.33281	0.633446	-0.433966	0.173249	0.589432	0.227983	0.423315	0.720615	0.00558634	0.984679	0.99222	1.14689	6.49019e-10	3.41038e-09	0.0156886	0.931863	0.962521	0.894836	0.000274216
TRAPPC3	0	NA	ENSG00000054116	ENSMUSG00000028847	ENSRNOG00000010550	0.12953	0.235669	0.528295	0.108461	0.00390355	0.0789975	0.180425	0.00927406	0.0486402	0.0520682	0.215786	0.804503	-0.00823522	0.856	0.944205	-0.146325	0.286862	0.511842	0.125164	0.141816	0.356871	0.0639506	0.47658	0.654174	0.103245	0.285413	0.593753	-0.0356045	0.661704	0.901038	0.0105187	0.893806	0.962366	-0.0272164	0.706264	0.828274	-0.10599	0.295764	0.400967	-0.0256465	0.534103	0.68223	-0.115432	0.26545
THRAP3	0	NA	ENSG00000054118	ENSMUSG00000043962	ENSRNOG00000009977	0.0260761	0.742355	0.88979	0.0292047	0.372	0.688583	-0.101976	0.0194	0.0798	-0.0137713	0.755495	0.964415	-0.140402	0.000617291	0.00905121	-0.212342	0.0900851	0.236456	-0.159079	0.0805082	0.249597	-0.590219	0.000814924	0.00800015	-0.0682939	0.485731	0.74491	0.131299	0.13864	0.547013	0.0594127	0.506803	0.779543	-0.158861	0.0447446	0.118343	0.0435023	0.599754	0.693186	-0.196314	1.08914e-07	1.15275e-06	-0.21494	0.048069
PHPT1	0	NA	ENSG00000054148	ENSMUSG00000036504	NaN	0.416207	0.0129046	0.10997	-0.0754817	0.213192	0.541229	0.150771	0.207281	0.385761	-0.0268977	0.796533	0.973332	-0.0462046	0.676055	0.860586	0.12915	0.494495	0.705557	-0.0262568	0.880067	0.949375	0.498892	0.150198	0.315332	0.38542	0.0945543	0.354568	0.0139054	0.944393	0.986496	0.27656	0.260567	0.577324	-0.375835	0.0532089	0.135264	-0.394394	0.0207505	0.0403105	-0.0236607	0.75785	0.851297	0.14566	0.471345
ENTPD2	0	NA	ENSG00000054179	ENSMUSG00000015085	NaN	0.00757325	0.988896	1	-0.0793376	0.686826	0.880437	0.162813	0.495517	0.66916	0.00698914	0.966018	0.994088	0.130669	0.455799	0.719147	0.658537	0.0013418	0.00835717	0.884494	0.00102551	0.0105485	0.368636	0.136129	0.295837	0.512064	0.0117328	0.126653	0.0781532	0.820498	0.957322	0.0462877	0.798896	0.927809	1.2785	7.37247e-07	9.7736e-06	1.79698	4.24916e-29	7.2589e-28	0.924043	1.8128e-18	1.37162e-16	1.35051	9.16634e-11
LY75	0	NA	ENSG00000054219	ENSMUSG00000026980	ENSRNOG00000007012	0.475998	0.0669794	0.275671	0.0776426	0.486	0.771	0.320662	0.032	0.11261	0.275195	0.0784	0.654	0.490417	0.00912941	0.0650152	-1.04818	0.00104642	0.00674478	0.155128	0.543235	0.757551	-0.456422	0.0802483	0.207935	-0.192223	0.403067	0.690343	0.137296	0.637533	0.89317	0.0600577	0.780031	0.919803	-0.247039	0.208421	0.371058	1.4628	3.69335e-12	2.32258e-11	0.367223	0.00865517	0.0262937	-0.00176594	0.99289
ARID4B	0	NA	ENSG00000054267	ENSMUSG00000039219	ENSRNOG00000016391	0.00201427	0.98	0.991	-0.0470966	0.229866	0.559484	-0.136286	0.0123192	0.0587804	0.044419	0.532119	0.922067	0.0737786	0.402	0.678	-0.313541	0.0230572	0.0854173	-0.170158	0.238468	0.485552	-0.062895	0.720991	0.834406	-0.207167	0.311615	0.616095	0.380069	0.00277462	0.0991549	-0.186988	0.0556418	0.264989	-0.00780254	0.943567	0.969574	-0.244687	0.0585288	0.10153	-0.201005	0.0112528	0.0328852	-0.156293	0.44797
OPN3	0	NA	ENSG00000054277	ENSMUSG00000026525	ENSRNOG00000003778	-0.220841	0.122939	0.3822	-0.00541376	0.928511	0.975629	0.101038	0.35128	0.540265	0.0217617	0.674797	0.951354	0.0167451	0.814859	0.92786	-0.257385	0.570326	0.762217	-0.58055	0.0490438	0.179104	0.150103	0.676844	0.804841	-0.526579	0.0951438	0.354764	-0.165763	0.525804	0.842867	-0.513229	0.0621263	0.280114	-0.765532	0.0147166	0.0490539	-0.467951	0.107766	0.171988	0.0231373	0.882645	0.933187	0.225888	0.463652
SDCCAG8	0	NA	ENSG00000054282	ENSMUSG00000026504	ENSRNOG00000004181	-0.138512	0.0844725	0.313901	-0.0920986	0.013	0.145	-0.155515	0.0121	0.0581	0.0284322	0.573927	0.932435	0.00911182	0.87429	0.952763	0.0848292	0.630838	0.803346	0.24323	0.110601	0.305206	0.509268	0.0179493	0.0738978	0.0143359	0.915033	0.968842	0.135603	0.396875	0.775995	0.0999844	0.452531	0.744248	0.306311	0.0479748	0.125008	0.348995	0.000822805	0.00210867	-0.139499	0.0752754	0.159162	0.310674	0.0215776
HHAT	0	NA	ENSG00000054392	ENSMUSG00000037375	ENSRNOG00000003925	0.231874	0.191861	0.477132	-0.0201441	0.772923	0.919125	-0.142278	0.192999	0.369499	0.0893727	0.147041	0.741608	0.164278	0.0400318	0.175852	-0.333547	0.332501	0.558157	-0.383974	0.226243	0.471932	0.0467765	0.87177	0.930974	0.220217	0.444007	0.719303	0.48471	0.206591	0.626125	-0.0334052	0.914873	0.970322	-0.0398432	0.887492	0.938566	0.0617322	0.817987	0.871911	0.351154	0.105141	0.20751	0.250301	0.389219
KIF1B	0	NA	ENSG00000054523	ENSMUSG00000063077	ENSRNOG00000057626	-0.0245151	0.909	0.966	-0.165996	0.00842	0.119	-0.105687	0.28	0.470431	0.033459	0.581549	0.933997	-0.0216476	0.772907	0.907757	0.444519	0.00264795	0.0146837	-0.0204005	0.853861	0.937935	-0.0406909	0.662585	0.794735	-0.141826	0.167016	0.462315	0.31032	0.0318165	0.315202	0.0633297	0.532091	0.795084	-0.0852064	0.23945	0.409806	-0.0240346	0.860676	0.90285	-0.192058	0.000151995	0.000763846	-0.290256	0.0200243
FOXC1	0	NA	ENSG00000054598	ENSMUSG00000050295	NaN	-0.0170139	0.975862	1	-0.00314079	0.988884	0.995418	1.31261	7.38e-06	0.000339389	-0.139895	0.592714	0.937157	0.76279	0.00225354	0.0238309	-1.57822	0.257282	0.477083	0.0948073	0.941928	1	-1.45045	0.0915726	0.226883	NA	NA	NA	-1.39775	0.340535	1	NA	NA	NA	1.40383	0.135921	0.27358	2.45852	0.00121197	0.00302015	0.0650737	0.899043	0.942462	0.0195915	0.977394
TBC1D22A	0	NA	ENSG00000054611	ENSMUSG00000051864	ENSRNOG00000017057	0.140733	0.18323	0.464675	0.0538274	0.162	0.479	0.0250814	0.645	0.784	-0.0832307	0.164233	0.759476	-0.0776032	0.248241	0.526012	0.235971	0.0370821	0.123195	0.097924	0.426957	0.669138	-0.0338886	0.79241	0.882362	0.0254548	0.838733	0.93543	0.171603	0.190409	0.609715	0.0398334	0.711381	0.889764	0.150101	0.0832534	0.191017	0.187532	0.043123	0.0774059	-0.0989594	0.0303927	0.0758721	-0.0685374	0.631991
SYNE2	0	NA	ENSG00000054654	ENSMUSG00000063450	ENSRNOG00000005323	-0.0390245	0.767048	0.902183	-0.12591	0.0106	0.129	-0.187414	0.0165	0.072	-0.0291505	0.70339	0.95561	-0.0767335	0.362	0.643	-0.217661	0.255835	0.47541	-0.231933	0.0331892	0.137198	-0.263876	0.1979	0.377593	-0.17737	0.214885	0.520474	0.105057	0.57062	0.866411	-0.27852	0.0189838	0.140157	-0.376503	3.37176e-05	0.000285693	-0.0919341	0.548401	0.648197	-0.15156	0.0444284	0.103499	-0.105164	0.556354
PLEKHH1	0	NA	ENSG00000054690	ENSMUSG00000060716	ENSRNOG00000010650	0.188359	0.43	0.701	-0.0413126	0.679	0.878	0.0900934	0.529	0.697	0.248256	0.0575742	0.611088	0.247892	0.119214	0.343805	1.51583	0.0231194	0.085554	0.152075	0.813786	0.919144	0.133504	0.847284	0.916188	-0.653161	0.466056	1	0.172542	0.840497	1	-1.44077	0.094841	1	1.36556	0.0244484	0.07403	3.15753	1.28054e-19	1.32844e-18	0.827508	0.0456102	0.105801	1.78883	0.00171973
ATP9A	0	NA	ENSG00000054793	ENSMUSG00000027546	ENSRNOG00000049484	0.416534	0.0141044	0.115594	0.178219	0.0104	0.128	0.21402	0.0194	0.0799	0.250521	0.00114888	0.153367	0.388939	1.87e-05	0.000571259	0.964003	3.18189e-07	4.88273e-06	0.643507	1.55921e-05	0.000397262	0.519513	7.2326e-06	0.000233915	0.468575	0.000650593	0.0207621	0.237511	0.0796757	0.454307	0.446344	1.53549e-06	0.000120881	0.816014	6.5003e-14	4.80759e-12	0.73241	7.51862e-17	6.64868e-16	0.448384	3.0595e-09	4.48953e-08	0.857456	2.38646e-12
CHRDL2	1	All disease stages	ENSG00000054938	ENSMUSG00000030732	ENSRNOG00000018394	1.21017	0.0382702	1	0.0126562	0.951	0.983	0.563132	0.0456	0.144274	0.740462	8.72e-05	0.0429601	1.17807	1.69e-09	2.94e-07	2.05612	0.0544424	0.164516	-0.172772	0.883318	1	-1.20009	0.249352	0.439927	0.671713	0.485919	1	-1.8088	0.259229	1	0.820824	0.28589	1	-1.08554	0.315281	0.495317	-0.534681	0.54528	0.645547	0.472844	0.573631	0.714596	1.23139	0.27831
FAM168A	0	NA	ENSG00000054965	ENSMUSG00000029461	ENSRNOG00000018873	0.0715433	0.31035	0.603886	-0.0190324	0.540433	0.803937	-0.0172724	0.704164	0.824418	-0.0240611	0.563445	0.929826	-0.114579	0.0281	0.139	0.148849	0.168767	0.363524	-0.207156	0.0438133	0.16545	-0.378798	0.0025297	0.0181474	-0.165392	0.163821	0.458535	0.0459541	0.751298	0.93213	-0.0341469	0.728042	0.896451	-0.232526	0.010838	0.038318	-0.0904379	0.381064	0.490117	-0.129853	0.00533368	0.0174592	-0.194408	0.144887
RELT	0	NA	ENSG00000054967	ENSMUSG00000008318	ENSRNOG00000025075	0.359968	0.168439	0.445124	0.00722835	0.949036	0.982724	0.274604	0.0583397	0.169609	0.128313	0.283785	0.838421	0.185421	0.160988	0.414114	0.827864	0.195767	0.402049	0.485067	0.351059	0.606334	1.09045	0.067409	0.18491	0.645867	0.507103	1	-1.75651	0.0694107	1	0.681235	0.348804	1	1.21394	0.0221677	0.0684285	2.5116	1.78987e-10	9.851e-10	1.20623	3.36274e-05	0.000199939	1.35216	0.0323324
GALC	0	NA	ENSG00000054983	ENSMUSG00000021003	ENSRNOG00000003759	-0.0292049	0.692733	0.86647	-0.0820258	0.091239	0.365685	-0.159425	0.0158063	0.0699421	0.012921	0.863	0.983185	0.0481195	0.642277	0.840792	-0.0564201	0.717672	0.855578	-0.0413695	0.784895	0.905032	-0.0755083	0.708842	0.826174	-0.166249	0.36405	0.660467	-0.0177016	0.92729	0.984374	0.265028	0.0733546	0.306671	-0.756551	7.29591e-08	1.25383e-06	1.16765	5.42299e-20	5.76852e-19	-0.203793	0.00402565	0.0137153	0.538307	6.64856e-07
NOP58	0	NA	ENSG00000055044	ENSMUSG00000026020	ENSRNOG00000016486	-0.0680016	0.443	0.710422	-0.0538863	0.187533	0.512156	-0.0886005	0.168641	0.338637	0.022903	0.712014	0.956851	-0.035983	0.513959	0.761646	-0.0413215	0.762667	0.880381	-0.00457076	0.969425	0.986657	0.148079	0.577131	0.733789	-0.530413	0.0223131	0.178222	-0.307048	0.0550433	0.395865	-0.411512	0.00506909	0.0620469	-0.139597	0.256312	0.430358	-0.0507531	0.7227	0.799366	-0.161847	0.116361	0.224411	-0.0336018	0.789029
SZRD1	0	NA	ENSG00000055070	ENSMUSG00000040842	ENSRNOG00000009183	0.363876	0.000250579	0.0120005	-0.0672141	0.0307494	0.217244	-0.0262725	0.654396	0.790611	-0.0258962	0.555538	0.927381	-0.128433	0.0091786	0.0651702	-0.16572	0.0395067	0.129378	0.0121662	0.922663	0.966103	-0.299246	0.0499293	0.150713	0.0315108	0.785933	0.912182	-0.00704693	0.954286	0.989358	0.0734906	0.284601	0.603421	0.00385191	0.960882	0.979028	-0.0868607	0.185819	0.272089	-0.215209	2.38745e-09	3.59288e-08	-0.0503653	0.554138
KCNH2	0	NA	ENSG00000055118	ENSMUSG00000038319	ENSRNOG00000009872	1.20481	0.0731099	1	0.565704	0.0392	0.244	0.371535	0.291	0.481	-0.0247438	0.951035	1	0.690443	0.104092	0.316311	NA	NA	NA	NA	NA	NA	0.522814	0.768408	1	NA	NA	NA	NA	NA	NA	NA	NA	NA	NA	NA	NA	1.90609	0.10866	0.173106	-0.268792	0.730752	0.832705	1.00813	0.38162
CUL1	0	NA	ENSG00000055130	ENSMUSG00000029686	ENSRNOG00000005310	-0.0123973	0.878	0.952924	0.0995428	0.00203994	0.0563431	0.131186	0.00530554	0.0335394	0.0961466	0.0277811	0.49728	0.0432654	0.477303	0.735139	0.0452676	0.653646	0.817167	-0.176236	0.0180503	0.0891699	0.031831	0.830186	0.905488	-0.287885	0.0138154	0.139277	0.215975	0.0119009	0.209933	-0.130465	0.13177	0.418218	-0.236509	0.00214456	0.0100402	-0.122491	0.288251	0.392542	-0.190696	2.56879e-06	1.98851e-05	-0.188827	0.0640719
FAM114A2	0	NA	ENSG00000055147	ENSMUSG00000020523	ENSRNOG00000002423	-0.195969	0.0735261	0.289823	0.112223	0.0192137	0.172436	0.152327	0.0266943	0.0995671	-0.00174762	0.975	0.996	-0.0191745	0.802	0.922	-0.0908117	0.358129	0.583668	0.022071	0.744603	0.884487	0.242584	0.244243	0.434489	0.0437498	0.553514	0.791015	0.0263559	0.757019	0.935384	0.00808266	0.876	0.956352	-0.157791	0.0313564	0.0896851	-0.200438	0.00154322	0.00378097	-0.0708375	0.0462087	0.107013	-0.0631657	0.558914
CYFIP2	0	NA	ENSG00000055163	ENSMUSG00000020340	ENSRNOG00000006557	-1.05328	0.00303523	0.0479641	0.0821212	0.642988	0.858022	0.0241277	0.892982	0.944397	0.0827057	0.608	0.941	0.486602	0.00513	0.0434	0.191254	0.453502	0.672683	0.213414	0.494581	0.722368	0.630445	0.0534399	0.157999	0.129443	0.683975	0.866696	-0.347308	0.379543	0.766402	0.459989	0.0637009	0.283373	0.733357	0.000404612	0.00245156	2.02317	3.10953e-19	3.17194e-18	0.726745	0.000155579	0.000778643	1.20387	2.51341e-11
TAB2	0	NA	ENSG00000055208	ENSMUSG00000015755	ENSRNOG00000016054	-0.137051	0.235222	0.527629	0.0948133	0.0558	0.293132	0.101294	0.170679	0.340838	0.0613345	0.448932	0.902681	-0.166924	0.119	0.344	0.0223672	0.826214	0.916488	-0.423368	6.43574e-10	1.09261e-07	-0.842526	0.00238863	0.0174574	-0.536271	0.00116522	0.0322221	0.219004	0.103868	0.497336	-0.263223	0.0756122	0.311817	-0.358303	0.00293613	0.0131079	-0.111188	0.451683	0.558819	-0.355579	1.83812e-05	0.000116033	-0.412758	3.23313e-05
GINM1	0	NA	ENSG00000055211	ENSMUSG00000040006	ENSRNOG00000015239	0.0039135	0.958653	0.982948	0.0302325	0.328	0.654	0.126927	0.0163	0.0714	0.0110117	0.829163	0.979196	-0.0107347	0.854503	0.943714	-0.0308086	0.805266	0.904541	0.105826	0.350512	0.606034	0.199815	0.0800749	0.207688	0.199823	0.1347	0.418135	0.0820163	0.46404	0.813071	0.301433	0.00092499	0.0202465	-0.0845332	0.201238	0.361406	0.00371826	0.95866	0.971733	-0.00930871	0.825303	0.89637	0.476293	0.000280533
EIF2AK2	0	NA	ENSG00000055332	ENSMUSG00000024079	ENSRNOG00000048315	-0.089069	0.406457	0.683333	0.136933	0.0592	0.303	0.105422	0.136	0.295	-0.00328783	0.971844	0.994913	-0.142933	0.161903	0.415402	0.0208263	0.889986	0.949415	0.126362	0.281813	0.535826	0.216804	0.196919	0.376401	-0.265121	0.17604	0.473052	0.253146	0.101444	0.494546	0.126186	0.37174	0.682465	0.234163	0.0336995	0.0946529	0.440741	0.000192502	0.000545445	0.182076	0.0329487	0.0810275	0.585836	1.17364e-07
USP36	0	NA	ENSG00000055483	ENSMUSG00000033909	ENSRNOG00000028255	-0.400324	0.00720174	0.0790778	-0.0228509	0.715972	0.895084	0.0158545	0.844724	0.917062	-0.0517315	0.393	0.885273	-0.109319	0.114	0.334	-0.0356965	0.806972	0.905315	-0.160237	0.0999562	0.286839	-0.401416	0.00745348	0.0395272	-0.028494	0.850631	0.940977	-0.484111	0.00208219	0.0832275	-0.161041	0.204681	0.517845	-0.127784	0.251623	0.425144	-0.318565	0.028378	0.0533038	-0.113446	0.142388	0.26127	-0.776258	1.41033e-06
KMT2C	0	NA	ENSG00000055609	ENSMUSG00000038056	ENSRNOG00000061080	-0.237883	0.0008137	0.0235739	-0.037538	0.325787	0.65235	-0.152827	0.00556243	0.0345782	-0.032118	0.667494	0.950328	-0.0973331	0.228994	0.502879	-0.242928	0.0609722	0.17805	-0.312852	0.00553325	0.0377336	-0.306277	0.0191846	0.0777036	-0.3411	0.0117661	0.126849	0.122039	0.459532	0.811146	-0.233154	0.00334212	0.047417	-0.250295	0.014637	0.0488202	-0.392279	0.0283173	0.0532141	-0.19369	2.32211e-06	1.81627e-05	-0.321186	0.0623771
MCOLN3	0	NA	ENSG00000055732	ENSMUSG00000036853	ENSRNOG00000015024	-0.125313	0.430312	0.70074	-0.114596	0.0959	0.376	-0.00732911	0.955	0.977	0.114063	0.642257	0.944176	1.00161	0.000363904	0.00596094	NA	NA	NA	NA	NA	NA	NA	NA	NA	NA	NA	NA	NA	NA	NA	NA	NA	NA	NA	NA	NA	2.31308	0.0711738	0.120154	NA	NA	NA	NA	NA
PUM2	0	NA	ENSG00000055917	ENSMUSG00000020594	ENSRNOG00000006180	-0.33662	9.15e-05	0.00696592	0.0290459	0.414	0.719	0.0761994	0.1436	0.306293	0.070569	0.216	0.805	0.0296527	0.659	0.851285	0.0397807	0.720425	0.857341	0.012078	0.930757	0.969203	0.0256133	0.805056	0.889872	-0.338688	0.0880932	0.34514	0.20899	0.0891534	0.471868	-0.126174	0.137721	0.426397	-0.0597073	0.489395	0.661556	0.0396465	0.790141	0.851772	-0.110193	0.00519933	0.0170965	0.0437305	0.648049
MRPL43	0	NA	ENSG00000055950	ENSMUSG00000025208	ENSRNOG00000014890	-0.0657637	0.536043	0.775668	0.00615908	0.881722	0.960993	0.123819	0.168647	0.338637	-0.121069	0.0487997	0.585277	-0.18773	0.00320308	0.0305499	-0.0752946	0.557125	0.752022	0.0190197	0.862877	0.941743	-0.114984	0.273144	0.46368	0.0561024	0.656622	0.852507	-0.203325	0.116525	0.518872	-0.047193	0.468717	0.75415	-0.0594292	0.604	0.753525	-0.2211	0.0236303	0.0452334	-0.023449	0.581988	0.721333	-0.214506	0.00940398
ITIH4	0	NA	ENSG00000055955	ENSMUSG00000021922	ENSRNOG00000017381	-0.0219647	0.864732	0.947382	-0.29797	5.14e-06	0.00241257	-0.411438	4.89e-05	0.00131294	-0.0630554	0.570544	0.931577	0.00891909	0.94055	0.9766	-0.178356	0.216047	0.427029	-0.200352	0.29587	0.55069	-0.847697	0.000414042	0.00484605	-0.145099	0.448002	0.721313	0.472966	0.0699112	0.434354	0.00232073	0.9874	0.995077	-0.369025	0.000133863	0.000951889	0.179505	0.0699355	0.11835	-0.0333358	0.769485	0.858847	-0.430071	4.45885e-05
ITIH1	0	NA	ENSG00000055957	ENSMUSG00000006529	ENSRNOG00000033386	-0.0252508	0.831376	0.932028	-0.208977	5.05e-05	0.0082474	-0.34504	3.18e-05	0.000960632	-0.216376	0.00129	0.16	-0.359548	2.24e-06	0.000102	-0.471564	3.18383e-06	3.96333e-05	-0.511512	1.46927e-07	9.26237e-06	-0.4344	4.15396e-06	0.000149166	-0.0983307	0.441327	0.717042	0.0011711	0.993118	0.997663	-0.0956243	0.168591	0.470554	-0.457906	7.19373e-12	3.35242e-10	-0.923919	4.04981e-11	2.35505e-10	-0.439396	4.68402e-09	6.67995e-08	-0.816775	1.04636e-21
HPF1	0	NA	ENSG00000056050	ENSMUSG00000038005	ENSRNOG00000011293	-0.13464	0.370757	0.656685	0.0551366	0.333719	0.658243	0.278964	0.00176246	0.016199	-0.0012276	0.986688	0.997882	0.0658816	0.390365	0.668958	-0.247258	0.176111	0.374031	0.141781	0.361984	0.615891	0.588163	0.0215245	0.0840105	-0.0550549	0.703671	0.875896	0.145253	0.465618	0.813389	-0.106051	0.280637	0.598394	0.392691	0.0187611	0.0596462	0.0586231	0.593288	0.687673	0.174478	0.0217113	0.0574721	0.408223	0.0075962
ZFR	0	NA	ENSG00000056097	ENSMUSG00000022201	ENSRNOG00000011627	-0.233711	0.00215643	0.0396708	0.0600454	0.0457808	0.265783	-0.0183788	0.728133	0.83989	0.0126303	0.893001	0.985697	0.0285161	0.808014	0.925217	0.429761	0.000357532	0.00262659	-0.087499	0.447217	0.686214	-0.0905278	0.388982	0.578086	-0.40246	0.0144635	0.142593	0.0605585	0.550855	0.855607	-0.163482	0.142751	0.433203	-0.110867	0.0784749	0.183018	-0.09367	0.408959	0.517934	-0.0700478	0.177451	0.310009	0.303957	0.00011351
TRAF1	0	NA	ENSG00000056558	ENSMUSG00000026875	ENSRNOG00000048914	0.16253	0.200689	0.487864	0.0695102	0.326	0.652	0.301353	0.000728055	0.00869386	-0.0805966	0.45233	0.902726	0.152789	0.21	0.479409	0.704819	0.18566	0.387605	0.622921	0.160134	0.384407	1.67779	1.52748e-08	1.62101e-06	0.814228	0.0928495	0.351521	-0.212767	0.70296	0.917424	0.559147	0.212217	0.526175	1.61855	9.04654e-06	9.01103e-05	2.59938	2.13079e-19	2.19059e-18	1.55941	6.8841e-10	1.14775e-08	1.75262	0.000140159
RC3H2	0	NA	ENSG00000056586	ENSMUSG00000075376	ENSRNOG00000009196	0.0765629	0.306099	0.599843	0.0409893	0.206	0.531	-0.00776849	0.874	0.934	0.103957	0.0952	0.691	0.152592	0.0772	0.265	0.299677	0.0198205	0.0757734	-0.0899252	0.623033	0.810489	0.113548	0.49428	0.669567	-0.587778	0.0542376	0.275696	0.0589377	0.61612	0.886398	-0.311509	0.000351188	0.0100681	-0.0687194	0.541353	0.704376	0.115907	0.190872	0.278219	-0.191625	0.000109758	0.00057301	-0.0618243	0.667855
IL17RB	0	NA	ENSG00000056736	ENSMUSG00000015966	ENSRNOG00000015498	-0.850677	0.000286047	0.0127819	0.0256317	0.820661	0.938542	0.299765	0.022537	0.0882247	-0.0214221	0.866	0.983	0.170777	0.195	0.462	-0.241824	0.0989324	0.252472	0.255628	0.112008	0.307668	0.468557	0.0110522	0.0523297	-0.197526	0.281953	0.589341	-0.421492	0.0170602	0.241289	-0.252293	0.0498486	0.248558	0.11862	0.420527	0.599608	0.231954	0.0872651	0.143013	-0.186354	0.100516	0.200545	-0.239181	0.166798
TRAF3IP2	0	NA	ENSG00000056972	ENSMUSG00000019842	ENSRNOG00000000595	-0.095183	0.472	0.732	0.0537793	0.388	0.701	0.191733	0.0382	0.127	0.162514	0.123	0.719	0.150386	0.134	0.37	-0.0999631	0.64011	0.808519	-0.293872	0.217406	0.461712	-0.936819	0.00169099	0.0135593	-0.321881	0.28269	0.590113	-0.0413007	0.858905	0.968058	-0.47785	0.0290111	0.182751	-0.0338224	0.882976	0.936061	0.547152	0.00213437	0.00509031	-0.430937	0.000161987	0.000807379	0.544211	0.00856052
DCBLD2	0	NA	ENSG00000057019	ENSMUSG00000035107	ENSRNOG00000055281	0.0526129	0.543518	0.78145	-0.0484338	0.22768	0.557647	-0.0477061	0.420586	0.604368	0.0405922	0.523	0.921	0.100381	0.174	0.434	-0.176721	0.513593	0.719979	-0.041995	0.866413	0.943143	-0.210492	0.374934	0.566022	-0.296682	0.329123	0.630439	-0.00899339	0.977464	0.994653	0.426929	0.0573564	0.269877	0.270275	0.266921	0.442639	1.17953	4.53966e-09	2.19001e-08	-0.194743	0.197806	0.335832	0.395954	0.211275
SOAT1	0	NA	ENSG00000057252	ENSMUSG00000026600	ENSRNOG00000004111	0.0133611	0.895778	0.960664	0.0112718	0.79003	0.92668	0.107843	0.0678741	0.187594	0.105486	0.0959	0.692	0.0829288	0.341	0.622702	0.465663	0.0349292	0.117735	0.985119	0.000279002	0.00383031	1.05503	1.10701e-07	8.6611e-06	-0.0225737	0.926275	0.972806	0.278774	0.384556	0.769696	0.487677	0.0268055	0.173786	1.34492	1.64724e-13	1.1104e-11	2.24336	1.33731e-40	3.81179e-39	0.553714	7.9471e-07	6.91042e-06	1.71781	4.64737e-13
PKP2	0	NA	ENSG00000057294	ENSMUSG00000041957	NaN	-0.164046	0.328896	0.619589	0.04898	0.462	0.754	-0.0687074	0.401	0.586	0.055889	0.563821	0.930063	0.0214745	0.855683	0.944172	0.336651	0.0011143	0.00711108	0.046944	0.680939	0.848904	0.0452731	0.689596	0.813299	-0.342627	0.017567	0.157332	0.0467805	0.716898	0.921846	-0.222658	0.048498	0.244528	0.151323	0.120534	0.250558	0.290904	0.00760856	0.0162439	-0.169429	0.00853001	0.0259787	-0.0582456	0.573165
MSH4	0	NA	ENSG00000057468	ENSMUSG00000005493	NaN	0.235681	0.605653	1	-0.398059	0.0140908	0.151639	-0.359116	0.189428	0.365079	0.091529	0.816629	1	0.581315	0.203612	0.472489	NA	NA	NA	NA	NA	NA	NA	NA	NA	NA	NA	NA	NA	NA	NA	NA	NA	NA	NA	NA	NA	NA	NA	NA	NA	NA	NA	NA	NA
F7	0	NA	ENSG00000057593	ENSMUSG00000031443	ENSRNOG00000032737	-0.09228	0.498099	0.749869	-0.0452531	0.354636	0.675991	-0.23716	0.0156248	0.0693965	-0.0851473	0.114421	0.7103	-0.153735	0.016182	0.0969693	-1.08702	4.68376e-15	2.106e-13	-0.777786	1.97037e-07	1.18547e-05	-0.661212	1.84798e-06	7.76641e-05	0.172277	0.172373	0.468693	-0.18237	0.30845	0.718058	0.0366428	0.689747	0.879319	-0.662785	2.89555e-09	6.98758e-08	-1.56281	1.16386e-103	2.88175e-101	-0.349236	9.61355e-10	1.55177e-08	-1.37536	5.13695e-49
GDI2	0	NA	ENSG00000057608	ENSMUSG00000021218	ENSRNOG00000018091	0.0309245	0.765821	0.901268	0.0259773	0.509096	0.786177	-0.0363515	0.472743	0.649246	0.00731362	0.863033	0.983185	-0.028669	0.59935	0.81585	0.113799	0.228862	0.44328	-0.0170525	0.851312	0.937176	-0.17668	0.0924361	0.22816	-0.120718	0.397143	0.68616	0.03089	0.702735	0.917424	0.00182821	0.972506	0.990327	-0.156218	0.00132696	0.00672422	-0.188602	0.00649905	0.014074	-0.094564	0.000387128	0.00175346	-0.0182366	0.85957
PRDM1	0	NA	ENSG00000057657	ENSMUSG00000038151	ENSRNOG00000000323	-0.0611929	0.823614	0.928313	0.238432	0.0550705	0.291817	0.442545	0.00840682	0.0454688	0.139354	0.321214	0.854042	0.206366	0.173323	0.433165	0.491692	0.260085	0.480562	1.04379	0.0357041	0.144153	0.905896	0.0521498	0.155224	1.04958	0.0422491	1	-0.386738	0.584726	1	0.29775	0.55122	0.805975	2.70513	8.95325e-10	2.44481e-08	2.89733	2.16401e-27	3.39227e-26	0.731039	0.0104483	0.0309095	2.18157	2.38286e-07
ATG5	0	NA	ENSG00000057663	ENSMUSG00000038160	ENSRNOG00000000322	0.0680862	0.379987	0.663058	0.0826567	0.0149599	0.155689	0.0935632	0.0523918	0.158007	0.0348781	0.554	0.927	0.0252494	0.723	0.886	0.120497	0.45665	0.675245	-0.212319	0.0857217	0.259557	-0.00759103	0.945591	0.971101	0.0415835	0.712886	0.880075	-0.0235003	0.812072	0.954527	0.0878295	0.163126	0.46417	-0.126626	0.121564	0.252081	-0.60739	2.36295e-20	2.56529e-19	-0.0157864	0.750046	0.845704	-0.126911	0.312528
TMCC3	0	NA	ENSG00000057704	ENSMUSG00000020023	ENSRNOG00000007713	0.0513312	0.834	0.933	0.00160807	0.986753	0.99462	0.0140372	0.917275	0.957039	0.0966987	0.465079	0.905633	0.0166168	0.90391	0.963831	0.831851	1.12538e-07	1.88169e-06	0.4335	0.00553507	0.0377336	0.124647	0.479214	0.656651	-0.0561974	0.614505	0.827328	-0.219446	0.158456	0.572777	0.137638	0.152511	0.448045	0.574916	1.50374e-08	3.05226e-07	1.20048	6.47857e-18	6.08228e-17	-0.072553	0.167061	0.296089	0.645979	1.4744e-07
PITHD1	0	NA	ENSG00000057757	ENSMUSG00000028669	ENSRNOG00000010873	0.185663	0.0299328	0.178289	-0.0183718	0.552618	0.81122	0.00772672	0.882125	0.93821	-0.00960894	0.810817	0.975045	0.0175316	0.69112	0.868538	-0.0128305	0.918037	0.961443	-0.204583	0.0946003	0.276858	0.203112	0.210992	0.393906	0.114015	0.265435	0.571788	0.132275	0.281625	0.696775	0.13611	0.0529559	0.25741	-0.528664	3.16775e-07	4.6518e-06	-0.643566	4.75444e-19	4.78026e-18	-0.0310828	0.537281	0.684712	-0.587079	4.7436e-05
MTA3	0	NA	ENSG00000057935	ENSMUSG00000055817	ENSRNOG00000004685	-0.201471	0.0333	0.189	-0.0053876	0.895	0.963645	0.0394032	0.53204	0.699743	-0.0250326	0.540853	0.92376	0.0159493	0.75902	0.900755	-0.340152	0.0459924	0.145067	-0.0740956	0.555487	0.76524	-0.508889	0.0150709	0.0653175	0.193812	0.139212	0.425463	-0.148559	0.33547	0.737374	0.16999	0.0805899	0.323105	0.267939	0.0324957	0.0922074	0.415375	3.33613e-05	0.000105576	0.28915	2.26422e-05	0.00014001	0.00628255	0.946556
USP13	0	NA	ENSG00000058056	ENSMUSG00000056900	ENSRNOG00000030639	0.0076977	0.979977	0.991471	-0.405397	0.000440924	0.0284092	-0.177167	0.303493	0.495484	0.000825649	0.985	0.997542	-0.086413	0.125874	0.355348	-0.861081	0.631284	1	NA	NA	NA	NA	NA	NA	NA	NA	NA	-1.92209	0.0885731	1	NA	NA	NA	NA	NA	NA	2.73634	0.0498639	0.0882115	1.39143	0.0977161	0.195927	NA	NA
ATP11B	0	NA	ENSG00000058063	ENSMUSG00000037400	ENSRNOG00000052116	-0.0963807	0.408	0.684354	0.0961411	0.0361825	0.235	0.0511592	0.327476	0.516647	0.0657591	0.342	0.865	0.051586	0.552	0.788	-0.031742	0.763588	0.880845	-0.105767	0.412757	0.659234	-0.268091	0.0820399	0.211169	-0.328808	0.0584585	0.286317	-0.0526202	0.602003	0.881773	-0.104549	0.196588	0.509297	-0.19956	0.028305	0.0828762	-0.166057	0.241	0.338581	-0.33334	7.49722e-09	1.02363e-07	-0.167448	0.169673
LAMC2	0	NA	ENSG00000058085	ENSMUSG00000026479	ENSRNOG00000002667	0.125198	0.604	0.816	-0.137457	0.202	0.527	1.01226	0.00106	0.0114	-0.0995429	0.682	0.952	1.6483	4.68e-08	4.57e-06	0.037555	0.952924	0.978114	0.859723	0.114915	0.312174	0.0304292	0.938512	0.96712	0.398421	0.476762	1	-1.00083	0.157459	0.570964	-0.966476	0.113728	1	1.21497	0.00563044	0.0223894	3.23945	8.75196e-35	1.92778e-33	0.202978	0.455685	0.614609	1.89234	4.73314e-08
CDK14	0	NA	ENSG00000058091	ENSMUSG00000028926	ENSRNOG00000007151	-0.416112	0.000712962	0.021774	-0.0842943	0.0633375	0.309691	-0.143773	0.0274369	0.101492	-0.020937	0.795108	0.97329	-0.107504	0.297081	0.578242	0.387312	0.164155	0.356884	0.626202	0.0254642	0.113648	0.818095	0.00117877	0.0105124	0.233712	0.469185	0.735791	0.508644	0.18958	0.608467	0.514389	0.0500506	0.249133	1.17981	3.60602e-06	3.9517e-05	2.17781	8.32127e-28	1.33186e-26	0.605653	0.000114083	0.000592324	1.41353	3.01274e-09
SEC61A1	0	NA	ENSG00000058262	ENSMUSG00000030082	ENSRNOG00000013743	0.433437	0.000122161	0.00803751	0.0691704	0.164	0.482	0.00835232	0.901707	0.948978	0.0547056	0.474287	0.907265	-0.0474598	0.461815	0.723916	-0.428762	0.00217331	0.0124628	-0.217839	0.0771564	0.242797	-0.317414	0.0138249	0.0614886	-0.251486	0.162496	0.456509	-0.139106	0.238275	0.656061	-0.0732497	0.613672	0.841172	-0.0468759	0.631238	0.773508	-0.411024	6.84042e-05	0.00020728	-0.149456	0.0257603	0.0663212	0.0772818	0.409343
PPP1R12A	0	NA	ENSG00000058272	ENSMUSG00000019907	ENSRNOG00000004925	-0.118722	0.171692	0.449752	-0.0215847	0.570155	0.820789	-0.0472116	0.455244	0.633577	-0.0305032	0.704	0.956	0.0551908	0.592	0.811	0.0505793	0.744817	0.871017	-0.177404	0.13134	0.339938	0.129561	0.370703	0.562822	-0.394959	0.0379401	0.232655	0.235418	0.0512928	0.383656	-0.331394	0.00184752	0.0322265	-0.0302379	0.740809	0.850114	0.204577	0.0608896	0.105031	-0.0788871	0.117952	0.226778	0.0373484	0.769821
RASGRF1	0	NA	ENSG00000058335	ENSMUSG00000032356	ENSRNOG00000014025	0.273667	0.580126	1	0.100154	0.68468	0.879799	-0.15236	0.585435	0.740775	0.355853	0.234014	0.816025	0.469989	0.245403	0.522595	-4.51102	0.0646393	0.185707	NA	NA	NA	NA	NA	NA	NA	NA	NA	NA	NA	NA	NA	NA	NA	NA	NA	NA	1.61732	0.300781	0.406154	-2.21588	0.0140964	0.0398927	0	1
CAMK2B	0	NA	ENSG00000058404	ENSMUSG00000057897	ENSRNOG00000052080	0.652769	0.014543	0.117663	-0.0187549	0.849617	0.94966	-0.27119	0.10369	0.248471	-0.0885668	0.364	0.874	-0.318864	0.0109016	0.0738497	0.246041	0.452347	0.671771	0.85653	0.0454303	0.169567	0.160644	0.630683	0.771687	0.839716	0.000458196	0.0164784	0.572417	0.0242761	0.284525	0.521318	0.00338454	0.0478696	0.251101	0.155042	0.301373	0.347421	0.0775999	0.129498	0.450403	0.00298901	0.0106202	1.22791	7.63993e-07
CROCC	0	NA	ENSG00000058453	ENSMUSG00000040860	ENSRNOG00000008334	0.132531	0.50461	0.754396	-0.0357468	0.7	0.886	-0.290767	0.0503	0.153937	-0.0270967	0.865306	0.983185	0.0372791	0.84862	0.941787	0.0868452	0.777686	0.888159	0.237669	0.437955	0.678864	0.120101	0.639771	0.778495	0.0360403	0.915287	0.969037	0.219395	0.599855	0.880585	0.00388735	0.988181	0.995232	0.590538	0.0526215	0.134315	0.608205	0.000881687	0.00224502	0.158685	0.198357	0.336576	0.43191	0.119971
POLR3E	0	NA	ENSG00000058600	ENSMUSG00000030880	ENSRNOG00000016960	-0.0681691	0.488	0.742997	-0.0736491	0.0586	0.301	-0.223591	0.000321	0.00494	-0.00955156	0.777	0.970075	-0.0451547	0.229	0.503211	-0.104499	0.375077	0.601076	-0.0149309	0.888695	0.953091	-0.321744	0.0186651	0.0761025	-0.0202217	0.87627	0.951606	-0.0175329	0.907793	0.980414	-0.217268	0.0404759	0.220167	-0.209446	0.0225638	0.0694398	-0.106198	0.281987	0.3858	-0.0536588	0.283326	0.438897	-0.107734	0.446436
ATP2B4	0	NA	ENSG00000058668	ENSMUSG00000026463	ENSRNOG00000003031	0.167378	0.32871	0.619589	-0.0339323	0.604	0.84	0.147459	0.135	0.294	0.122413	0.18	0.780156	0.230736	0.0178	0.103185	0.229788	0.260443	0.480937	0.000887926	0.996151	0.998209	0.0366304	0.853673	0.920391	-0.266176	0.210114	0.514716	0.272459	0.15565	0.56768	-0.0433751	0.792089	0.924788	0.0112233	0.917105	0.955878	1.02987	8.77326e-08	3.7422e-07	-0.184638	0.101245	0.201649	0.457704	0.000267131
ZC3H11A	0	NA	ENSG00000058673	ENSMUSG00000102976	NaN	-0.129761	0.00458397	0.0607171	-0.0610803	0.00585019	0.0982417	-0.13106	0.00307	0.0235035	-0.0507093	0.425897	0.895629	-0.0239363	0.696729	0.87144	0.250621	0.241943	0.458772	-0.21033	0.295716	0.55069	-0.685949	0.0166858	0.0703253	-0.883092	7.11706e-05	0.00427702	0.0479291	0.858346	0.968028	-0.569619	0.000102845	0.00398496	-0.321598	0.059844	0.148174	0.0858515	0.629814	0.720153	-0.43086	0.0139125	0.0394457	-0.148626	0.44201
RIOK2	0	NA	ENSG00000058729	ENSMUSG00000116564	ENSRNOG00000012692	-0.1548	0.239131	0.531933	0.0530321	0.294484	0.624393	0.102826	0.132649	0.290233	-0.0103771	0.859812	0.981733	-0.0677911	0.374005	0.653738	0.319414	0.0163214	0.0650485	0.165856	0.131804	0.340573	0.202727	0.143963	0.306848	0.174828	0.423251	0.703746	-0.0940237	0.486288	0.825198	0.133165	0.467684	0.753329	0.00957414	0.921669	0.957754	-0.505448	4.01055e-06	1.42277e-05	0.0332503	0.574796	0.715491	-0.384259	0.00358012
YIPF1	0	NA	ENSG00000058799	ENSMUSG00000057375	ENSRNOG00000010512	0.0878267	0.465	0.726804	0.0600484	0.186794	0.51124	0.103192	0.173652	0.344879	0.0596918	0.282547	0.837366	0.107746	0.0506755	0.202484	-0.0275537	0.817088	0.911894	-0.0823233	0.298935	0.554084	0.114083	0.305562	0.498948	0.116424	0.337444	0.636899	0.00821586	0.931445	0.985008	0.0731565	0.263748	0.580605	-0.0605253	0.440279	0.616606	-0.565459	1.04396e-16	9.13729e-16	-0.015218	0.658781	0.779597	-0.300131	0.000369377
NDC1	0	NA	ENSG00000058804	ENSMUSG00000028614	ENSRNOG00000010620	-0.0106224	0.909	0.965931	0.0170948	0.6395	0.8561	0.1392	0.00392	0.0274	0.0272922	0.656	0.948	0.0869973	0.29	0.57	0.302012	0.0709797	0.199196	0.173792	0.283705	0.537848	-0.263427	0.109783	0.256479	0.0584367	0.643352	0.845758	-0.0149502	0.913283	0.982213	0.0471907	0.635069	0.851544	-0.272044	0.0113619	0.039835	0.0430293	0.711603	0.790053	-0.0485221	0.450773	0.610718	0.0447967	0.693081
DGKG	0	NA	ENSG00000058866	ENSMUSG00000022861	ENSRNOG00000001796	-0.0704704	0.802895	0.918713	-0.171477	0.0712304	0.328557	-0.0349635	0.813472	0.896364	0.0197394	0.876	0.983	0.0397397	0.802356	0.922194	1.14833	0.356544	0.582125	2.08441	0.0611063	1	-0.278105	0.807439	1	NA	NA	NA	NA	NA	NA	NA	NA	NA	2.75563	0.00435908	0.0181642	4.70606	3.02858e-05	9.62727e-05	0.576008	0.325549	0.485816	3.79813	0.00017015
FLYWCH1	0	NA	ENSG00000059122	ENSMUSG00000040097	ENSRNOG00000004333	0.0684698	0.566094	0.794531	-0.180226	0.0122562	0.140048	-0.238197	0.00321671	0.0242984	-0.0388653	0.771	0.969	-0.0317909	0.821	0.93	0.0833763	0.598956	0.781933	-0.12939	0.491511	0.719844	-0.279739	0.0486268	0.148007	0.0189172	0.927765	0.972933	0.247883	0.153522	0.566188	-0.0115996	0.948025	0.983178	0.180715	0.181785	0.337176	-0.0875584	0.3158	0.422197	0.289288	3.69786e-07	3.48379e-06	0.24909	0.0329719
UNKL	0	NA	ENSG00000059145	ENSMUSG00000015127	ENSRNOG00000054605	0.0895384	0.616621	0.823374	-0.18969	0.0326699	0.224149	-0.319519	0.00205653	0.0179292	-0.0389148	0.68079	0.951849	-0.0944078	0.405322	0.680561	-0.150134	0.3195	0.54531	-0.275798	0.18583	0.420392	-1.40471	0.000697101	0.00716252	-0.376511	0.0963738	0.356668	0.0746115	0.769727	0.939404	0.00753685	0.965252	0.988742	-0.0797205	0.679295	0.808691	-0.174104	0.298143	0.403347	-0.118607	0.0774441	0.16291	-0.44997	0.0798216
TBXAS1	0	NA	ENSG00000059377	ENSMUSG00000029925	ENSRNOG00000007918	-0.0114759	0.920588	0.969529	0.0078953	0.882861	0.961078	-0.0627589	0.46135	0.638994	0.0682306	0.519	0.92	-0.0842541	0.551	0.787	-0.0943781	0.659438	0.820814	1.17738	1.55299e-05	0.000397262	1.07862	1.44387e-06	6.42337e-05	-0.270686	0.371047	0.666953	0.610318	0.153754	0.566195	0.500831	0.101991	0.366729	1.66375	4.77667e-09	1.08803e-07	2.17166	9.8914e-47	3.62997e-45	0.471052	0.000931489	0.00381758	1.75583	3.735e-12
PARP12	0	NA	ENSG00000059378	ENSMUSG00000038507	ENSRNOG00000008196	0.500726	0.00322725	0.0492397	0.0555264	0.498	0.778	-0.0241441	0.777	0.872	-0.000122865	0.999	0.999	-0.0262947	0.74287	0.894631	0.0759905	0.39961	0.624255	0.374866	0.000183597	0.00277209	-0.0105477	0.932522	0.964404	0.15703	0.298766	0.60671	0.34151	0.035544	0.330075	0.27636	0.0252442	0.166447	0.361077	0.000282677	0.00180747	0.234069	0.0710066	0.119906	0.510945	1.8684e-11	4.28121e-10	0.325117	0.015358
ALDH18A1	1	All disease stages	ENSG00000059573	ENSMUSG00000025007	NaN	0.673157	0.000149799	0.00893716	0.184553	0.0124128	0.140837	0.222576	0.0186881	0.0778357	0.218309	0.0393035	0.54592	0.0632755	0.526256	0.770107	0.735955	0.00860462	0.0388324	1.06532	0.017113	0.085575	1.3587	1.21448e-07	9.15489e-06	0.108666	0.750835	0.896842	-0.652907	0.258669	0.67447	0.669377	0.0183071	0.137546	1.46644	5.07106e-06	5.33937e-05	3.39157	1.87534e-42	5.80424e-41	0.905205	1.85873e-06	1.49128e-05	1.91761	3.24858e-13
TARBP1	0	NA	ENSG00000059588	ENSMUSG00000090290	ENSRNOG00000053574	0.273828	0.0939	0.332	0.104212	0.0551	0.292	0.0485937	0.586189	0.741382	0.0977762	0.204469	0.801326	0.17027	0.0277605	0.138692	-1.47595	4.89858e-18	2.82122e-16	0.197498	0.258137	0.510325	-0.534136	0.0167004	0.0703574	-0.0800672	0.649281	0.848598	-0.0163861	0.939139	0.986107	-0.164916	0.295469	0.613492	-0.417074	0.00959645	0.034639	-0.0296445	0.794584	0.854545	-0.256816	0.0158406	0.0439723	-0.0256083	0.869805
GATB	0	NA	ENSG00000059691	ENSMUSG00000028085	ENSRNOG00000037655	0.155623	0.0767167	0.296669	0.0336538	0.444195	0.741196	-0.010693	0.863307	0.928142	0.0066542	0.89	0.986	-0.0725766	0.21	0.48	0.424513	0.000122301	0.00102938	0.178069	0.0441854	0.166041	0.413526	0.00632559	0.0349915	0.188284	0.0812723	0.331699	0.329917	0.00634904	0.151014	0.0696367	0.269657	0.587442	0.286095	9.97338e-05	0.000741228	-0.0655837	0.355	0.462685	0.12206	0.0441473	0.102999	0.0362671	0.755638
MXD1	0	NA	ENSG00000059728	ENSMUSG00000001156	ENSRNOG00000017720	0.14287	0.377967	0.662052	0.053231	0.401463	0.710777	0.10994	0.154263	0.320743	0.0158775	0.822858	0.976978	0.0436698	0.598654	0.815422	-0.833676	0.000173421	0.00140514	0.176314	0.283443	0.537536	-0.141384	0.373126	0.564771	-0.089474	0.604377	0.820667	0.0546155	0.720916	0.924286	-0.00479461	0.973488	0.990327	-0.102668	0.478871	0.652399	-0.488107	0.00911023	0.0191221	0.0154832	0.881664	0.932548	0.228313	0.131942
CDK17	0	NA	ENSG00000059758	ENSMUSG00000020015	ENSRNOG00000004148	-0.0414	0.677291	0.856589	0.0481508	0.226	0.556	0.0609496	0.337087	0.526105	0.0940748	0.306769	0.850726	0.0435715	0.689801	0.867748	0.0178652	0.858037	0.934674	0.0127966	0.921379	0.965303	0.27493	0.0768576	0.202242	-0.243383	0.155141	0.447004	0.147684	0.397173	0.775995	-0.0793028	0.291051	0.608888	-0.0962649	0.343397	0.524775	0.0417421	0.718364	0.795769	-0.158444	0.00301938	0.0107019	-0.13835	0.365446
DNAJC25	0	NA	ENSG00000059769	ENSMUSG00000070972	ENSRNOG00000015340	-0.364667	0.0012	0.0286	-0.0382376	0.431	0.731	-0.131569	0.0874503	0.222061	-0.0806077	0.263899	0.830301	-0.184659	0.0163337	0.0977599	-0.0713328	0.563959	0.756986	-0.210778	0.0602769	0.207377	-0.0326026	0.772013	0.868738	-0.255151	0.035536	0.22505	-0.120185	0.224239	0.642882	-0.117157	0.193954	0.505579	-0.248073	0.00230127	0.0106618	-0.549934	4.51029e-11	2.61617e-10	-0.267113	8.32347e-05	0.000449731	-0.3327	0.0044345
SLC2A3	0	NA	ENSG00000059804	ENSMUSG00000003153	ENSRNOG00000008376	0.0885741	0.544	0.782	0.00478429	0.941	0.98	0.147765	0.111611	0.260074	0.155202	0.171312	0.768281	0.348717	0.00712216	0.05455	0.559832	0.312862	0.538909	0.55467	0.222077	0.467088	0.907111	0.0425392	0.13522	-0.374935	0.452325	0.724994	0.267542	0.640045	0.893902	-0.119749	0.780371	0.920131	0.194818	0.5342	0.698741	1.98821	7.56372e-10	3.94723e-09	1.12625	1.49459e-08	1.90459e-07	0.945361	0.0188273
PSD	0	NA	ENSG00000059915	ENSMUSG00000037126	ENSRNOG00000019435	0.231	0.443596	0.710561	-0.0803749	0.464938	0.755912	-0.117078	0.424825	0.608308	0.07719	0.634676	0.94302	0.0251204	0.888361	0.957995	-0.34809	0.350465	0.576234	0.543809	0.108735	0.302135	-0.142412	0.646824	0.783114	0.616573	0.10464	0.371133	-0.00387193	0.989651	0.997252	0.0561314	0.87027	0.954079	0.40678	0.166025	0.316236	0.917399	2.69196e-07	1.08988e-06	0.150523	0.312019	0.47125	0.847989	0.00597981
CTDP1	0	NA	ENSG00000060069	ENSMUSG00000033323	ENSRNOG00000061474	0.152796	0.326362	0.616886	-0.0141837	0.820393	0.938542	-0.104521	0.189645	0.365323	-0.0758488	0.377535	0.880304	-0.136322	0.165913	0.422206	0.0847523	0.593081	0.777934	-0.0352022	0.823807	0.923619	-0.367085	0.0146989	0.064115	0.112618	0.373635	0.668919	-0.336966	0.0060311	0.146077	0.0501472	0.63642	0.851938	0.135361	0.303149	0.482481	0.327513	0.0149242	0.0299988	-0.0746194	0.220732	0.365555	-0.219111	0.0622862
YBX3	0	NA	ENSG00000060138	ENSMUSG00000030189	ENSRNOG00000005480	0.165724	0.366709	0.653036	-0.288707	0.0686533	0.323581	0.187082	0.444474	0.624702	0.132953	0.249432	0.823612	0.461365	0.000464705	0.00730526	0.0902856	0.547902	0.746182	0.156631	0.317087	0.572057	-0.370035	0.0340164	0.115583	0.0319927	0.822805	0.928708	-0.262592	0.179887	0.597968	-0.0916286	0.42444	0.721724	0.226623	0.0155415	0.0513217	0.209112	0.0172785	0.0342158	0.0103186	0.837019	0.903526	0.380188	0.000457818
STYK1	0	NA	ENSG00000060140	ENSMUSG00000032899	ENSRNOG00000010347	0.147549	0.726	1	-0.377011	0.0436614	0.259735	-0.0394549	0.883497	0.938904	-0.0242088	0.945	0.991617	0.544761	0.131665	0.366092	-1.78054	0.474164	0.688825	0.269878	0.754969	0.890101	2.04329	0.0465997	0.143656	NA	NA	NA	-0.266236	0.868644	1	NA	NA	NA	NA	NA	NA	2.40316	0.0608499	0.10498	1.3421	0.022186	0.0585297	NA	NA
WNK1	0	NA	ENSG00000060237	ENSMUSG00000045962	ENSRNOG00000009956	-0.14259	0.173595	0.452238	0.064345	0.102	0.387107	0.0233534	0.70151	0.822606	0.0792005	0.157245	0.75096	0.0229938	0.733931	0.891494	0.16722	0.263193	0.48395	0.153665	0.0194564	0.094136	-0.284997	0.0565349	0.164227	-0.335765	0.0170838	0.155513	0.19353	0.141764	0.55087	-0.056029	0.613507	0.841172	0.131569	0.0555933	0.139714	0.294099	0.0107387	0.0221779	0.012434	0.691645	0.80382	0.394832	0.000140147
CCAR1	0	NA	ENSG00000060339	ENSMUSG00000020074	ENSRNOG00000000397	-0.146852	0.144	0.413	0.0373882	0.366	0.684	-0.0375335	0.595	0.748	0.0773871	0.148442	0.74252	0.103091	0.061087	0.228069	0.0972597	0.439244	0.661258	-0.0472849	0.67857	0.847323	0.0936623	0.531023	0.698491	-0.292622	0.132986	0.415511	0.155163	0.109653	0.505333	-0.200294	0.0255722	0.167912	-0.00524322	0.951545	0.973937	-0.194881	0.152494	0.230978	-0.133983	0.0329875	0.0811047	0.0483133	0.723915
OGFR	0	NA	ENSG00000060491	ENSMUSG00000049401	ENSRNOG00000009355	0.231349	0.0605618	0.262292	-0.0681397	0.170132	0.489346	-0.260963	8.16e-05	0.00188082	-0.0669449	0.543	0.924	-0.243983	0.0496	0.2	-0.488476	6.957e-09	1.425e-07	0.259709	0.0454579	0.169597	0.107725	0.447085	0.628621	0.197229	0.110198	0.379876	-0.215685	0.033014	0.320409	0.0819915	0.366759	0.68017	-0.0463856	0.693021	0.818735	-0.21513	0.0274164	0.0516912	0.144187	0.0046921	0.0156602	-0.0387871	0.677112
GNA15	1	Early disease development	ENSG00000060558	ENSMUSG00000034792	ENSRNOG00000005378	0.854013	0.0247552	1	0.000424759	0.997622	0.998932	0.271381	0.205744	0.383905	0.210594	0.142667	0.737711	0.166223	0.235922	0.511149	-0.926418	0.261282	0.482009	1.02533	0.122129	0.32406	0.543125	0.308247	0.501668	0.285975	0.695755	1	1.23444	0.220437	1	0.641164	0.251696	0.568146	1.22435	0.0239491	0.0728684	1.79873	1.72102e-08	7.88598e-08	1.163	9.94433e-06	6.68405e-05	1.44236	0.00171906
CREB3L3	0	NA	ENSG00000060566	ENSMUSG00000035041	ENSRNOG00000032202	-0.0219402	0.94	0.978	-0.174468	0.104	0.39	-0.412254	0.00403208	0.0278331	0.074189	0.556	0.928	0.00256707	0.985046	0.993485	-0.16791	0.113677	0.278711	0.076695	0.554183	0.764303	-0.168163	0.100694	0.241455	0.334531	0.00198438	0.0444309	-0.00259486	0.986528	0.996449	0.250162	0.000133315	0.00476824	-0.206422	0.0252421	0.0760426	-0.96043	5.80746e-21	6.55765e-20	-0.170588	0.000491881	0.00217019	-0.359145	0.000573559
PIGV	0	NA	ENSG00000060642	ENSMUSG00000043257	ENSRNOG00000000121	-0.297168	0.00156395	0.0329574	-0.0984644	0.0472	0.26985	-0.152336	0.0316612	0.111746	-0.119616	0.00943226	0.359201	-0.19066	0.000335534	0.00560788	0.149098	0.316522	0.542062	-0.121155	0.366048	0.619418	0.147043	0.323462	0.517539	0.0394951	0.75833	0.900675	0.047222	0.751609	0.932305	-0.0888582	0.447778	0.740674	0.128995	0.260014	0.434194	0.00706517	0.943103	0.961712	-0.00122106	0.985997	0.991974	-0.112344	0.413051
PTPRU	1	Early disease development	ENSG00000060656	ENSMUSG00000028909	ENSRNOG00000013515	0.721182	0.000892	0.0248	-0.0105499	0.89957	0.966041	-0.121869	0.303255	0.495333	0.0348169	0.74774	0.962297	0.0547411	0.667142	0.855748	0.713384	0.0758188	0.208957	-0.769284	0.00431717	0.0315813	-0.4121	0.375388	0.566406	-0.253	0.457536	0.728051	-0.837548	0.0598504	0.407749	-0.403328	0.244357	0.562903	0.399761	0.167265	0.318059	-0.088512	0.757123	0.825586	0.0593776	0.800336	0.880192	-0.0536652	0.87826
SNRNP40	0	NA	ENSG00000060688	ENSMUSG00000074088	ENSRNOG00000012219	0.146553	0.158	0.432545	0.0447707	0.279	0.608631	0.119592	0.0332	0.116	0.0448029	0.345051	0.865402	0.0845563	0.116741	0.339695	-0.135863	0.304096	0.529726	-0.153434	0.277033	0.530325	0.150357	0.325185	0.519269	0.107136	0.387355	0.67967	-0.0513756	0.746073	0.931433	-0.0666646	0.497644	0.771976	0.00834945	0.934785	0.965492	-0.0392423	0.749944	0.820141	0.0236179	0.738864	0.838397	-0.0601735	0.683035
RIMBP2	0	NA	ENSG00000060709	NaN	ENSRNOG00000022893	-4.41631	0.00190062	1	1.34534	0.0279177	0.207281	0.36747	0.619297	0.765663	-1.55199	0.00899	0.355	-1.0155	0.104	0.31553	NaN	NaN	NaN	NaN	NaN	NaN	NaN	NaN	NaN	NaN	NaN	NaN	NaN	NaN	NaN	NaN	NaN	NaN	NaN	NaN	NaN	NaN	NaN	NaN	NaN	NaN	NaN	NaN	NaN
COL11A1	0	NA	ENSG00000060718	NaN	ENSRNOG00000023148	-0.331596	0.793147	1	0.812423	0.0659255	0.317268	1.99372	0.00109509	0.0116355	-0.0324107	0.934	0.99	1.15796	0.011	0.0743	NaN	NaN	NaN	NaN	NaN	NaN	NaN	NaN	NaN	NaN	NaN	NaN	NaN	NaN	NaN	NaN	NaN	NaN	NaN	NaN	NaN	NaN	NaN	NaN	NaN	NaN	NaN	NaN	NaN
QSER1	0	NA	ENSG00000060749	ENSMUSG00000074994	ENSRNOG00000037514	-0.401427	0.000420584	0.0159189	-0.0416876	0.322493	0.650552	-0.0257002	0.69848	0.820915	-0.0423103	0.615	0.941	-0.109284	0.283	0.563	0.317446	0.0584521	0.172828	0.0254641	0.839741	0.932399	-0.37425	0.0427527	0.135641	-0.47281	0.00576471	0.0833998	0.0660685	0.641017	0.894154	-0.241016	0.00965923	0.0935066	0.00995695	0.919124	0.95645	0.24641	0.0332814	0.0614968	-0.104372	0.0655235	0.142398	-0.0848522	0.477386
MPC1	0	NA	ENSG00000060762	ENSMUSG00000023861	ENSRNOG00000012415	0.458887	0.0173268	0.129982	-0.103738	0.163	0.48	-0.0383619	0.735	0.844405	0.0061563	0.939933	0.991128	-0.109584	0.219	0.491814	0.685418	5.23646e-08	9.27063e-07	0.272866	0.0191009	0.0926876	-0.513284	0.0292396	0.103897	0.35246	0.015016	0.14506	0.208258	0.139311	0.54746	0.165119	0.164192	0.465272	0.220821	0.0756676	0.177925	0.0146512	0.819782	0.873236	-0.0566043	0.489862	0.644483	0.0664408	0.634328
BCAT1	1	Disease progression	ENSG00000060982	ENSMUSG00000030268	ENSRNOG00000015514	0.156813	0.430779	0.701117	0.267786	0.0314	0.219	0.405768	0.0200435	0.0817189	0.467731	0.03404	0.527947	1.05671	1.06e-05	0.000359847	NA	NA	NA	NA	NA	NA	NA	NA	NA	NA	NA	NA	NA	NA	NA	NA	NA	NA	NA	NA	NA	NA	NA	NA	NA	NA	NA	NA	NA
HDAC7	0	NA	ENSG00000061273	ENSMUSG00000022475	ENSRNOG00000055597	-0.13578	0.403	0.681	-0.0836578	0.24	0.568	0.0981126	0.356	0.545	-0.0924862	0.277264	0.834878	0.169252	0.152	0.4	0.233135	0.22289	0.435465	0.248115	0.0823879	0.253673	0.113748	0.484627	0.661397	0.472109	0.0386407	0.235221	-0.384649	0.0499184	0.378493	0.177318	0.322437	0.640354	0.552365	1.07308e-06	1.36133e-05	1.0718	3.16364e-28	5.18469e-27	0.229756	0.00370463	0.0127693	0.67891	0.00513226
LZTS1	0	NA	ENSG00000061337	ENSMUSG00000036306	ENSRNOG00000011826	0.326748	0.0871	0.319	0.0605528	0.473301	0.762301	0.297026	0.0236742	0.0913604	0.0747012	0.632991	0.94302	0.351442	0.0560474	0.215787	0.738513	0.334271	0.560423	0.198424	0.743678	0.884043	-0.845134	0.342203	0.535285	0.0441601	0.949524	1	1.41619	0.206383	1	0.645938	0.216399	0.531417	1.44031	0.00614478	0.0240938	2.59639	0.000149242	0.000430405	0.384157	0.391964	0.553839	1.43188	0.0364301
PRDM6	1	Disease progression	ENSG00000061455	ENSMUSG00000069378	ENSRNOG00000030486	0.111331	0.626908	0.830061	0.332987	0.0233846	0.189799	0.518434	0.00834286	0.0452807	0.375097	0.0266772	0.491002	0.665589	0.000120011	0.00253695	-1.53684	0.357529	1	NA	NA	NA	0.557833	0.6261	1	NA	NA	NA	-0.807982	0.602958	1	NA	NA	NA	NA	NA	NA	2.55794	0.0404796	0.0731724	0.379343	0.536351	0.683887	2.09544	0.046716
SPAG4	0	NA	ENSG00000061656	ENSMUSG00000038180	NaN	0.0233475	0.930504	1	0.295866	0.0284222	0.209334	0.359649	0.00756	0.0424	0.119955	0.359095	0.871533	0.243592	0.140613	0.381065	0.63866	0.0487525	0.151469	-0.528036	0.207351	0.448768	0.18701	0.473729	0.651822	0.143165	0.621016	0.831759	-0.317822	0.483553	0.823248	-0.305455	0.226067	0.541476	-0.473106	0.175986	0.329668	-0.555981	0.0396075	0.0717979	0.260249	0.113039	0.219324	-0.225442	0.375095
NCKAP1	0	NA	ENSG00000061676	ENSMUSG00000027002	ENSRNOG00000007518	-0.0926008	0.319796	0.611922	0.0275381	0.381802	0.696642	0.0397413	0.349431	0.538004	0.0888038	0.408397	0.891824	0.089103	0.49172	0.745157	0.364764	0.000303257	0.00228268	0.124089	0.333854	0.590407	-0.00411171	0.960936	0.978367	-0.195425	0.184457	0.483197	0.17531	0.10126	0.493978	0.0522835	0.495021	0.77047	0.0131458	0.836186	0.908712	0.0344242	0.741036	0.812995	-0.0900073	0.0165017	0.0455119	0.0773904	0.432326
MRPS35	0	NA	ENSG00000061794	ENSMUSG00000040112	ENSRNOG00000001842	-0.0432541	0.689567	0.864184	0.0510769	0.174323	0.49461	0.149598	0.0206176	0.0832328	0.0335453	0.51	0.918	-0.0229932	0.738	0.893	-0.343296	0.0248188	0.0904529	-0.0798475	0.513545	0.736052	0.115469	0.455532	0.636217	0.0342018	0.777437	0.908296	-0.179678	0.0523347	0.387467	-0.0943661	0.397503	0.702511	-0.289922	0.000604175	0.00344908	-0.729245	1.07801e-14	8.17194e-14	-0.137364	0.0145188	0.0408855	-0.56476	7.19164e-12
GUCY1B1	0	NA	ENSG00000061918	ENSMUSG00000028005	ENSRNOG00000012060	0.0525687	0.725045	0.883297	0.0294493	0.638542	0.855433	0.286538	0.00205631	0.0179292	0.0110101	0.887868	0.985558	0.217339	0.0237091	0.124499	0.196666	0.176484	0.374525	0.0751471	0.720728	0.871778	0.549884	0.0403385	0.13003	0.14317	0.485581	0.744844	-0.123698	0.643206	0.894294	0.282631	0.134926	0.422736	0.486259	0.00617125	0.0241509	1.4091	6.22002e-20	6.58227e-19	0.0715616	0.418253	0.579781	0.799684	2.41851e-06
SFSWAP	0	NA	ENSG00000061936	ENSMUSG00000029439	ENSRNOG00000000931	0.0463051	0.642846	0.838236	-0.048689	0.266634	0.595343	-0.26242	0.000614265	0.00776383	0.00431704	0.963	0.994	-0.0100972	0.927893	0.971774	0.0332825	0.803979	0.903858	-0.274962	0.00684507	0.0441748	-0.127922	0.253629	0.444255	0.0996498	0.563875	0.796713	-0.138414	0.305767	0.716235	-0.140272	0.27202	0.589213	-0.0878984	0.277553	0.454454	0.0665015	0.539348	0.639518	-0.0492633	0.334018	0.494974	-0.313091	0.0102421
TNK2	0	NA	ENSG00000061938	ENSMUSG00000022791	ENSRNOG00000001769	0.338023	0.143906	0.413041	-0.0866061	0.329563	0.655308	-0.229073	0.0564824	0.16606	-0.00981449	0.944631	0.991617	-0.0937667	0.594468	0.811942	-0.382669	0.0153049	0.0617357	-0.217385	0.306572	0.562043	-0.715999	0.0113259	0.0532409	0.00449928	0.98258	0.993023	-0.177416	0.340114	0.740425	0.0888045	0.697476	0.882925	0.0132933	0.930014	0.962741	-0.570295	4.47801e-09	2.16179e-08	-0.326597	3.15251e-06	2.39444e-05	-0.263612	0.171404
MON2	0	NA	ENSG00000061987	ENSMUSG00000034602	ENSRNOG00000004185	-0.206456	0.0145454	0.117663	-0.0234252	0.471574	0.760779	-0.140138	0.00722641	0.0411861	-0.039732	0.591197	0.936967	-0.0796922	0.357615	0.63832	0.105923	0.326446	0.552015	-0.130735	0.127985	0.333773	-0.173737	0.0445848	0.13923	-0.108386	0.145693	0.434668	0.053408	0.566129	0.864095	-0.0287358	0.672916	0.869729	-0.173758	0.0415873	0.111477	-0.234058	0.00516927	0.0114009	-0.240736	2.15093e-10	4.04409e-09	-0.332892	5.02068e-05
CDH3	0	NA	ENSG00000062038	ENSMUSG00000061048	ENSRNOG00000020129	0.323979	0.19313	1	-0.104258	0.322	0.651	-0.385988	0.0138	0.0636	-0.668695	0.29	0.843	-0.650387	0.271547	0.550323	0.327415	0.477487	0.6917	0.283053	0.547003	0.760242	0.323457	0.404756	0.59216	0.160473	0.794251	1	-1.22708	0.134093	1	-0.639904	0.366613	1	1.03062	0.00272587	0.0122984	2.99543	6.83832e-25	9.41919e-24	0.485783	0.103669	0.20535	1.47817	0.000767232
GPBP1	0	NA	ENSG00000062194	ENSMUSG00000032745	ENSRNOG00000013002	-0.0875621	0.312857	0.605383	0.0343955	0.255983	0.585844	0.057313	0.201464	0.379447	-0.046097	0.319	0.854	-0.0450067	0.326228	0.608137	-0.20125	0.197658	0.404144	-0.153852	0.293419	0.547994	0.234524	0.154922	0.320781	-0.284738	0.29082	0.597922	0.190229	0.100248	0.492779	-0.16328	0.00532309	0.0642187	-0.151893	0.0861178	0.196062	-0.514197	2.9901e-08	1.33877e-07	-0.128723	0.0036508	0.0126077	-0.134149	0.443059
DGAT2	0	NA	ENSG00000062282	ENSMUSG00000030747	ENSRNOG00000016573	0.308026	0.178	0.458	-0.0221436	0.847	0.949	-0.514271	0.00102	0.0111	-0.101099	0.350073	0.867789	-0.515459	5e-06	0.000194718	0.0209625	0.845536	0.927282	-0.260282	0.120471	0.321362	-0.451125	0.00502275	0.0296957	0.576819	0.000525641	0.0178409	-0.230709	0.235597	0.653621	0.410443	0.000477312	0.0127047	-0.423891	3.27193e-05	0.000278137	-0.670731	6.76435e-12	4.1746e-11	-0.169914	0.0266237	0.0680935	-0.555041	1.03571e-08
CS	0	NA	ENSG00000062485	ENSMUSG00000005683	ENSRNOG00000023520	0.0903908	0.53598	0.775668	-0.0821738	0.138465	0.447865	-0.051505	0.480412	0.65624	-0.0116778	0.875449	0.983185	0.0201814	0.790975	0.91706	0.435163	0.0139204	0.0571289	0.045874	0.683421	0.850038	0.206318	0.14789	0.312682	0.257469	0.04241	0.245322	0.263529	0.0505503	0.38077	0.337434	0.00430924	0.0559975	0.0465497	0.684901	0.812664	0.356002	8.14501e-05	0.000243828	-0.210276	0.000200151	0.000976598	0.304352	0.00298721
LTK	0	NA	ENSG00000062524	ENSMUSG00000027297	ENSRNOG00000025130	0.32287	0.16676	0.443095	-0.153982	0.118169	0.413407	-0.271836	0.0289267	0.105173	0.00147699	0.99234	0.99887	-0.157598	0.357651	0.63832	-1.21303	0.327469	0.553392	-0.0266549	0.966999	0.985383	-0.00215288	0.997339	0.998548	NA	NA	NA	0.24852	0.74718	1	NA	NA	NA	1.01545	0.152277	0.297486	1.67701	0.00136642	0.00337799	0.214616	0.629087	0.758077	NA	NA
MRPS24	0	NA	ENSG00000062582	ENSMUSG00000020477	ENSRNOG00000011979	-0.230537	0.129998	0.393037	-0.109141	0.10436	0.390505	0.178074	0.282739	0.473192	0.11618	0.695	0.954361	0.000748526	0.998071	0.998958	-0.264406	0.12645	0.299703	-0.219031	0.0628644	0.213042	-0.11647	0.403587	0.591462	0.144127	0.24094	0.547238	-0.0913466	0.433962	0.797038	-0.0523979	0.533615	0.795636	-0.328773	0.00152435	0.00756038	-0.691892	1.41141e-15	1.14152e-14	-0.0857446	0.160805	0.287529	-0.676529	2.44087e-07
ELMO2	0	NA	ENSG00000062598	ENSMUSG00000017670	ENSRNOG00000018747	0.258072	0.0388345	0.205894	0.0104877	0.818012	0.937272	-0.0153854	0.806182	0.892434	0.117289	0.0357	0.536	0.131718	0.023	0.122	0.188938	0.130934	0.306938	0.40595	0.0234452	0.107462	-0.0356564	0.849563	0.917433	-0.0652784	0.647926	0.848143	-0.183824	0.170784	0.587204	0.0610338	0.598537	0.831758	0.52587	3.39019e-05	0.000287121	0.995887	3.87452e-26	5.65922e-25	0.192646	0.00906607	0.0273589	0.649641	0.000106567
WAPL	0	NA	ENSG00000062650	ENSMUSG00000041408	ENSRNOG00000052513	-0.0420262	0.499527	0.750783	0.0359819	0.138315	0.447705	0.0114702	0.797772	0.886448	0.0726009	0.254006	0.827022	-0.0221285	0.77	0.906311	-0.0496292	0.611307	0.790012	-0.193244	0.169418	0.398328	-0.163545	0.348736	0.541933	-0.427097	0.0384762	0.235088	0.129119	0.304249	0.714876	-0.108893	0.269926	0.587769	-0.368989	2.14598e-05	0.000192643	-0.386277	0.000207407	0.000584774	-0.303432	1.45178e-14	5.88025e-13	-0.39694	0.0079437
VMP1	0	NA	ENSG00000062716	ENSMUSG00000018171	ENSRNOG00000003967	0.0734743	0.383092	0.665508	0.0627729	0.085497	0.357449	0.256178	0.00015518	0.00297863	0.0945181	0.0254088	0.486325	0.159068	0.00397499	0.0358352	0.161723	0.197979	0.404628	-0.0147891	0.841372	0.932793	0.126958	0.32292	0.517216	-0.571897	7.63201e-05	0.0045084	0.0122438	0.937668	0.98572	-0.304579	0.00327575	0.0468203	-0.257681	0.0393209	0.106607	-0.103368	0.189543	0.276635	-0.31703	1.51994e-05	9.81131e-05	0.22774	0.00636826
APPBP2	0	NA	ENSG00000062725	ENSMUSG00000018481	ENSRNOG00000027654	0.0821979	0.15467	0.427347	-0.0236665	0.325904	0.65235	-0.0351253	0.458309	0.636545	-0.003079	0.97	0.995	-0.0711788	0.440178	0.706365	0.0621452	0.488413	0.700365	-0.142415	0.186675	0.421135	-0.0348849	0.736354	0.845532	-0.208123	0.0866981	0.343025	0.16267	0.173784	0.589944	-0.0729121	0.389221	0.696153	-0.205862	0.0062882	0.0245029	-0.0611958	0.515045	0.616896	-0.199536	0.0032017	0.0112675	-0.206505	0.00475418
POLD1	0	NA	ENSG00000062822	ENSMUSG00000038644	ENSRNOG00000019681	0.0347571	0.871621	0.949163	-0.0694759	0.414276	0.719654	-0.0729491	0.533417	0.700873	0.00112248	0.991	0.998443	-0.0368959	0.752274	0.8983	-0.00190259	0.991785	0.996701	0.294737	0.218174	0.462426	-0.306271	0.0809266	0.209154	-0.0753394	0.688998	0.868735	-0.371053	0.184545	0.602148	-0.291038	0.0877919	0.338356	0.691285	0.000334034	0.0020798	0.42637	0.00221987	0.0052771	-0.04795	0.453025	0.612505	0.874572	1.74608e-05
SEZ6	0	NA	ENSG00000063015	NaN	ENSRNOG00000009350	-0.192044	0.466228	1	-0.0836036	0.453701	0.748506	-0.177621	0.252415	0.439242	-0.521001	0.223699	0.807237	0.1442	0.728099	0.888135	NaN	NaN	NaN	NaN	NaN	NaN	NaN	NaN	NaN	NaN	NaN	NaN	NaN	NaN	NaN	NaN	NaN	NaN	NaN	NaN	NaN	NaN	NaN	NaN	NaN	NaN	NaN	NaN	NaN
EIF4B	0	NA	ENSG00000063046	ENSMUSG00000058655	NaN	-0.308379	0.00117207	0.0282711	-0.065991	0.105021	0.391713	-0.116055	0.0211	0.0844	-0.0569433	0.352	0.86878	-0.12501	0.0678	0.244	-0.415622	0.000212249	0.00167679	-0.100346	0.196371	0.435091	-0.197103	0.0324254	0.111768	-0.131248	0.0706517	0.312751	-0.0340594	0.768359	0.938833	-0.0327469	0.73348	0.898892	-0.363155	2.91365e-07	4.32737e-06	-0.505978	5.2612e-07	2.06539e-06	-0.406772	9.52355e-20	8.64699e-18	-0.32878	0.000116114
SLC6A16	0	NA	ENSG00000063127	ENSMUSG00000094152	ENSRNOG00000025220	-0.424353	0.0316	0.184	-0.426267	6.5e-05	0.00925	-0.241249	0.0641	0.180381	-0.221889	0.122036	0.718218	-0.21389	0.170567	0.428783	-1.12893	0.00564376	0.0275535	-0.149726	0.772026	0.899071	-0.287747	0.435384	0.618221	0.3209	0.180385	0.478888	0.402117	0.291826	0.704971	-0.310025	0.15252	0.448045	-0.522218	0.120158	0.250032	-1.79258	1.81478e-10	9.98006e-10	0.662398	2.91218e-05	0.000175642	-0.717507	0.00547662
BICRA	0	NA	ENSG00000063169	ENSMUSG00000070808	ENSRNOG00000011262	-0.0798377	0.652175	0.844002	-0.159812	0.04369	0.259735	-0.114044	0.3111	0.502329	-0.0256891	0.878854	0.983594	-0.0919891	0.656315	0.849431	0.059271	0.737433	0.866694	0.115422	0.605053	0.799339	-1.15842	0.00165529	0.013335	0.104008	0.608604	0.823431	-0.209713	0.286822	0.700592	-0.0712547	0.672077	0.869173	0.317301	0.0120799	0.0417867	0.242621	0.0457779	0.0816368	-0.0586007	0.454635	0.613814	-0.144113	0.368127
SPHK2	0	NA	ENSG00000063176	ENSMUSG00000057342	ENSRNOG00000021032	0.164998	0.312249	0.604597	-0.150059	0.0273606	0.205199	-0.301453	0.00313474	0.0238852	-0.0367895	0.744288	0.96104	-0.125841	0.321551	0.603372	-0.0373801	0.753867	0.876022	-0.574711	0.000679942	0.00775197	-0.902983	0.000652626	0.00681919	-0.00786294	0.964803	0.986913	0.0295233	0.880483	0.97444	-0.150971	0.343997	0.659469	-0.195446	0.182439	0.337875	-0.701055	0.000481048	0.00128173	-0.25673	0.00116602	0.00464681	-0.0275219	0.82815
RPL18	0	NA	ENSG00000063177	ENSMUSG00000059070	ENSRNOG00000021035	0.0667574	0.598236	0.813859	-0.0848549	0.133	0.439795	0.204177	0.105071	0.250654	-0.183539	0.0447	0.562	-0.199036	0.044	0.185811	-0.506564	0.000137544	0.00113918	-0.0379397	0.796928	0.910146	-0.353041	0.0584396	0.167913	0.0490603	0.713389	0.880296	-0.24147	0.0739801	0.445673	-0.0581125	0.528679	0.793446	-0.165308	0.145892	0.288094	-0.449449	2.21256e-05	7.15165e-05	-0.195581	3.93826e-06	2.92e-05	-0.198345	0.0524762
U2AF2	0	NA	ENSG00000063244	ENSMUSG00000030435	ENSRNOG00000015914	0.14859	0.223	0.514	-0.0751115	0.0869968	0.359591	-0.157573	0.00835847	0.0453222	-0.0770496	0.0712	0.64	-0.121625	0.0202	0.112	-0.294709	0.00318928	0.0170815	-0.146369	0.10512	0.295703	-0.659596	0.000380098	0.00453254	0.154068	0.155376	0.447311	0.0361575	0.744906	0.931433	0.0293406	0.67992	0.873597	0.0302711	0.694996	0.820061	-0.17082	0.0235145	0.045044	-0.18447	2.6597e-06	2.05159e-05	-0.282194	0.00178356
EPN1	0	NA	ENSG00000063245	ENSMUSG00000035203	ENSRNOG00000015753	0.0209869	0.857709	0.944144	-0.242067	5.51e-06	0.00247475	-0.186051	0.0314375	0.111204	-0.161794	0.120103	0.715123	-0.30424	0.0117016	0.0774064	0.165681	0.205208	0.414232	-0.110476	0.449208	0.68773	-0.935333	0.00249087	0.0179969	-0.000411686	0.997179	0.998803	-0.394043	0.0049471	0.134417	-0.159938	0.0215819	0.152477	-0.034675	0.714668	0.832912	-0.530308	2.24996e-18	2.17493e-17	-0.194769	2.672e-06	2.06035e-05	-0.467764	0.00038419
MED29	0	NA	ENSG00000063322	ENSMUSG00000003444	ENSRNOG00000019702	0.119269	0.237	0.53	0.0413246	0.373	0.689	-0.0442111	0.577241	0.735352	-0.0631519	0.0827264	0.663157	-0.142214	0.000796419	0.0110277	-0.28748	0.0961681	0.247289	0.176668	0.284348	0.538518	-0.835193	0.0113324	0.0532582	0.130532	0.389708	0.681007	-0.0417628	0.850661	0.966613	-0.0589511	0.6321	0.849965	0.101601	0.562122	0.721177	-0.407011	0.00120247	0.00299794	-0.100639	0.109426	0.213982	-0.360627	0.00743493
MTMR1	0	NA	ENSG00000063601	ENSMUSG00000015214	ENSRNOG00000002697	-0.0407679	0.641606	0.837763	0.0108081	0.802	0.93	-0.111781	0.0624637	0.177676	0.0318064	0.354746	0.869768	-0.0242932	0.507592	0.757246	0.0707463	0.46114	0.678322	-0.0078173	0.955886	0.980533	-0.106325	0.420816	0.606006	-0.107541	0.404001	0.690971	0.131351	0.250529	0.668492	0.0257972	0.787037	0.922581	-0.135407	0.0561579	0.140939	-0.288083	0.0152947	0.0306655	-0.0991741	0.00936663	0.0281801	-0.222107	0.0770115
GPC1	0	NA	ENSG00000063660	ENSMUSG00000034220	ENSRNOG00000049437	0.172433	0.286	0.581	0.0431492	0.468	0.758	-0.0241965	0.788	0.88	0.0239975	0.791857	0.972817	0.000766951	0.994538	0.997862	2.31046	8.75349e-08	1.49305e-06	1.00222	0.0228026	0.10505	1.09343	0.0013281	0.0113679	2.14546	5.13969e-26	1.01927e-22	0.531784	0.00747757	0.167254	1.86467	1.44411e-19	1.13089e-16	0.703797	0.000590444	0.00338977	0.745631	1.56307e-05	5.15198e-05	2.29454	1.09814e-71	5.98237e-68	1.14427	7.86244e-07
ADCK1	0	NA	ENSG00000063761	ENSMUSG00000021044	ENSRNOG00000012685	0.268331	0.143576	0.412731	0.0780688	0.232082	0.561779	-0.00306011	0.976302	0.986649	0.116345	0.325109	0.855674	0.225619	0.126362	0.355973	0.0326552	0.797178	0.89988	-0.0449921	0.746791	0.885639	0.18038	0.321802	0.516103	0.266022	0.0212077	0.17441	0.275326	0.0662064	0.425166	0.185771	0.0233482	0.158919	-0.0438123	0.667762	0.800844	-0.388435	8.55414e-05	0.000255406	0.0400103	0.533155	0.681208	-0.226509	0.0542036
HAGH	0	NA	ENSG00000063854	ENSMUSG00000024158	ENSRNOG00000014743	0.182639	0.0749	0.292785	-0.0733823	0.0998448	0.382391	-0.273976	0.00337039	0.0250817	-0.0866803	0.165224	0.761373	-0.195826	0.00698887	0.0538233	-0.600472	7.96317e-05	0.000704899	-0.428505	0.000849821	0.00915894	0.027349	0.872371	0.9313	0.114334	0.298924	0.606853	-0.1487	0.258809	0.674708	-0.0644701	0.403133	0.706836	-0.609679	3.65945e-10	1.09771e-08	-1.70134	2.07552e-147	1.29255e-144	-0.145084	0.000227387	0.00109141	-1.14221	1.54681e-46
RNF4	0	NA	ENSG00000063978	ENSMUSG00000029110	ENSRNOG00000013930	-0.128278	0.0831474	0.310737	0.0189338	0.569288	0.820163	-0.0415805	0.354113	0.543163	0.0274718	0.553018	0.926746	0.00476753	0.927845	0.971771	-0.0958583	0.261198	0.481965	0.0365019	0.616709	0.806491	-0.420861	0.00929882	0.0464232	-0.0277256	0.788318	0.912985	-0.0111486	0.910517	0.981493	0.16777	0.0848741	0.332502	-0.084569	0.263466	0.438443	-0.488002	1.03495e-10	5.82719e-10	-0.0747379	0.0437347	0.102157	-0.387789	2.47694e-05
CASP8	0	NA	ENSG00000064012	ENSMUSG00000026029	ENSRNOG00000012331	-0.171975	0.122156	0.381449	0.0732317	0.0891	0.362	0.160718	0.00469155	0.0308147	0.0207324	0.727	0.958	0.0589751	0.458	0.721	0.123593	0.276538	0.49953	0.139273	0.344734	0.600402	0.181161	0.206542	0.388194	0.0559282	0.590317	0.81264	-0.0448703	0.690036	0.912117	0.0536227	0.546647	0.802001	0.0360228	0.72901	0.841818	0.0623612	0.454729	0.561843	-0.142055	0.0599118	0.132314	0.413255	4.96235e-05
LIMCH1	0	NA	ENSG00000064042	ENSMUSG00000037736	ENSRNOG00000002318	0.284968	0.392664	0.673313	-0.202779	0.0264309	0.201683	-0.202806	0.187974	0.362823	0.0445531	0.622733	0.94143	0.00303019	0.976451	0.991143	2.78691	2.28471e-10	5.89664e-09	1.22936	0.00447638	0.0324739	0.102396	0.802477	0.88844	-0.0825917	0.881197	1	0.0960328	0.874672	0.972697	0.104157	0.817709	0.934619	2.14786	5.88475e-07	8.04059e-06	3.84195	2.44192e-36	5.77491e-35	0.998078	2.61398e-09	3.90145e-08	2.21222	3.01811e-16
INTS13	0	NA	ENSG00000064102	ENSMUSG00000040250	ENSRNOG00000001808	0.00213884	0.98648	0.994248	0.125942	0.0109675	0.131501	0.134533	0.0366698	0.123638	0.0526708	0.237351	0.816598	0.082229	0.107135	0.321993	0.0100137	0.930895	0.967494	-0.135217	0.147643	0.366469	0.0170115	0.886526	0.939547	-0.199909	0.0683259	0.307791	0.0910617	0.350012	0.746644	-0.164488	0.0284475	0.180345	-0.23703	0.00696841	0.0267266	-0.474663	2.78616e-07	1.12536e-06	-0.189306	0.00114818	0.0045841	-0.156094	0.2195
TM7SF3	0	NA	ENSG00000064115	ENSMUSG00000040234	ENSRNOG00000001817	-0.00431829	0.975077	0.989413	0.0940219	0.0665	0.318	0.182258	0.00647	0.0382	0.134418	0.0959	0.692	0.295947	0.00174	0.0196	0.219976	0.0319717	0.10987	0.145971	0.0553569	0.19539	0.0958833	0.157101	0.323746	0.198543	0.027866	0.199503	0.0600208	0.44855	0.804284	0.208974	0.0066484	0.0739324	0.19176	0.015381	0.0508653	0.161882	0.0922492	0.150163	-0.0543205	0.217042	0.360815	-0.105589	0.142047
SPA17	1	Disease progression	ENSG00000064199	ENSMUSG00000001948	ENSRNOG00000010934	-0.228898	0.406	0.683	0.333704	0.0179	0.167	0.91875	2.17e-05	0.000740286	0.320835	0.00797	0.341	0.885384	2.21e-08	2.52e-06	0.976137	0.110169	0.272864	1.62308	0.00715641	0.0457194	0.526163	0.332699	0.526711	0.561886	0.251013	0.557612	-0.10604	0.861482	1	0.192449	0.669539	0.868182	0.66034	0.246991	0.419294	1.51517	0.000493254	0.00131211	0.491611	0.0796444	0.166585	0.934752	0.0427651
TSPAN32	0	NA	ENSG00000064201	ENSMUSG00000000244	ENSRNOG00000026039	0.390908	0.239179	0.531933	-0.28954	0.0256887	0.198866	-0.0106592	0.953182	0.975956	-0.284974	0.1195	0.715123	-0.0273525	0.899254	0.962106	0.136364	0.784425	0.892631	1.32851	0.000192973	0.00286486	1.8155	4.52e-05	0.000927234	-0.274721	0.641147	1	0.219485	0.814442	1	0.244722	0.601362	0.833737	2.00363	2.38812e-05	0.000211517	2.80059	1.17719e-10	6.59195e-10	0.997496	2.65868e-05	0.000162171	2.15801	0.000924093
CCN5	0	NA	ENSG00000064205	ENSMUSG00000027656	ENSRNOG00000010666	-0.180718	0.69236	0.86647	-0.205725	0.224416	0.554841	0.480083	0.0877999	0.222287	-0.524749	0.0729424	0.644377	0.88541	0.00705106	0.0541239	1.71014	0.00473513	0.0238032	1.30479	0.0632718	0.21408	1.48446	0.00682205	0.0370156	0.725376	0.444483	1	-1.10079	0.245585	1	NA	NA	NA	1.08385	0.0534213	0.135485	2.89512	4.59646e-10	2.44974e-09	1.45872	1.68907e-11	3.91558e-10	2.05418	2.51705e-07
ST3GAL6	0	NA	ENSG00000064225	ENSMUSG00000022747	ENSRNOG00000001653	-0.570525	0.000590085	0.0194576	-0.102432	0.151929	0.466323	-0.246459	0.0117289	0.0568445	-0.0849331	0.363083	0.87392	-0.16011	0.102766	0.314336	0.983181	0.000132847	0.00110272	0.0895326	0.815464	0.919616	0.372422	0.106726	0.251347	0.0463997	0.872885	0.950303	0.214201	0.493838	0.830166	0.263619	0.226232	0.541697	-0.160161	0.510139	0.678916	0.418873	0.00991241	0.0206273	-0.237432	0.221328	0.366347	-0.0171359	0.951023
[truncated: 12,918 more rows]
[truncated: 94 more columns]

## Sheet: Table S5
Table S5
Score	-2	-1	-0.5	0	0.5	1	2
METABOLIC RELEVANCE
[truncated: 15 more rows]

## Sheet: Table S6
Table S6
[truncated: 34 more rows]

[truncated: 3 more sheets: Table S7 (A), Table S7 (B), Table S8]
