# Supplementary material for: An unbiased ranking of murine dietary models based on their proximity to human metabolic dysfunction-associated steatotic liver disease (MASLD)
Source: Nat Metab. 2024 Jun 12;6(6):1178–96. doi: 10.1038/s42255-024-01043-6 (PMC11199145; doi:10.1038/s42255-024-01043-6)
Supplement: Supplementary file 5 — Phenotypic and histological processed data for each murine model including log2FC and P values (two-sided Mann–Whitney U-test) across BW, TGs, cholesterol, LW:BW% and ALT/AST, as well as the average score of steatosis, ballooning, inflammation, NAS and fibrosis. [file 42255_2024_1043_MOESM5_ESM.xlsx]

## Sheet: Sheet1
Model Name	BW		TGs		Tot Chol		LW/BW%		ALT		AST		GLUCOSE		INSULIN		Steatosis (Average)	Inflammation (Average)	Balooning (Average)	NAS (Average)	Fibrosis (Average)
	Log2FC	P	Log2FC	P	Log2FC	P	Log2FC	P	Log2FC	P	Log2FC	P	Log2FC	P	Log2FC	P
OB-CHOW-8W	0.926829	0.015873	0.792484	0.111111	0.647634	0.0851	0.419643	0.111111	1.89098	0.015873	3.65201	0.028571	0.382573	1	NA	NA	2.6	1	1.2	4.8	1.6
6J-HFD-F45-28W	0.181593	0.072106	-0.4693	0.032123	1.11288	0.001446	0.264417	0.097319	0.585402	0.120591	1.09301	0.072106	-0.13279	0.694328	-0.24876	0.694328	3	1.57	0.71	5.29	0.86
6J-ALIOS-F45-24W	0.041415	0.365967	-0.73199	0.04798	-0.28342	0.849769	0.424657	0.234266	-0.1402	0.648485	0.307803	0.648485	-0.04681	0.103164	0.468193	0.638889	2.43	0.86	0.29	3.57	0.71
6N-SURWIT-F58-20W	0.223588	0.017677	0.348956	0.166721	0.920863	0.002525	-0.45817	0.005051	-0.14001	0.684221	N/A	N/A	0.078416	0.431818	NA	NA	1.2	1	0	2.2	0
6J-ALIOS-F45-FG-16W	-0.15027	0.431818	-0.57949	0.011682	0.495337	0.165976	0.575955	0.002525	-0.14637	0.684221	-1.20191	0.530303	0.387422	0.073232	-0.718301	0.638889	1.14	0.86	0.57	2.57	0.43
6N-SURWIT-F58-FG-20W	0.241824	0.005905	0.277644	0.189277	0.927581	0.000311	-0.36634	0.002176	-0.36828	0.182842	N/A	N/A	0.100516	0.231857	NA	NA	1	0.75	0	1.75	0
6J-WD-C0.2-32W	0.26208	0.005437	-0.34426	0.048534	0.895212	0.001403	0.910794	0.000311	2.95946	0.00139	N/A	N/A	-0.0507	0.523335	0.85082	0.778866	3	1.43	0.43	4.86	1
MC4R-WD-C0.2-21W	0.823391	0.028571	-0.93231	0.029401	2.1338	0.028571	1.3727	0.028571	4.81905	0.028571	3.55352	0.029401	-0.04886	0.191267	2.8279	0.028571	3	1.25	1.25	5.5	1.75
6J-STZ-WD-C0.3-5W	-0.2734	0.001304	0.116717	0.426833	0.420658	0.001004	0.377411	0.001505	0.611303	0.01709	0.279482	0.596563	1.9277	0.000182	-2.01807	1.08e-05	1.3	1.2	1.8	4.3	1.2
6J-AMLN-C2-36W	0.447597	0.002141	-0.55639	0.014971	1.59902	0.002141	0.996023	0.000583	2.59727	0.000583	1.63396	0.004079	NA	NA	NA	NA	3	1.71	0.29	5	1
RZ-AMLNREP-C2-23W	1.01441	0.002165	4.76075	0.002165	2.62905	0.002165	0.660858	0.002165	0.016993	1	-1.03953	0.004998	0.797439	0.004922	3.02137	0.071429	1.67	0	0	1.67	0
6J-AMLN-C2-24W	0.894601	0.028571	-5.22878	0.029401	1.13925	0.028571	0.87866	0.028571	3.69913	0.028571	2.19338	0.028571	NA	NA	NA	NA	2.25	0	0	2.25	0.25
6J-AMLNREP2-C2-24W	0.609357	0.028571	-5.80676	0.029401	0.706641	0.028571	0.996229	0.028571	2.37033	0.028571	1.60842	0.028571	NA	NA	NA	NA	2.25	0	0	2.25	0.25
6J-AMLNREP3-C2-24W	1.03357	0.028571	-5.03264	0.029401	1.53672	0.028571	1.04981	0.028571	3.46097	0.028571	2.16519	0.028571	NA	NA	NA	NA	3	2	2	7	0.25
OB-GAN-C2-12W	1.10317	0.007937	-0.31284	0.190476	1.74924	0.015873	1.1819	0.007937	3.8644	0.015873	2.98377	0.015873	-0.31748	0.031746	NA	NA	3	1	1.2	5.2	1.6
OB-GAN-C2-16W	1.11724	0.009524	-0.57258	0.114286	1.86053	0.071429	1.17342	0.009524	3.84652	0.009524	3.06631	0.009524	-0.32332	0.171429	NA	NA	3	1.5	1	5.5	1.5
OB-GAN-C2-23W	0.170146	0.004745	-0.04394	0.870662	0.977646	0.0005	0.465979	0.000999	1.49953	0.00025	1.32435	0.00025	0.128105	0.25335	-0.843899	0.031219	3	1.1	1.1	5.2	2
6NTAC-GAN-C2-RT42W	0.275421	0.000136	-0.56324	0.000401	1.88723	2.31e-06	0.975265	1.81e-07	3.75884	2.3e-06	3.23433	2.29e-06	-0.14602	0.13292	NA	NA	3	1.6	1.87	6.47	1.67
6NTAC-GAN-C2-TN42W	0.16962	6.46e-05	-0.46977	0.000293	1.80558	1.54e-06	0.824105	1.54e-06	3.0173	1.54e-06	2.74608	1.53e-06	-0.08797	0.141233	NA	NA	3	1.12	2	6.12	2
6N-WD-C0.2-FG-9W	0.415206	1.14e-05	0.201409	0.176018	1.05561	2.58e-08	0.238427	0.001115	N/A	N/A	N/A	N/A	0.042385	0.590745	NA	NA	1.73	0	0.53	2.27	0
6N-WD-C0.2-FG-29W	0.314194	1.1e-05	-0.61716	0.012083	1.18376	3.37e-06	0.95173	1.29e-08	2.2889	4.75e-05	0.980891	0.000134	0.113756	0.146486	NA	NA	3	0.87	0.47	4.33	0.47
DIAM-WD-C0.2-FG-8W	0.339224	0.02506	-0.15609	0.395416	1.02595	0.002797	1.06219	0.002797	4.33258	0.002797	0.609264	0.036982	0.36357	0.188484	NA	NA	2.44	0.11	0	2.56	0
DIAM-WD-C0.2-FG-24W	0.727977	0.000446	-0.12705	0.493197	1.27519	0.001506	1.09706	0.000446	3.21895	0.001756	2.09057	0.002335	-0.12128	0.398128	NA	NA	2.9	1	0.4	4.3	0.6
DIAM-WD-C0.2-FG-52W	0.621717	3.09e-06	-0.42404	0.081362	1.08342	0.000143	1.27924	0.000143	1.25392	0.011106	1.40034	8.65e-05	0.463319	0.008957	NA	NA	2.5	1	1	4.5	1.1
6J-WD-C1.3-FG-CCL4-24W	0.107803	0.2	0.577429	0.059072	0.821933	0.029401	0.753622	0.2	2.77389	0.029401	2.19977	0.029401	NA	NA	NA	NA	2.75	1.5	1.75	6	3.25
6N-SURWIT-F59-C2-FG-30W	0.56029	0.003175	-0.09946	0.476285	1.07934	0.000733	0.263768	0.009288	2.68643	0.000346	0.995295	0.001379	-0.35617	0.09472	0.270187	0.652809	3	1	0	4	3
R-CDAA-4W	-0.20507	0.001865	-0.12186	0.522587	0.514573	0.023902	0.731004	0.000311	1.86582	0.000155	1.82326	0.000155	NA	NA	0.432662	0.505361	3	1.38	0	4.38	1.25
R-CDAA-8W	-0.15793	0.01998	N/A	N/A	N/A	N/A	0.451109	0.002664	1.51988	0.007992	2.0175	0.01998	NA	NA	-3.09826	0.002388	2.75	1.25	1	5	3.25
R-CDAA-12W	-0.11015	0.120591	-0.22239	0.932206	0.790118	0.041184	0.320713	0.120591	1.07909	0.002176	1.9649	0.000622	NA	NA	2.02552	0.00373	2.62	1.25	0.88	4.75	3.5
DB-MCD-4W	-0.48187	0.007827	-0.56994	0.246753	0.158688	0.662338	-0.10662	0.536797	1.14272	0.004329	0.387317	0.329004	-2.11824	0.004329	NA	NA	3	1	1	5	0.5
6J-MCD-5.5W	-0.99689	0.002525	-0.98695	0.106061	-1.03161	0.014677	0.110676	0.638889	2.63475	0.002525	1.52354	0.002525	-1.08936	0.002525	NA	NA	3	2.29	2	7.29	0.57
6J-CDAHFD-F45-6W	-0.26016	0.006107	0.423143	0.000787	-0.86631	0.006146	0.868789	0.000246	2.70948	1.59e-05	1.26978	0.004846	NA	NA	NA	NA	3	2.58	0	5.58	1.08
6J-CDAHFD-F45-8W	-0.35956	0.000179	-0.32579	0.007241	-1.09881	0.000181	0.675605	1.08e-05	3.41465	0.000181	1.57729	1.08e-05	NA	NA	NA	NA	3	2.3	0.8	6.1	2
6J-CDAHFD-F45-12W	-0.36734	0.000182	-0.82121	0.00451	-1.07195	0.002807	1.00531	1.08e-05	2.42898	0.000182	1.2138	0.000487	NA	NA	NA	NA	3	2.2	1.2	6.4	2
R-CDAA-C1-12W	-0.07068	0.152705	-0.52761	0.214141	0.615479	0.214141	0.548911	0.000311	0.781308	0.007867	1.87766	0.000175	NA	NA	0.647599	0.21049	3	1	1	5	3.89
R-CDAA-C2-4W	-0.17768	0.002953	0.076938	0.246315	0.903716	0.012761	0.869137	0.000155	1.87067	0.000155	1.91397	0.000155	NA	NA	-0.073068	0.798446	2.62	1.38	0.38	4.38	1.62
R-CDAA-C2-8W	-0.17643	0.002664	N/A	N/A	N/A	N/A	0.855663	0.000666	1.43332	0.000666	2.02205	0.000666	NA	NA	1.05321	0.081252	3	1.38	1	5.38	3.25
R-CDAA-C2-12W	-0.16373	0.004079	-0.29034	0.503441	0.866212	0.024242	0.716295	0.000583	1.15269	0.004079	2.02005	0.000583	NA	NA	1.57224	0.017483	3	1	1	5	3.86
LDLR-CDHFHCD-F42-C1-8W	0.040578	0.485714	0.329691	0.11021	0.199291	0.114286	0.584465	0.028571	4.02374	0.028571	1.61095	0.028571	-0.15185	0.078143	NA	NA	3	2.5	1	6.5	2
6J-CCl4-4W	-0.03562	0.425151	0.121368	0.4407	0.343712	0.002064	0.229716	0.011375	3.99436	0.004213	2.58376	0.004969	-0.56455	0.001885	NA	NA	0	0.91	1.82	2.73	2.73
6J-CCl4-6W	-0.13203	0.054527	0.118076	0.593573	0.258789	0.193233	0.447652	4.57e-05	5.32117	0.000297	3.83647	0.000434	-0.65982	0.000836	NA	NA	0	1.9	1.9	3.8	3
