# Supplementary material for: An unbiased ranking of murine dietary models based on their proximity to human metabolic dysfunction-associated steatotic liver disease (MASLD)
Source: Nat Metab. 2024 Jun 12;6(6):1178–96. doi: 10.1038/s42255-024-01043-6 (PMC11199145; doi:10.1038/s42255-024-01043-6)
Supplement: Supplementary file 6 — Processed data derived from the FGSEA (KEGG) pathway enrichment analysis, including tables with the NES, P values and adjusted P values. [file 42255_2024_1043_MOESM6_ESM.xlsx]

## Sheet: NES
	UCAM/VCU: Mild vs Control	UCAM/VCU: Moderate vs Mild	UCAM/VCU: Severe vs Mild	EPoS: Moderate vs Mild	EPoS: Severe vs Mild	OB-CHOW-8W	6J-HFD-F45-28W	6J-ALIOS-F45-24W	6N-SURWIT-F58-20W	6J-ALIOS-F45-FG-16W	6N-SURWIT-F58-FG-20W	6J-WD-C0.2-32W	MC4R-WD-C0.2-21W	6J-WD-C0.3-STZ-9W-HFD-5W	6J-AMLN-C2-36W	RZ-AMLNREP-C2-23W	6J-AMLN-C2-24W	6J-AMLNREP2-C2-24W	6J-AMLNREP3-C2-24W	OB-GAN-C2-12W	OB-GAN-C2-16W	OB-GAN-C2-23W	6NTAC-GAN-C2-RT42W	6NTAC-GAN-C2-TN42W	6N-WD-C0.2-FG-9W	6N-WD-C0.2-FG-29W	DIAM-WD-C0.2-FG-8W	DIAM-WD-C0.2-FG-24W	DIAM-WD-C0.2-FG-52W	6J-WD-C1.3-FG-CCL4-24W	6N-SURWIT-F59-C2-FG-30W	R-CDAA-4W	R-CDAA-8W	R-CDAA-12W	DB-MCD-4W	6J-MCD-5.5W	6J-CDAHFD-F45-6W	6J-CDAHFD-F45-8W	6J-CDAHFD-F45-12W	R-CDAA-C1-12W	R-CDAA-C2-4W	R-CDAA-C2-8W	R-CDAA-C2-12W	LDLR-CDHFHCD-F42-C1-8W	6J-CCl4-4W	6J-CCl4-6W
LINOLEIC ACID METABOLISM	-1.54673	0.705565	-0.922044	-0.87222	-1.15431	1.00065	-1.5178	-0.946585	-1.34333	-0.755591	-1.19751	-0.781397	-1.74691	-1.46312	-1.23804	-2.05536	-1.19045	-1.19505	-1.45812	-1.41718	-1.12929	-1.16318	-1.66824	-1.46629	-1.37743	-0.979726	-1.18666	-1.09795	-1.7873	-1.19244	0.656813	1.17025	1.1079	0.550451	-1.11629	1.38833	-1.02173	-0.831628	-1.01732	0.672037	1.31947	0.862342	0.648243	-1.02532	-0.847171	-1.40284
ALDOSTERONE SYNTHESIS AND SECRETION	1.43	-0.972639	-1.13004	-0.830419	1.12383	-1.17742	1.06273	-1.19301	0.998508	0.873156	1.00526	-0.996856	1.23374	1.02256	1.05664	-1.46853	-1.21995	-1.08156	-1.17019	1.09344	1.40156	1.3549	1.08779	1.10235	0.91464	0.803232	-1.12893	1.04942	0.923084	1.17534	-1.02363	0.783125	-0.891971	1.02195	-0.8804	-0.86378	1.03056	1.03451	1.26313	0.817676	0.779825	0.94929	0.870572	-0.99803	1.22105	1.07203
APOPTOSIS	1.41003	1.2963	1.25271	0.954923	0.930508	0.943987	2.01814	1.2623	1.01155	-1.26964	1.12215	1.82192	1.8431	1.55371	1.30366	-1.13367	1.51345	1.53409	1.72648	1.87179	1.60056	1.84686	1.96056	1.74995	1.60583	1.7127	1.53063	1.71926	1.50543	1.33958	1.05098	1.66232	1.86902	1.41494	1.51819	1.12544	1.64085	2.02429	1.81918	1.50065	1.68955	1.34334	1.40348	1.92144	1.31189	1.27623
BIOSYNTHESIS OF UNSATURATED FATTY ACIDS	1.96937	0.979423	1.12102	1.21463	0.917596	1.89852	1.20234	1.904	1.89873	2.45468	1.98827	0.825538	-0.978883	-1.50911	0.937961	1.7369	1.44999	1.50649	0.828298	0.976706	0.944363	-2.47794	-1.35137	-1.65026	1.70012	-0.981095	1.74975	1.36655	1.32568	1.04297	2.18518	-1.018	1.03935	-1.45719	-1.87459	-1.58288	-1.11836	-0.900628	-1.36787	-1.76544	-1.33513	-1.59419	-1.60586	-1.92449	-1.16009	-1.3299
CENTRAL CARBON METABOLISM IN CANCER	1.55382	0.78449	0.976233	1.07199	1.09327	1.409	1.39286	-0.968984	1.31561	-1.67755	1.57607	1.2058	1.4678	1.17746	1.11016	1.31074	1.04078	1.13818	1.44041	1.56698	1.46216	1.37302	1.5858	1.26901	1.24701	1.40611	1.54523	1.61109	1.66414	1.58063	0.8698	1.22311	1.67106	1.36265	-1.05506	-0.877193	1.76843	1.62011	1.72321	1.26641	1.08978	1.25489	1.31721	1.33052	1.3863	1.44881
CHOLESTEROL METABOLISM	1.72915	-0.898285	-1.16896	0.977906	-0.890661	-1.15697	-1.37734	0.913278	1.99559	1.56774	1.84422	-1.04133	-1.22581	-1.40506	-1.54527	1.66872	1.02094	-1.0259	-1.49189	-1.11334	1.09106	-1.47233	0.983139	1.30149	1.64045	1.60453	1.1821	-1.15866	-1.16214	-1.45828	1.23208	-1.08608	-1.46965	-1.45847	0.865809	-1.02671	-1.89016	-1.18328	-1.51219	-1.9593	-1.62756	-1.65327	-1.91376	-1.04987	-1.3321	-1.81446
CHOLINERGIC SYNAPSE	1.44362	-1.03824	1.00232	1.20694	1.2499	1.22048	1.81088	1.05888	0.898707	0.796328	1.43705	1.49401	1.90474	1.54323	1.68208	0.921442	1.18388	1.2128	1.47802	1.71814	1.88385	1.69756	1.77784	1.65908	1.25137	1.42577	1.17614	1.77075	1.48476	1.50597	-0.870842	1.41481	1.86326	1.65404	1.24999	-0.728944	1.72237	1.63335	1.69176	1.67402	1.50884	1.7674	1.74408	1.522	1.54878	1.24441
CYTOSOLIC DNA SENSING PATHWAY	1.55644	1.28974	1.28618	1.0078	0.871875	-1.40038	1.52181	1.61481	0.708974	-0.755455	0.692111	1.3296	0.923674	1.41229	0.846929	0.946641	1.42863	1.35177	1.7526	-0.738172	0.563029	1.71331	1.20969	1.14481	0.71671	1.07213	1.10741	1.55761	0.846415	0.991005	-1.23741	1.01011	-1.04705	0.738025	1.6461	0.796562	0.863655	1.36735	1.22874	-0.784591	0.859406	-1.03367	0.670544	1.50538	-0.833775	-1.05675
FATTY ACID ELONGATION	1.77561	1.07111	1.2571	0.906002	0.848603	1.77095	1.10102	1.50816	1.29364	1.88757	1.48294	-0.995917	-1.08352	-1.2926	0.870514	1.99997	-0.887174	0.999469	-0.93483	0.755365	0.867428	-2.27434	-1.31754	-1.44022	1.65065	0.964182	2.01197	1.54837	0.992377	1.0849	1.94404	0.821597	1.40783	-1.33063	-1.65723	-1.13842	-1.2756	-0.965239	-1.45524	-1.55758	-1.08622	-1.38936	-1.52548	-1.92414	0.925647	-1.09618
GLYCOLYSIS GLUCONEOGENESIS	1.56067	-0.659012	-1.30129	0.815568	0.885638	1.92432	0.996368	1.46591	2.10036	-1.23521	1.7195	1.05964	-1.20643	1.091	-1.42685	2.09261	-0.838923	-0.994043	-1.111	1.25494	1.16381	-1.78927	-1.41936	-1.4047	1.13152	0.940613	1.67087	1.53857	1.34572	0.923913	1.86077	1.51774	1.4806	1.15883	-1.52386	1.02635	-1.17204	0.93242	1.39094	1.02391	1.19947	-0.86139	1.19825	-1.58433	1.35511	1.00466
HIF 1 SIGNALING PATHWAY	1.44627	-0.722534	0.857925	1.12789	0.894439	1.69624	1.77673	-1.00593	1.22195	-0.868691	1.65693	1.44232	1.44713	1.18954	1.31295	1.70625	1.33772	1.21772	1.50476	1.6082	1.57426	1.32362	1.5697	1.50689	1.72453	1.76243	1.58813	1.57053	1.55412	1.42318	0.771988	1.31971	1.40271	1.36673	1.05613	1.16709	1.52356	1.34957	1.46196	1.28862	1.25987	1.28211	1.4058	1.22915	1.08218	0.919324
LYSOSOME	1.4567	1.23218	1.05308	0.973365	0.908532	1.43505	1.97332	-0.887096	1.05828	1.15818	1.56771	1.77067	1.79633	1.00837	1.5805	-1.12821	0.970751	0.990928	1.55583	2.05257	1.90433	2.07425	2.1692	2.00821	1.82128	2.17634	1.64974	1.39392	1.79453	1.34649	2.21762	1.97204	2.22058	1.29351	1.83552	1.29244	1.71515	2.12383	1.87247	1.50419	1.99588	1.87383	1.71764	1.82498	1.04251	1.15275
NOTCH SIGNALING PATHWAY	1.45224	-1.26755	1.02384	0.52657	0.882177	-1.29167	-1.03669	-1.74628	-0.821787	-1.26788	-0.744692	0.98613	1.4623	-0.936458	0.6951	-1.01481	-1.07149	-0.717217	0.630473	1.39558	1.24955	1.64367	1.07556	1.21046	1.41571	1.12092	-1.4354	0.834882	0.835955	1.4857	-1.57452	0.906905	-0.724532	0.993677	1.35163	-1.54933	0.917746	1.22306	1.33673	0.923511	-1.08714	1.11052	1.13666	1.12004	1.03519	0.916269
PPAR SIGNALING PATHWAY	1.51958	1.3172	0.865551	1.33724	1.09662	2.16239	1.49268	1.68971	1.71066	2.92151	1.8458	1.12373	-1.43696	-1.37859	-1.05134	1.82479	1.54188	1.48482	-1.26661	-1.16121	0.864458	-2.53606	-1.29245	-1.4628	1.96951	1.45369	1.73392	1.24732	1.0984	-1.41641	1.43848	1.13851	0.823375	-1.34513	-1.53551	-1.33695	-1.05612	-1.30196	-1.45891	-1.79389	-1.12215	-1.51821	-1.72842	-1.49378	-1.4617	-1.87332
SYNTHESIS AND DEGRADATION OF KETONE BODIES	1.53107	-0.77834	1.01212	0.921055	0.757192	0	0	0	0	0	0	0	-0.849949	0	0	0	-0.795243	0.965585	-0.953708	0	-1.38345	-1.69797	0	0	0	0	0	0	0	0.821203	1.46677	0	0	0	0	0.588074	0	0	0.992252	0	0	0	0	-1.33525	0	0
TYPE II DIABETES MELLITUS	1.57948	-1.10101	1.05729	1.32581	1.31797	1.12789	1.59593	1.03688	1.27393	0.666629	1.69013	1.41709	1.64916	1.36894	1.24356	1.72706	1.28098	1.05156	1.57407	1.86567	1.83316	1.6088	1.56198	1.52778	1.42466	1.15393	1.26455	1.54891	1.23155	1.29291	-0.871599	1.232	1.01736	0.998468	0.954133	-1.12715	1.5138	1.3513	1.5345	1.02219	1.22005	1.66212	1.18605	1.32582	0.946927	0.860379
AGE RAGE SIGNALING PATHWAY IN DIABETIC COMPLICATIONS	1.51876	1.45557	1.9535	1.69028	1.70497	1.0852	2.16969	1.31401	0.716972	-1.14474	1.3874	2.02141	2.2259	1.50574	1.9922	-0.986396	1.64758	1.76942	1.97403	2.22681	2.20845	2.10476	2.22553	1.95819	1.91387	2.18667	1.62931	2.04553	1.92643	2.04319	1.31379	1.76573	1.80692	1.75537	1.49998	-0.738688	1.91608	1.9437	1.87005	1.80374	1.83818	2.07211	1.89616	2.16279	1.68814	1.77303
ALLOGRAFT REJECTION	1.92024	2.03287	1.9121	1.42139	1.45664	0.477627	1.45239	2.24176	-0.701622	0.687356	0.529885	1.75787	1.90619	1.85013	1.68252	-0.359136	1.89996	1.69557	2.10012	1.18292	1.45568	1.89929	1.60775	1.46583	0.923239	1.3023	1.95607	2.03019	1.76439	1.70041	0.648059	1.46961	1.31852	1.73262	1.92031	-1.01863	1.58452	1.72323	1.71035	1.63735	1.61687	1.50132	1.61855	1.69011	1.51507	0.798433
C TYPE LECTIN RECEPTOR SIGNALING PATHWAY	1.62799	0.901278	1.35777	1.66822	1.27203	1.15437	2.24339	1.75796	-0.93098	-0.794406	1.24958	2.02214	2.09792	1.66559	1.92607	1.30991	1.97759	1.91421	2.28669	2.06057	2.14904	2.11718	2.09906	1.83637	1.66643	2.0142	1.71336	2.08551	2.03784	1.81728	0.852323	1.73711	1.74646	1.64286	1.93945	1.11522	2.04601	2.00204	1.87105	1.67194	1.80973	1.74365	1.67514	2.13783	1.42623	1.33073
CELL ADHESION MOLECULES CAMS	1.46384	1.62626	1.81158	1.11298	1.29629	-1.10123	2.00949	1.64018	-0.840243	0.899319	1.34139	2.01145	2.25196	1.92916	2.15726	-1.34583	1.9307	2.00495	2.35171	2.06142	2.18989	2.41342	2.20934	1.95703	1.03148	1.96533	1.49001	2.12983	2.1324	2.04808	1.62421	2.01148	2.14298	2.10173	2.13859	0.889855	2.24036	2.17119	2.00598	1.95319	2.06427	2.26755	2.04036	2.14789	1.80148	1.65404
CHEMOKINE SIGNALING PATHWAY	1.63632	1.6636	1.74845	1.52148	1.33073	1.29038	2.25869	1.56298	-0.968052	0.843288	1.65719	2.2697	2.3196	1.85291	2.14406	1.4102	2.05152	2.03553	2.34619	2.11322	2.30403	2.22918	2.30422	1.94499	1.16819	1.95898	1.77567	2.30454	2.19201	1.91459	0.802868	2.13295	2.13991	1.91243	1.93502	-0.815621	2.24866	2.18957	1.97917	1.99114	1.9798	2.1356	2.02303	2.30458	1.59408	1.51066
CYTOKINE CYTOKINE RECEPTOR INTERACTION	1.66052	1.61805	1.88855	1.63807	1.4436	1.12664	2.19981	1.86626	1.1453	-0.788438	1.41408	2.18175	2.05027	2.22531	2.00906	-0.772839	1.70325	1.90865	2.14949	1.89415	2.16422	2.51428	2.20884	1.69428	1.01391	1.71893	2.19225	2.21446	1.93656	1.89634	0.777588	1.78541	1.44068	1.79425	2.07641	1.09894	2.35911	2.23891	1.94879	1.70168	1.78587	1.33229	1.61566	2.24213	1.83657	1.64763
GRAFT VERSUS HOST DISEASE	1.92727	2.06834	1.99041	1.47536	1.44035	-0.648213	1.6507	2.15091	-0.887384	0.694662	0.927378	1.89692	1.81407	1.77185	1.7423	-0.98348	1.95371	1.79053	2.13292	1.1778	1.59022	1.95399	1.63899	1.42051	0.62513	1.532	1.91085	1.99027	1.88063	1.6851	0.613562	1.41351	0.884943	1.57777	2.05954	1.04561	1.62992	1.68173	1.6651	1.52044	1.62287	1.10058	1.44538	1.78389	1.62004	1.05708
HEMATOPOIETIC CELL LINEAGE	1.64256	1.83859	2.05782	1.64599	1.57565	1.08518	1.71775	1.99353	1.07561	0.999122	1.78306	1.85773	2.05847	1.88673	1.94655	-1.15299	1.56963	1.60132	2.18084	1.92545	2.03204	2.19615	2.15916	1.78599	1.35819	2.13077	1.93941	2.30864	1.9588	1.90144	-1.10472	1.93168	1.72512	1.75598	2.50814	1.2584	2.25502	2.33128	1.94851	1.93687	2.04165	1.795	1.88585	2.15331	1.88453	1.55266
HEPATITIS B	1.45795	1.51268	1.63081	1.7629	1.39115	0.927151	1.68709	-1.03015	-1.38067	-0.841713	0.976908	1.49159	1.64876	1.4151	1.51251	1.05303	1.25081	1.30628	1.45359	1.67025	1.6367	1.57961	1.54705	1.54484	1.62317	1.75079	1.22939	1.65512	1.7627	1.41542	-0.996156	1.44325	1.91014	1.34304	-0.824781	-1.23233	1.29379	1.42425	1.25655	1.38083	1.33487	1.4224	1.30923	1.52233	0.843888	1.16496
HUMAN CYTOMEGALOVIRUS INFECTION	1.67634	1.37882	1.46091	1.59609	1.19459	1.02994	1.9602	-1.06286	-1.0407	0.922569	1.04933	1.64023	1.85991	1.49632	1.47934	1.21982	1.44051	1.50932	1.6296	1.88265	1.82926	1.89733	1.82634	1.70326	1.65471	1.79559	1.34713	1.77489	1.75822	1.44279	1.0474	1.59326	1.71763	1.34145	1.37748	-0.905157	1.71921	1.70959	1.52272	1.40428	1.4855	1.59334	1.42328	1.82099	1.31055	1.27113
IL 17 SIGNALING PATHWAY	1.80608	1.60668	1.84448	1.54871	1.74428	1.08345	1.41636	1.04544	-1.69432	-0.857733	-1.47021	1.59931	1.64501	-0.998603	0.950784	1.11919	1.60617	1.54174	1.60107	1.37411	1.44533	1.32741	1.33167	1.13252	1.60503	1.64611	1.12078	1.5221	1.42532	1.16974	-0.97207	1.36058	1.39471	1.27058	1.63544	0.778152	1.28106	1.5368	1.00283	1.11496	1.43118	0.922984	1.23058	1.56815	0.700988	0.780156
INTESTINAL IMMUNE NETWORK FOR IGA PRODUCTION	1.66678	1.80024	1.76729	1.61146	1.48973	-0.814006	1.30535	1.71477	1.09297	-0.696409	1.42441	1.43262	1.85436	1.83182	1.2658	-1.01716	1.36979	1.25789	1.88095	1.36732	1.59354	2.0897	1.45914	1.47524	0.768678	1.61054	1.85391	1.8203	1.53275	1.51697	0.651583	1.40293	0.999402	1.46558	1.98184	-0.761835	1.90819	2.11125	1.94585	1.32726	1.25351	1.41147	1.29435	1.76222	1.73146	0.639897
NATURAL KILLER CELL MEDIATED CYTOTOXICITY	1.49412	1.56225	1.40049	1.65733	1.02163	1.10575	2.01674	1.76165	0.695933	0.971127	1.6083	2.06834	2.00437	1.80592	1.69555	0.997234	1.71898	1.57471	1.89199	2.01053	1.89967	1.96098	1.90493	1.60911	1.37896	1.98026	1.60171	2.13801	1.31797	1.65985	0.642277	1.77763	2.02532	1.622	1.61723	0.778533	2.22128	1.96872	1.83287	1.86519	1.89475	1.94512	1.84382	1.77928	1.43363	1.3591
NF KAPPA B SIGNALING PATHWAY	1.80278	1.71363	1.84279	1.67678	1.49359	0.824045	1.78882	1.56168	-1.06482	-0.897928	1.407	1.87005	2.05905	1.6514	1.59865	-0.853511	1.85492	1.90987	2.11175	2.18794	2.17671	2.10316	1.90119	1.77391	1.69323	1.96082	1.3671	1.86899	1.62058	1.75284	-1.04353	1.89861	1.47842	1.56869	1.87413	-0.574128	1.97345	2.03577	1.64489	1.63538	1.9047	1.53988	1.6479	1.98968	1.26801	1.10928
NOD LIKE RECEPTOR SIGNALING PATHWAY	1.50221	1.30642	1.64548	1.34405	1.22875	-0.837956	1.8003	1.54506	-1.11388	1.20654	1.24067	1.74524	1.60607	1.48095	1.36143	-1.00706	1.96889	1.98815	2.06909	1.53656	1.58936	1.82974	1.79613	1.59907	1.22345	1.90284	1.46076	2.08318	1.42476	1.39844	-1.34016	1.382	1.43095	0.974312	1.40958	-1.25948	1.55286	1.66805	1.41042	1.12753	1.38683	1.3025	1.1123	1.62382	-1.0274	-0.758571
P53 SIGNALING PATHWAY	1.53278	1.91459	1.74944	1.82344	1.59721	1.7206	1.96278	1.81184	-1.00763	-1.08601	1.03662	1.85469	1.8263	1.9503	1.81889	1.52607	1.72538	1.73172	1.80248	1.8975	1.83838	1.14384	1.69054	1.44028	1.85375	1.99244	2.15399	1.95332	1.45109	1.56777	1.10557	1.33791	1.30361	1.21104	-0.754973	1.41535	1.61289	1.70295	1.51209	1.00267	1.27005	0.874359	0.985101	1.81003	1.7985	1.94832
PATHWAYS IN CANCER	1.4369	1.06317	1.54714	1.28099	1.30928	1.23455	1.5906	-1.15276	-1.02815	-0.960703	1.13559	1.78815	1.82213	1.35826	1.56967	1.00493	1.28303	1.43832	1.5378	1.97781	1.84403	1.66412	1.72951	1.61517	1.6963	1.74233	1.35019	1.62948	1.76495	1.60361	0.951791	1.65539	1.77938	1.58883	1.10461	-0.831312	1.71019	1.68062	1.55975	1.67083	1.58346	1.73606	1.67946	1.74545	1.40627	1.44649
PHAGOSOME	1.68375	1.67889	1.71389	1.45542	1.3703	1.38514	2.39745	1.93907	-1.1824	1.00186	1.35186	2.03862	2.14163	1.75889	2.16546	-1.0396	2.21129	2.31653	2.40763	1.87747	1.98323	2.00355	2.44251	1.97023	1.66784	2.07567	1.72469	1.97735	1.92049	1.91676	1.69333	1.89194	1.8591	1.57567	2.12706	1.43653	2.23584	2.28746	2.23106	1.60589	2.02993	1.21716	1.73778	2.42538	1.70993	1.89761
RHEUMATOID ARTHRITIS	1.86312	2.08955	2.24277	1.8084	1.80543	0.853423	2.36559	2.05384	1.06082	-0.822439	1.49349	2.13619	2.14011	1.71913	2.05945	-1.14074	1.92401	1.99099	2.27579	1.81655	1.97387	2.34301	2.1747	1.83693	1.51965	2.08142	2.05457	2.31661	1.94805	1.85959	1.22707	1.79915	1.45195	1.59346	2.38037	1.60154	2.52225	2.39604	2.10712	1.59634	1.75705	1.18903	1.84685	2.34501	1.94044	1.57102
TH1 AND TH2 CELL DIFFERENTIATION	1.55178	1.33819	1.66127	1.32501	1.35165	-0.800085	1.39804	0.758435	0.945834	-0.969802	1.10856	1.54224	1.80033	1.29037	1.05421	1.00309	0.856958	0.805539	1.44214	1.52554	1.6971	1.84821	1.33322	1.5519	1.45997	1.55222	1.10661	1.84208	1.50842	1.45323	-1.40454	1.18818	1.29688	1.54801	1.51198	-1.21945	1.54163	1.68932	1.47639	1.54639	1.13366	1.72769	1.53001	1.58369	0.62483	-0.985407
TNF SIGNALING PATHWAY	1.68232	1.51955	1.94549	1.45178	1.66169	-0.689343	1.90085	1.12454	-1.0665	-0.93022	1.04476	1.80007	1.89677	1.37731	1.14887	-1.09983	1.48876	1.54203	1.75882	1.80047	1.65586	1.96902	1.65412	1.4347	1.81693	1.70023	1.46898	1.77825	1.62541	1.30542	-1.05808	1.62588	1.85501	1.43718	1.64459	-0.955869	1.59805	1.70607	1.31082	1.50111	1.72703	1.44058	1.40841	1.80522	0.883004	0.878886
TOLL LIKE RECEPTOR SIGNALING PATHWAY	1.71102	1.70042	1.64284	1.71181	1.30105	0.697046	1.93154	1.54775	-1.45685	0.908918	1.12316	2.02076	1.96155	1.67249	1.70394	1.0786	2.06728	1.8696	2.11458	1.77955	1.90686	1.84887	1.92591	1.60243	1.6169	2.08854	1.63963	2.045	1.62592	1.50578	-0.869286	1.65403	1.58202	1.44977	1.68963	-0.931783	1.72554	1.66849	1.4846	1.49689	1.68621	1.58655	1.6435	1.71581	0.877629	0.80706
TYPE I DIABETES MELLITUS	1.69429	2.04795	1.86208	1.43138	1.53708	-0.624894	1.5824	2.02145	-0.84295	0.670848	0.87682	1.8448	1.84742	1.68477	1.78249	-0.840049	1.7954	1.65088	2.13079	1.29895	1.63512	1.92965	1.68181	1.40452	0.558356	1.58703	1.91249	1.96889	1.81346	1.74306	0.584964	1.78773	1.53401	1.67796	2.0174	1.273	1.59484	1.66498	1.53392	1.61831	1.77718	1.30566	1.60862	1.8583	1.56401	1.33827
GLYCINE SERINE AND THREONINE METABOLISM	-1.4092	-1.64153	-2.20935	-1.73542	-2.27015	1.08137	-2.5111	-1.49145	1.00931	-1.37025	-1.18005	-2.3005	-2.69191	-1.99353	-2.68461	-1.27142	-1.67174	-1.83248	-2.30032	-2.51552	-2.28353	-2.52919	-2.71428	-2.9002	-1.87196	-2.4207	-1.79865	-2.41734	-2.52184	-2.28873	-0.89635	-2.34634	-2.25653	-2.86439	-2.21245	-1.65355	-2.35548	-2.25502	-2.3445	-2.8081	-2.41805	-2.25344	-2.69767	-2.66814	-1.16798	-1.48945
CELL CYCLE	1.10812	2.15806	2.00036	1.95952	1.61994	1.95878	1.6012	1.97646	-1.55349	-1.00088	-1.1852	1.84938	1.76313	1.68116	1.8582	0.892248	1.62443	1.6933	1.96675	1.90385	1.88664	1.07779	1.72495	1.52324	1.59526	2.00873	2.1072	2.07125	1.29761	2.03748	1.05263	2.1495	2.42873	1.8078	-1.08791	1.62756	1.55376	1.9323	1.80729	1.70267	2.12998	1.97665	1.59453	2.00692	2.12988	2.61139
CELLULAR SENESCENCE	1.28716	1.44746	1.46794	1.74104	1.34066	1.55426	1.72483	1.04746	-1.0198	-1.17899	0.884618	1.6149	1.63314	1.4374	1.62007	1.09759	1.367	1.31488	1.56045	1.8397	1.8333	1.29923	1.67928	1.54415	1.86021	1.94579	1.65586	1.79246	1.59414	1.7565	1.10764	1.38949	1.78522	1.23306	-0.900363	1.18721	1.56737	1.47124	1.40166	1.15246	1.47715	1.2957	1.24919	1.56178	1.28087	1.84825
ECM RECEPTOR INTERACTION	1.00214	1.46045	2.05019	1.39431	1.76024	1.72402	1.73772	1.83273	-0.673206	-1.15846	0.830023	2.16711	2.49521	1.80824	2.40296	1.15351	2.18694	2.43995	2.28571	2.56004	2.53663	2.32127	2.48966	2.15844	1.86362	2.22106	2.00049	1.97715	2.52319	2.32254	1.64912	2.385	2.45452	2.58791	1.22537	1.32767	2.43627	2.07316	2.29583	2.56225	2.36661	2.68781	2.51357	2.43745	2.45753	2.37626
FOCAL ADHESION	1.00993	1.33271	1.93908	0.997199	1.55465	1.58531	1.95459	1.1516	0.724431	-0.977625	1.30857	2.22813	2.46205	1.56817	2.49807	1.1377	2.07412	2.19261	2.0832	2.5916	2.48864	2.41015	2.51711	2.12571	1.69538	2.15704	2.03589	2.06433	2.49233	2.25365	1.40989	2.09813	2.33575	2.18943	1.18436	1.06566	2.28179	2.02806	2.15051	2.20519	2.17054	2.41103	2.18163	2.27361	2.00415	2.23552
HEPATITIS C	1.31535	1.5208	1.42603	1.5729	1.10985	-0.924828	1.88332	-1.10824	-1.26742	1.22915	0.858137	1.33123	1.23048	1.22871	1.16957	0.97874	1.14552	1.15281	1.24784	1.33612	1.10857	1.35852	1.39073	1.52053	1.44009	1.47258	1.051	1.26208	1.47726	1.00014	1.14375	1.18828	1.68867	0.838144	-0.904979	-1.26247	0.831619	1.06359	0.911046	0.735701	0.903277	0.823471	0.727886	1.26343	-1.39726	-0.895351
HIPPO SIGNALING PATHWAY	1.12127	0.894609	1.48504	1.29441	1.41789	1.15456	1.56482	-1.36528	-0.905532	-1.06191	0.994953	1.41879	1.64714	0.897314	1.46247	-1.16264	-0.866984	0.830993	0.943904	1.86739	1.737	1.67487	1.75136	1.67742	1.57084	1.48847	1.29301	1.49107	1.91174	1.72223	1.38089	1.983	2.05409	1.96663	0.873258	1.18679	1.45599	1.416	1.48905	1.87206	1.7972	1.83143	1.75423	1.60387	1.32352	1.39734
JAK STAT SIGNALING PATHWAY	1.05807	0.95591	1.46465	1.33073	1.12178	-1.15176	1.53218	-1.1162	-1.0726	-0.802654	-0.897787	1.52461	1.56437	1.66238	1.40612	-0.987486	0.89522	1.32877	1.47273	1.62896	1.6418	1.93296	1.79044	1.70995	1.1895	1.47968	1.21006	1.58751	1.22603	1.57	-1.42473	1.31213	1.50854	1.33299	1.20729	-1.25227	1.6513	1.5422	1.41858	1.4552	1.34463	1.34926	1.4703	1.6107	1.18487	0.947084
LEUKOCYTE TRANSENDOTHELIAL MIGRATION	1.21665	1.11771	1.5428	1.17731	1.38002	0.84294	2.10985	1.22279	0.729058	-0.962054	1.53979	2.04285	2.25684	1.80495	2.22316	-1.13831	1.70007	1.84072	1.9837	2.31347	2.1433	2.32209	2.37059	2.08488	1.50927	2.08904	1.75882	2.161	2.0838	1.83576	1.22845	2.36236	2.53579	2.0506	1.98791	0.842215	2.07116	2.1764	1.93391	2.03901	2.28706	2.53342	1.98214	2.24779	1.37607	1.74237
MICRORNAS IN CANCER	1.12371	1.6581	1.7358	1.59162	1.35057	1.38257	1.58028	1.18936	-1.16918	-0.938582	0.999446	1.76604	2.05833	1.52537	1.7575	-1.20589	1.54209	1.81939	1.8566	2.26529	2.13249	2.01101	2.00542	1.8039	1.61529	1.76862	1.43651	1.71484	1.93861	1.98983	-0.837562	1.70914	1.91843	1.67819	0.998107	-0.939653	1.96669	1.98977	1.86768	1.67766	1.71597	2.12088	1.72361	1.80516	1.71504	1.97378
PHOSPHOLIPASE D SIGNALING PATHWAY	1.37436	0.799676	1.41437	1.39501	1.28989	1.23143	1.69961	-1.14527	1.07513	-1.00813	1.72428	1.73548	1.87628	1.3709	1.75231	0.946363	1.02389	1.33831	1.40933	1.93129	1.96414	1.7271	1.84973	1.67083	1.45482	1.62465	1.18237	1.62611	1.7322	1.58261	1.0718	1.53017	1.64786	1.6349	1.38765	1.14545	1.99106	1.81127	1.72583	1.64451	1.50715	1.88334	1.65685	1.64396	1.37853	1.14016
PI3K AKT SIGNALING PATHWAY	0.963198	1.05701	1.61649	1.16544	1.37523	1.29047	1.8323	1.04886	-1.04863	0.948894	1.12767	1.80267	2.01852	1.3181	1.83957	1.12413	1.52279	1.70984	1.68333	2.16318	2.09373	1.99006	2.09342	1.81059	1.80404	1.88984	1.61358	1.6474	1.93682	1.85978	1.22948	1.78068	1.96488	1.78786	1.08573	0.968069	1.98472	1.7441	1.67117	1.82428	1.78566	1.91128	1.86191	1.97669	1.59779	1.69204
PROTEOGLYCANS IN CANCER	1.2675	1.02196	1.61044	1.21531	1.3495	1.14226	1.86785	-1.10061	-1.09109	-0.857489	1.45385	1.77071	1.90207	1.48969	1.80601	-0.988974	1.53206	1.56459	1.81291	2.12124	2.00253	2.01827	2.0266	1.91415	1.64908	1.91323	1.56579	1.64941	1.78009	1.78933	1.15819	1.61773	1.91245	1.72177	1.10464	0.857973	1.94537	1.84969	1.72086	1.72047	1.6309	1.90097	1.70328	1.86543	1.55609	1.73493
REGULATION OF ACTIN CYTOSKELETON	1.14089	1.2061	1.58052	1.04241	1.37443	1.36429	1.9445	-1.12649	-0.795116	-0.970088	1.36947	1.83573	2.1704	1.51346	2.08233	1.21629	1.61151	1.63288	1.95873	2.3885	2.31756	2.19971	2.3127	2.08641	1.59189	2.12615	1.56901	1.82531	2.22591	2.00866	1.29365	2.03957	2.43355	2.0621	1.6717	0.928005	2.19426	1.98859	1.98658	2.05717	2.08827	2.3536	2.05051	2.13472	1.68706	1.95962
RELAXIN SIGNALING PATHWAY	1.34452	1.22047	1.59593	1.40316	1.52745	1.16134	1.89033	-0.818649	-0.885391	-0.879834	1.03155	1.79367	2.09834	1.4697	1.99177	1.2238	1.65651	1.61012	1.67819	2.09846	2.01961	1.85278	1.92433	1.88764	1.67234	1.79704	1.5648	1.81175	1.79534	1.81828	1.11977	1.65106	1.77427	1.78324	1.15942	0.816702	1.91911	1.73541	1.90152	1.87156	1.68857	1.65184	1.94136	2.00851	1.70203	1.76454
T CELL RECEPTOR SIGNALING PATHWAY	1.22515	1.36229	1.36808	1.40807	1.3352	0.607841	1.75133	1.19102	0.691137	-0.820235	1.61584	1.57386	1.71367	1.22208	1.40974	1.19042	1.62259	1.37351	1.82495	1.7405	1.90803	1.92563	1.62109	1.67602	1.46959	1.75165	1.38194	1.91037	1.60607	1.55259	-0.87734	1.18105	1.56557	1.36722	1.34607	0.658277	1.67434	1.72881	1.44897	1.36141	1.26783	1.5116	1.36383	1.5896	0.785735	0.736082
TRANSCRIPTIONAL MISREGULATION IN CANCER	1.35059	1.23989	1.47641	1.36579	1.16671	0.848537	1.88059	1.11852	0.811924	-0.977593	1.24876	1.96914	1.79555	1.90268	1.67833	-1.50803	1.53092	1.62462	1.76125	1.96849	1.7641	2.22083	1.83266	1.61067	1.73765	1.84768	1.59167	1.94096	1.89661	1.74368	-1.19101	1.60671	1.26901	1.6933	1.67382	-0.780109	2.0702	1.85218	1.58609	1.69739	1.56725	1.71386	1.58046	1.87201	1.57331	1.59899

## Sheet: pvalues
	UCAM/VCU: Mild vs Control	UCAM/VCU: Moderate vs Mild	UCAM/VCU: Severe vs Mild	EPoS: Moderate vs Mild	EPoS: Severe vs Mild	OB-CHOW-8W	6J-HFD-F45-28W	6J-ALIOS-F45-24W	6N-SURWIT-F58-20W	6J-ALIOS-F45-FG-16W	6N-SURWIT-F58-FG-20W	6J-WD-C0.2-32W	MC4R-WD-C0.2-21W	6J-WD-C0.3-STZ-9W-HFD-5W	6J-AMLN-C2-36W	RZ-AMLNREP-C2-23W	6J-AMLN-C2-24W	6J-AMLNREP2-C2-24W	6J-AMLNREP3-C2-24W	OB-GAN-C2-12W	OB-GAN-C2-16W	OB-GAN-C2-23W	6NTAC-GAN-C2-RT42W	6NTAC-GAN-C2-TN42W	6N-WD-C0.2-FG-9W	6N-WD-C0.2-FG-29W	DIAM-WD-C0.2-FG-8W	DIAM-WD-C0.2-FG-24W	DIAM-WD-C0.2-FG-52W	6J-WD-C1.3-FG-CCL4-24W	6N-SURWIT-F59-C2-FG-30W	R-CDAA-4W	R-CDAA-8W	R-CDAA-12W	DB-MCD-4W	6J-MCD-5.5W	6J-CDAHFD-F45-6W	6J-CDAHFD-F45-8W	6J-CDAHFD-F45-12W	R-CDAA-C1-12W	R-CDAA-C2-4W	R-CDAA-C2-8W	R-CDAA-C2-12W	LDLR-CDHFHCD-F42-C1-8W	6J-CCl4-4W	6J-CCl4-6W
LINOLEIC ACID METABOLISM	0.02849	0.870466	0.606349	0.636971	0.230769	0.477273	0.0452261	0.544423	0.152893	0.814545	0.261851	0.766332	0.0166667	0.0653061	0.198492	0.00192308	0.252427	0.207171	0.0714286	0.0862471	0.293651	0.245989	0.0212766	0.048	0.112069	0.507599	0.262295	0.315642	0.00621118	0.229008	0.926724	0.26484	0.303125	0.973988	0.316288	0.0797546	0.4175	0.717143	0.424138	0.898246	0.134426	0.664234	0.912106	0.416459	0.686567	0.1
ALDOSTERONE SYNTHESIS AND SECRETION	0.0353261	0.505065	0.210227	0.81694	0.275607	0.170968	0.352703	0.161417	0.456597	0.73913	0.438003	0.479339	0.129606	0.427523	0.361481	0.0207547	0.126177	0.298174	0.141343	0.283286	0.0489335	0.0605634	0.324401	0.307275	0.621387	0.802885	0.236776	0.387097	0.601852	0.214047	0.391621	0.854762	0.682143	0.43432	0.728102	0.745763	0.395315	0.416468	0.120805	0.81626	0.864266	0.59387	0.713675	0.456919	0.163415	0.346964
APOPTOSIS	0.0416141	0.0618557	0.110465	0.549142	0.669753	0.592384	0.00128205	0.0752033	0.408451	0.0811258	0.234375	0.00124224	0.00120048	0.00531915	0.0751773	0.193548	0.0087146	0.00763359	0.00129199	0.00135685	0.00239808	0.00133869	0.00132275	0.00107181	0.00564972	0.00116414	0.008	0.00114155	0.00530974	0.036286	0.33853	0.00225734	0.00134409	0.0193622	0.00666667	0.217021	0.0028777	0.00113766	0.00108342	0.012012	0.00263505	0.0138889	0.0208623	0.00154083	0.072177	0.094451
BIOSYNTHESIS OF UNSATURATED FATTY ACIDS	0.00608828	0.478495	0.308696	0.218803	0.590085	0.00517241	0.206625	0.00201207	0.00364299	0.0021645	0.00180505	0.726586	0.470588	0.044898	0.544538	0.00429184	0.0502092	0.0502901	0.711811	0.499176	0.525373	0.00271739	0.12069	0.0246305	0.00458716	0.507599	0.00341297	0.103448	0.134328	0.404255	0.00205761	0.411565	0.398089	0.0559211	0.0037037	0.0216535	0.289474	0.63125	0.0826446	0.00980392	0.107239	0.0225443	0.0181347	0.00238663	0.23053	0.110032
CENTRAL CARBON METABOLISM IN CANCER	0.0213371	0.855828	0.534106	0.346535	0.342421	0.0421687	0.0645161	0.527725	0.0996503	0.00675676	0.0134454	0.167123	0.0238727	0.189687	0.293051	0.0848861	0.396146	0.257874	0.039886	0.0101156	0.0353866	0.0714286	0.0116448	0.128889	0.140533	0.0632111	0.0131579	0.00879397	0.00371057	0.00340136	0.721868	0.165394	0.00286533	0.0622711	0.356239	0.68008	0.00299401	0.00621891	0.00115741	0.122951	0.312224	0.117647	0.0858806	0.0645161	0.0634715	0.0382586
CHOLESTEROL METABOLISM	0.0100719	0.624251	0.24498	0.473862	0.697248	0.21547	0.0440252	0.590818	0.00181488	0.0251142	0.00171233	0.353952	0.14658	0.0516129	0.0157895	0.00619835	0.417204	0.406639	0.0189274	0.281899	0.322011	0.0169014	0.478582	0.106729	0.0147275	0.0117188	0.211382	0.247863	0.224215	0.0128205	0.154989	0.278761	0.037037	0.0486726	0.724215	0.395303	0.00299401	0.149123	0.0120482	0.00248139	0.00923077	0.010219	0.002849	0.380353	0.0598291	0.00404858
CHOLINERGIC SYNAPSE	0.0382082	0.380884	0.478736	0.151659	0.109474	0.155072	0.00132275	0.376016	0.653169	0.890777	0.0295567	0.0144737	0.00126582	0.00729927	0.00144928	0.620545	0.163866	0.134615	0.0230665	0.00285714	0.00124844	0.00420757	0.00141643	0.00107875	0.115385	0.0372526	0.182867	0.00117786	0.0134357	0.00877193	0.727106	0.0344828	0.00141044	0.00357143	0.0875274	0.946667	0.003003	0.00473934	0.00111111	0.00164204	0.0139276	0.00371747	0.00142653	0.0113821	0.0107015	0.12979
CYTOSOLIC DNA SENSING PATHWAY	0.0200286	0.129518	0.136913	0.421488	0.679731	0.0628415	0.0346821	0.013834	0.912886	0.857143	0.927959	0.086771	0.593614	0.0539033	0.727858	0.571721	0.0458515	0.0721248	0.0058997	0.903846	0.988858	0.00465839	0.183857	0.26792	0.910029	0.367532	0.3125	0.0145695	0.734062	0.480815	0.159919	0.433511	0.365497	0.853056	0.00225225	0.827083	0.693475	0.065703	0.174699	0.851117	0.698366	0.41369	0.95	0.0266223	0.799257	0.353612
FATTY ACID ELONGATION	0.0106545	0.376344	0.17971	0.574359	0.710843	0.00675676	0.339117	0.0361446	0.14882	0.00223714	0.0496454	0.470588	0.29878	0.131687	0.631491	0.00214592	0.618421	0.477407	0.562842	0.81592	0.652819	0.00271739	0.143678	0.0689655	0.0133929	0.532468	0.00170648	0.0372493	0.430189	0.368146	0.00205761	0.730878	0.0907643	0.115254	0.0215827	0.285429	0.164021	0.504792	0.0541667	0.0343137	0.337766	0.103393	0.0269542	0.00251256	0.565217	0.319079
GLYCOLYSIS GLUCONEOGENESIS	0.0183876	0.972727	0.0792952	0.791667	0.691713	0.0015456	0.461103	0.0371901	0.00177305	0.150592	0.00168919	0.364384	0.163424	0.297297	0.0448179	0.00204082	0.789963	0.476386	0.277778	0.125731	0.223262	0.0030303	0.0344828	0.036036	0.270987	0.558638	0.00658979	0.0127065	0.0679245	0.6084	0.00209644	0.0220779	0.0358209	0.249364	0.0163339	0.389452	0.185841	0.57572	0.0506912	0.406463	0.18963	0.721816	0.196429	0.00793651	0.0780234	0.446781
HIF 1 SIGNALING PATHWAY	0.0380577	0.948107	0.715663	0.246082	0.705208	0.00143678	0.00130039	0.444882	0.147826	0.737896	0.00657895	0.0115681	0.0211443	0.150362	0.0851371	0.00628931	0.0378619	0.123016	0.0215633	0.00560224	0.00492611	0.0694444	0.00970874	0.00431035	0.00289017	0.00119761	0.00647249	0.003517	0.00742115	0.0194805	0.946121	0.0733728	0.0315934	0.0442375	0.316484	0.164557	0.0135338	0.0633803	0.0166297	0.0835913	0.114598	0.0481928	0.0268741	0.107029	0.322235	0.607579
LYSOSOME	0.0342205	0.118467	0.383003	0.502385	0.713693	0.0170455	0.00127551	0.730469	0.33042	0.168342	0.00473934	0.00125	0.00121951	0.442105	0.0042796	0.215094	0.529412	0.492337	0.00651042	0.00137931	0.00120482	0.00133333	0.0013245	0.00107411	0.00140647	0.0011655	0.00321543	0.033105	0.00176056	0.0320171	0.00222222	0.00112233	0.0013245	0.075	0.00211864	0.0587002	0.00145349	0.00114416	0.00108932	0.0075188	0.001321	0.00478469	0.00139082	0.00157729	0.389082	0.206368
NOTCH SIGNALING PATHWAY	0.047482	0.131148	0.436842	0.998314	0.68533	0.107735	0.383648	0.00199601	0.768889	0.138298	0.889952	0.482419	0.0330935	0.581345	0.930868	0.42278	0.318436	0.927386	0.970803	0.0616541	0.148098	0.00772797	0.342688	0.204152	0.0499266	0.293661	0.0361757	0.742188	0.754545	0.0236407	0.0169492	0.618677	0.910494	0.489172	0.0605381	0.0136986	0.583333	0.180879	0.0681818	0.593333	0.307692	0.258675	0.258065	0.284298	0.407552	0.595238
PPAR SIGNALING PATHWAY	0.0223776	0.0660377	0.681472	0.0723684	0.335512	0.0014881	0.027972	0.00209644	0.00519031	0.00243309	0.00164474	0.281333	0.0245902	0.0425056	0.337349	0.0021097	0.0131291	0.0234375	0.0774648	0.175719	0.701571	0.00315457	0.0505051	0.0102041	0.00293686	0.0413534	0.00340136	0.131868	0.278505	0.0243902	0.0305677	0.262136	0.770195	0.0393258	0.0110092	0.0502008	0.340694	0.045977	0.0155039	0.00254453	0.233438	0.0182584	0.00647249	0.0179487	0.0310881	0.0045045
SYNTHESIS AND DEGRADATION OF KETONE BODIES	0.0296684	0.742321	0.48495	0.582878	0.782178	1	1	1	1	1	1	1	0.640199	1	1	1	0.732342	0.48583	0.541126	1	0.104369	0.0180587	1	1	1	1	1	1	1	0.70944	0.0640496	1	1	1	1	0.95914	1	1	0.505988	1	1	1	1	0.127315	1	1
TYPE II DIABETES MELLITUS	0.0220588	0.313725	0.393817	0.114478	0.0907003	0.312298	0.0166667	0.42126	0.158845	0.948357	0.0106762	0.0592384	0.00589102	0.0947955	0.182986	0.00610998	0.119403	0.37721	0.0181269	0.00313972	0.00282087	0.00623053	0.0180995	0.0191159	0.052161	0.260184	0.138386	0.00939597	0.170732	0.137136	0.671875	0.1834	0.4427	0.465211	0.542194	0.278557	0.0350076	0.0794702	0.0110974	0.395509	0.171994	0.0058651	0.219937	0.11093	0.545706	0.705075
AGE RAGE SIGNALING PATHWAY IN DIABETIC COMPLICATIONS	0.0266312	0.0199336	0.00120919	0.00157233	0.00104167	0.309353	0.00130039	0.0516899	0.951134	0.218698	0.0425532	0.00127714	0.00125	0.0108499	0.001443	0.460803	0.00643777	0.00197628	0.00136612	0.00142045	0.00123153	0.00137931	0.00138696	0.00107759	0.00147059	0.0011919	0.00486224	0.00117233	0.00185185	0.00108342	0.0545852	0.00117371	0.00136054	0.00116822	0.00879121	0.948375	0.00151976	0.00118203	0.00111111	0.00154799	0.00134953	0.00414938	0.00140647	0.00160514	0.00354191	0.00121212
ALLOGRAFT REJECTION	0.00892857	0.00282486	0.00140056	0.0678261	0.0321046	0.993209	0.0554649	0.00207469	0.869748	0.898488	0.987611	0.00776398	0.00153846	0.00568182	0.0149254	1	0.00209205	0.00974659	0.00163399	0.252508	0.050152	0.00161812	0.00961539	0.0355263	0.5759	0.189406	0.00170068	0.00145138	0.00746269	0.00531209	0.955696	0.0556391	0.134375	0.00888889	0.0021978	0.407407	0.033871	0.00291121	0.00548697	0.0229277	0.0196721	0.0407674	0.0248756	0.0121739	0.0422961	0.746686
C TYPE LECTIN RECEPTOR SIGNALING PATHWAY	0.016	0.655518	0.0483092	0.00314465	0.0791667	0.215827	0.00131234	0.00201613	0.606132	0.883642	0.128289	0.00128041	0.00125	0.00359712	0.00144092	0.0897704	0.00218818	0.00197628	0.0013624	0.00142045	0.00122399	0.00136986	0.0013947	0.00108108	0.0058309	0.00119617	0.00487805	0.00118064	0.00185185	0.00108225	0.816239	0.00117924	0.00136054	0.00350467	0.00220751	0.220859	0.00150376	0.00117786	0.00111111	0.00309597	0.00136426	0.00403226	0.00282885	0.00160772	0.0295159	0.0763636
CELL ADHESION MOLECULES CAMS	0.0363409	0.00342466	0.00115473	0.241911	0.0411523	0.225914	0.00128205	0.00199601	0.804651	0.690418	0.0549273	0.00125945	0.00122549	0.00181159	0.0014245	0.0469043	0.0021645	0.00193424	0.00130378	0.0013587	0.00121359	0.0013587	0.00135318	0.00108108	0.398571	0.00116686	0.0176565	0.0011534	0.00176056	0.00107411	0.0021978	0.00116009	0.00136986	0.00114679	0.00215054	0.710638	0.00146199	0.00116414	0.00108932	0.00152905	0.00133869	0.00420168	0.00137552	0.0016	0.00116414	0.00119048
CHEMOKINE SIGNALING PATHWAY	0.00603865	0.003861	0.00112233	0.00596125	0.0111111	0.0551817	0.00124533	0.00401606	0.513002	0.863753	0.00154799	0.00120773	0.00116686	0.00178571	0.00137741	0.0169133	0.0021978	0.00188679	0.00126263	0.00130548	0.00116414	0.00127551	0.00125313	0.00103199	0.178723	0.00110254	0.0015361	0.00111607	0.00175131	0.00103093	0.925581	0.00110497	0.00128041	0.0010989	0.00236967	0.907115	0.00137174	0.00109649	0.00103842	0.00145138	0.00126263	0.00515464	0.00132626	0.00149701	0.0011274	0.00675676
CYTOKINE CYTOKINE RECEPTOR INTERACTION	0.00466745	0.00398406	0.00107643	0.00146628	0.00100705	0.22679	0.00120337	0.00208768	0.188908	0.940226	0.027027	0.00119474	0.0011274	0.00176056	0.00137174	0.958333	0.00222222	0.00189036	0.00118624	0.00126582	0.00111607	0.00124069	0.00125	0.00102564	0.423077	0.00106157	0.00146199	0.00109649	0.0017094	0.00102354	0.9725	0.00107759	0.01625	0.00107066	0.00244499	0.21822	0.00134228	0.00106383	0.00102354	0.0013986	0.00123153	0.0118343	0.00131579	0.00141443	0.0010929	0.00109529
GRAFT VERSUS HOST DISEASE	0.00748503	0.0028169	0.00141243	0.0480274	0.038961	0.934625	0.00967742	0.00207469	0.611691	0.883772	0.561062	0.00154321	0.00618238	0.0113636	0.0116086	0.495256	0.00209205	0.00584795	0.00163399	0.255853	0.0213415	0.0016	0.0096	0.0491591	0.928013	0.0298273	0.0017094	0.00145138	0.00188324	0.00531209	0.950538	0.075188	0.61244	0.0229885	0.0021097	0.382536	0.0209677	0.00436681	0.010929	0.0463918	0.0177419	0.306569	0.0667752	0.00521739	0.0180723	0.393225
HEMATOPOIETIC CELL LINEAGE	0.0149457	0.00321543	0.00121065	0.00315956	0.00105597	0.328909	0.00275103	0.00205761	0.310526	0.454321	0.00160514	0.0013369	0.00127714	0.0018315	0.00147275	0.211429	0.0105263	0.00393701	0.00140449	0.00143885	0.0012837	0.0014245	0.00143267	0.00110254	0.056213	0.00126422	0.00169205	0.00120773	0.00185185	0.0011236	0.269017	0.00121803	0.00140056	0.00244499	0.00223714	0.108871	0.00148588	0.00119761	0.00113122	0.00163132	0.00145773	0.00347222	0.00145138	0.00163399	0.00122399	0.0138191
HEPATITIS B	0.0336658	0.00341297	0.00114679	0.00152439	0.00510204	0.621733	0.00126904	0.381323	0.021327	0.833887	0.490826	0.00365408	0.00236407	0.0125448	0.00966851	0.337607	0.0776053	0.0421456	0.0155039	0.00268817	0.00117924	0.00395257	0.00650195	0.00208986	0.00420757	0.00111359	0.101404	0.00111235	0.00177936	0.00834202	0.458042	0.0123318	0.00129032	0.0435754	0.891419	0.0793651	0.0722222	0.0223714	0.0925342	0.0282318	0.0467762	0.0103093	0.0539419	0.0104634	0.777273	0.197489
HUMAN CYTOMEGALOVIRUS INFECTION	0.00470588	0.015873	0.00331858	0.00292398	0.108871	0.413793	0.00120192	0.306513	0.367816	0.674359	0.34139	0.00119904	0.00114025	0.00176678	0.00273973	0.115789	0.00669643	0.00373134	0.00121359	0.00127714	0.00111857	0.00124688	0.00123916	0.00102354	0.00139665	0.00108578	0.0292398	0.0010989	0.00171233	0.0020555	0.334975	0.00216216	0.00124069	0.0291262	0.0171149	0.713494	0.00130208	0.00108696	0.00307377	0.0144718	0.00861009	0.00561798	0.00784314	0.00141443	0.043573	0.0688525
IL 17 SIGNALING PATHWAY	0.00688705	0.0159744	0.00123762	0.0113636	0.00107181	0.33631	0.0527778	0.367647	0.00688073	0.732657	0.0179487	0.00410397	0.0052356	0.45614	0.546131	0.244353	0.00656455	0.0136719	0.00835655	0.0494905	0.0317041	0.0862069	0.0659971	0.275556	0.0131195	0.00242718	0.269682	0.019536	0.0468165	0.219568	0.508411	0.0667476	0.0588235	0.121359	0.00448431	0.888889	0.108029	0.00722892	0.48627	0.274959	0.0292398	0.643357	0.140805	0.0115132	0.941026	0.835249
INTESTINAL IMMUNE NETWORK FOR IGA PRODUCTION	0.0131579	0.00569801	0.0013369	0.0150754	0.0199063	0.764706	0.116099	0.00986193	0.324074	0.910211	0.0660714	0.057554	0.00295858	0.00556586	0.175123	0.445507	0.0654008	0.136452	0.00308642	0.0897436	0.01983	0.0015949	0.0461997	0.0274657	0.792342	0.0169972	0.00161551	0.00275482	0.0307692	0.0200753	0.966942	0.0706215	0.470219	0.0571827	0.00224215	0.848425	0.00308642	0.00134771	0.00124688	0.110169	0.172144	0.0516304	0.129808	0.00502513	0.00140647	0.94854
NATURAL KILLER CELL MEDIATED CYTOTOXICITY	0.0320427	0.003367	0.032413	0.00158983	0.459375	0.302766	0.00134409	0.00203666	0.952555	0.533333	0.00670017	0.0013245	0.00126582	0.00182482	0.0014881	0.433121	0.00210084	0.00573614	0.0013624	0.00142653	0.00123916	0.00140252	0.00141643	0.00107527	0.0479651	0.00120627	0.00494234	0.00117786	0.0695489	0.00110497	0.995699	0.0011919	0.00141044	0.00471142	0.00437637	0.916318	0.00149701	0.00118483	0.00110988	0.00161812	0.00139276	0.00371747	0.00143267	0.00323102	0.0323741	0.0713407
NF KAPPA B SIGNALING PATHWAY	0.00266312	0.00333333	0.00120919	0.00156986	0.00208986	0.790869	0.001321	0.00408998	0.337237	0.670085	0.0381426	0.00128041	0.00124378	0.00551471	0.00597907	0.765714	0.00212766	0.00193798	0.00136612	0.00142857	0.00123609	0.00138696	0.00141443	0.00108342	0.00584795	0.00119617	0.046589	0.00117786	0.00384615	0.00109649	0.358209	0.00117371	0.0166205	0.00824499	0.00222222	1	0.00149701	0.00118064	0.00110988	0.00483092	0.00137174	0.00772201	0.00286533	0.00162602	0.126492	0.272616
NOD LIKE RECEPTOR SIGNALING PATHWAY	0.0251572	0.0487805	0.00113507	0.0425532	0.0952381	0.893382	0.00125945	0.00613497	0.261682	0.119701	0.113671	0.00121803	0.00238949	0.00728597	0.0325318	0.450281	0.00214592	0.00195312	0.00127551	0.00942126	0.00236407	0.00131062	0.00129032	0.00105042	0.128169	0.00112994	0.0126783	0.00111359	0.012069	0.0115425	0.0373665	0.0193182	0.0208062	0.531915	0.0163551	0.0609037	0.00832178	0.00226757	0.018143	0.22452	0.0265487	0.0207254	0.25419	0.00302572	0.402878	0.970149
P53 SIGNALING PATHWAY	0.0237762	0.00309597	0.00128041	0.00327332	0.00108225	0.00302572	0.00138889	0.00206612	0.424242	0.309951	0.382208	0.00135501	0.00132275	0.0018018	0.00151515	0.0146444	0.00646552	0.0019802	0.00141243	0.00143472	0.00131406	0.258493	0.00430416	0.0243363	0.00295858	0.00126422	0.00165563	0.00125471	0.039548	0.00568182	0.269639	0.0800508	0.0988539	0.178266	0.915921	0.0489237	0.0134529	0.00372671	0.00926999	0.430213	0.106105	0.764706	0.491994	0.00162338	0.00129199	0.00131406
PATHWAYS IN CANCER	0.00533618	0.220859	0.00101215	0.0183968	0.001	0.0459641	0.00108342	0.0980769	0.352185	0.606987	0.151882	0.00105708	0.00103306	0.00505051	0.00117509	0.443966	0.0138889	0.00193424	0.00218341	0.00112486	0.00102881	0.0011325	0.00109649	0.000999001	0.00124378	0.0010142	0.00531209	0.00101937	0.00156495	0.001	0.688705	0.0010142	0.00111607	0.00100908	0.131737	0.981343	0.00115607	0.00101112	0.001	0.00127714	0.00111857	0.0133333	0.00119048	0.00129032	0.00102459	0.00102987
PHAGOSOME	0.00627353	0.00337838	0.00115607	0.0123267	0.0102354	0.0267983	0.00129032	0.00206612	0.143541	0.4475	0.0490506	0.00124844	0.00120192	0.00175439	0.00140845	0.385633	0.00217865	0.00195695	0.00129534	0.00135685	0.00120048	0.00133869	0.0013245	0.00107181	0.0042796	0.00116414	0.00323102	0.00113895	0.00174825	0.0010627	0.00222717	0.00112233	0.0013245	0.00569476	0.00215054	0.0172414	0.00142045	0.00113507	0.00108814	0.00447761	0.00131579	0.076555	0.00139276	0.00151745	0.00115875	0.00117233
RHEUMATOID ARTHRITIS	0.00410959	0.0031746	0.00123457	0.00157978	0.00105485	0.720611	0.00140252	0.00208768	0.344464	0.79868	0.0323129	0.00137552	0.00132626	0.003663	0.00151515	0.226488	0.0021978	0.0019802	0.0013986	0.00289017	0.0013089	0.00144928	0.00144092	0.00110619	0.0213675	0.00123916	0.00166389	0.001221	0.00189394	0.00113122	0.136752	0.00127227	0.0376266	0.00739827	0.00225734	0.00980392	0.00149701	0.00119904	0.00114155	0.00815661	0.00145138	0.156997	0.00145138	0.00159744	0.00129199	0.0129702
TH1 AND TH2 CELL DIFFERENTIATION	0.0220386	0.0599369	0.00496278	0.0759494	0.0391534	0.87037	0.0467033	0.903292	0.542105	0.509244	0.284109	0.00923483	0.00127877	0.0714286	0.352679	0.45	0.764331	0.856299	0.034965	0.0143885	0.002574	0.00141443	0.0693069	0.00327869	0.0274566	0.014742	0.284034	0.00120773	0.0243446	0.0179171	0.0408163	0.192961	0.102069	0.00605327	0.015625	0.12253	0.0133929	0.00361882	0.0123874	0.00981997	0.256854	0.00357143	0.0057971	0.0130719	0.98776	0.458763
TNF SIGNALING PATHWAY	0.0117493	0.00711744	0.00119332	0.0173776	0.00104275	0.980645	0.00128535	0.232179	0.311475	0.586555	0.358429	0.001287	0.00123305	0.0323741	0.232558	0.258912	0.0111857	0.00400802	0.00132802	0.00278552	0.00245399	0.00137552	0.00412088	0.0129032	0.00144718	0.00236127	0.0241158	0.00118483	0.00363636	0.062635	0.326454	0.00694444	0.00135685	0.0185615	0.00214592	0.564299	0.00600601	0.00116959	0.0673289	0.0151515	0.00266667	0.00816326	0.0236111	0.00317965	0.678026	0.690191
TOLL LIKE RECEPTOR SIGNALING PATHWAY	0.0123457	0.00315457	0.00369004	0.00316456	0.0634921	0.963663	0.00134953	0.00809717	0.0198238	0.657635	0.261745	0.00131062	0.00127877	0.00366972	0.0014881	0.275362	0.00212314	0.00196078	0.00138696	0.00283286	0.00125471	0.0028169	0.00140056	0.0010846	0.0101597	0.00120919	0.00651466	0.00118765	0.00740741	0.0100334	0.75	0.00476191	0.00834492	0.021327	0.00226244	0.594286	0.00439239	0.00361446	0.00894855	0.0194805	0.00277008	0.00387597	0.00283688	0.00646204	0.69878	0.803461
TYPE I DIABETES MELLITUS	0.0103093	0.00289855	0.00137363	0.0585198	0.0153302	0.944444	0.012966	0.00206186	0.707265	0.907895	0.655109	0.0060423	0.00148588	0.0150659	0.00335008	0.713472	0.00212314	0.0174419	0.00163132	0.15082	0.0151745	0.00157729	0.00938967	0.0602564	0.974006	0.0208024	0.00170358	0.00141844	0.00371747	0.00268817	0.989712	0.0028777	0.046549	0.0143678	0.0021097	0.155602	0.0296053	0.00728863	0.025	0.0171821	0.0031348	0.121762	0.0275081	0.00170358	0.0240601	0.111111
GLYCINE SERINE AND THREONINE METABOLISM	0.0743034	0.0106545	0.00364964	0.00242718	0.00719424	0.353997	0.00292398	0.0364372	0.454054	0.0954861	0.215909	0.00338983	0.0030303	0.0021978	0.00261097	0.136986	0.011257	0.0020284	0.00289855	0.0027027	0.00341297	0.00275482	0.00292398	0.00609756	0.00623053	0.00359712	0.00251889	0.00389105	0.00209644	0.00546448	0.61583	0.00384615	0.00273973	0.00371747	0.0018315	0.00607287	0.00277778	0.00380228	0.00534759	0.00239808	0.00291545	0.00151286	0.0027027	0.00257069	0.216912	0.0328467
CELL CYCLE	0.275689	0.00352113	0.00117509	0.00159744	0.00104167	0.00142857	0.00382653	0.00203252	0.00956938	0.423841	0.138667	0.00125	0.001221	0.00347222	0.00142653	0.703934	0.00647948	0.0019305	0.00130039	0.00137931	0.00120773	0.300401	0.0013245	0.00428265	0.00706215	0.00116414	0.00160772	0.00114942	0.0693241	0.00106496	0.322222	0.00112233	0.00133869	0.00113895	0.254717	0.00210084	0.00865801	0.00114547	0.00109409	0.00151515	0.00131752	0.00458716	0.00280505	0.00156006	0.00116959	0.00117924
CELLULAR SENESCENCE	0.112219	0.00687285	0.00685714	0.00151976	0.0192698	0.00410959	0.00126263	0.355967	0.406542	0.163132	0.708141	0.00121655	0.00238949	0.0109489	0.00424328	0.260684	0.026087	0.0381679	0.003861	0.00134589	0.00118203	0.0630749	0.0012837	0.00210084	0.00142857	0.0011325	0.0031348	0.00111235	0.00345423	0.00104822	0.240909	0.0170455	0.00130208	0.106502	0.728374	0.129817	0.00555556	0.0112994	0.0213447	0.199108	0.0113924	0.0307692	0.0901526	0.00605144	0.0741599	0.00115207
ECM RECEPTOR INTERACTION	0.435198	0.0320513	0.00124378	0.0374415	0.00105485	0.00146843	0.00275103	0.00204499	0.959906	0.204082	0.773163	0.0013369	0.00127877	0.00185185	0.00147929	0.19375	0.00212766	0.0019685	0.00138696	0.001443	0.00129534	0.00142248	0.00143267	0.00110619	0.00290276	0.00121212	0.00168067	0.00121065	0.00185185	0.0011274	0.0043384	0.00121803	0.00140056	0.00120192	0.128889	0.0803213	0.00146843	0.00120627	0.00112613	0.00163666	0.001443	0.00357143	0.00144928	0.00163666	0.00123001	0.00125156
FOCAL ADHESION	0.424706	0.0277778	0.00110132	0.456012	0.00100604	0.00132626	0.00121803	0.174699	0.981034	0.523501	0.0634441	0.00120919	0.00114811	0.00179533	0.00137363	0.17759	0.00222717	0.00183823	0.00123916	0.00129702	0.00113895	0.00127065	0.00123457	0.00102564	0.00142857	0.00110011	0.00143472	0.0010917	0.0017452	0.00103093	0.0172414	0.0010929	0.00125786	0.00108932	0.109756	0.27521	0.00131926	0.00108108	0.00102145	0.00146199	0.00124224	0.00564972	0.001321	0.00143267	0.00111483	0.00110375
HEPATITIS C	0.0828105	0.00338983	0.013905	0.00310078	0.271134	0.683274	0.00126904	0.235756	0.0733945	0.109726	0.758089	0.0379902	0.121864	0.110507	0.175316	0.494737	0.183007	0.172211	0.109395	0.0471698	0.272944	0.0457516	0.0261097	0.00317797	0.0284495	0.0147392	0.358521	0.0867117	0.0087108	0.506864	0.169683	0.165158	0.00263158	0.79955	0.699463	0.0599613	0.810659	0.350398	0.660999	0.954751	0.674572	0.922705	0.970711	0.0732824	0.00746269	0.72973
HIPPO SIGNALING PATHWAY	0.23212	0.737201	0.00686499	0.0705521	0.00307062	0.20111	0.00513479	0.0311891	0.678899	0.336667	0.46225	0.00980392	0.00118906	0.703097	0.0155587	0.16451	0.768946	0.827112	0.572903	0.00134589	0.00118483	0.00131752	0.00130548	0.00105932	0.00701262	0.013363	0.063593	0.0111111	0.0017301	0.00104822	0.0179372	0.00113379	0.00131579	0.00113122	0.781609	0.130165	0.0166667	0.0269058	0.0063358	0.0015083	0.00130208	0.00483092	0.00140056	0.00453858	0.0552359	0.0302326
JAK STAT SIGNALING PATHWAY	0.338442	0.537671	0.0139373	0.0496795	0.259105	0.168874	0.0104031	0.24165	0.324826	0.877076	0.720745	0.00373599	0.0036452	0.00347222	0.0301291	0.489524	0.717724	0.0458015	0.0116883	0.00551724	0.00240964	0.00134048	0.00266667	0.00107066	0.166193	0.014756	0.130366	0.00344037	0.115044	0.00213904	0.019678	0.0797267	0.0121131	0.0582857	0.119658	0.0836502	0.0014556	0.0091638	0.0229759	0.0255255	0.0451527	0.00913242	0.0069735	0.00315457	0.178738	0.550708
LEUKOCYTE TRANSENDOTHELIAL MIGRATION	0.154948	0.248252	0.00720288	0.180534	0.0166667	0.766667	0.00130039	0.119284	0.938918	0.517529	0.0163666	0.00128535	0.00124378	0.00183486	0.00145349	0.213884	0.00222717	0.00195695	0.00136612	0.00140056	0.00122399	0.00138889	0.00138696	0.00107643	0.0156695	0.00116414	0.00485437	0.00117233	0.00184502	0.00108696	0.0976139	0.00117924	0.00136054	0.00116144	0.00220751	0.830898	0.00151515	0.00117371	0.00110865	0.00152905	0.00135685	0.00420168	0.00140647	0.00160514	0.0460993	0.00121359
MICRORNAS IN CANCER	0.228677	0.00352113	0.0011325	0.00304414	0.00707786	0.0136054	0.00124844	0.129817	0.164286	0.597039	0.435185	0.00120482	0.00118483	0.00356506	0.00137741	0.105751	0.00449438	0.0019305	0.0012837	0.00133511	0.00118064	0.00127714	0.0012837	0.0010352	0.00429184	0.00111857	0.0186335	0.00110497	0.00173913	0.0010352	0.849481	0.00110742	0.00129032	0.00330396	0.418269	0.602794	0.00137174	0.00110865	0.00104058	0.00145138	0.00126263	0.0052356	0.00133869	0.00149477	0.0011236	0.00114155
PHOSPHOLIPASE D SIGNALING PATHWAY	0.0592686	0.923611	0.0138568	0.027907	0.0482051	0.109705	0.00128205	0.192982	0.307427	0.426202	0.00315956	0.00124224	0.00119048	0.0253623	0.00140845	0.575372	0.408389	0.0325671	0.0244845	0.00134228	0.00119904	0.00264901	0.00132275	0.0010627	0.0226629	0.00341686	0.146104	0.00113895	0.00175439	0.0010627	0.291759	0.00565611	0.00265604	0.00454546	0.0157658	0.16875	0.00143062	0.0011274	0.00107066	0.003003	0.00527009	0.00483092	0.0013947	0.0030722	0.032596	0.219081
PI3K AKT SIGNALING PATHWAY	0.537264	0.244131	0.00104493	0.129526	0.001001	0.0303398	0.00114679	0.292784	0.316583	0.634078	0.170423	0.0010917	0.00107411	0.0135364	0.00126743	0.161885	0.00444444	0.00190114	0.00113636	0.00119048	0.00106157	0.00119332	0.00114942	0.00100301	0.00131234	0.0010395	0.00138504	0.00104822	0.00168919	0.00100402	0.0439276	0.00104822	0.00120337	0.00103093	0.207547	0.523404	0.00123153	0.00103842	0.00100908	0.00134048	0.00116144	0.00869565	0.00124378	0.00134589	0.00104712	0.00106383
PROTEOGLYCANS IN CANCER	0.105325	0.383399	0.00110742	0.109971	0.00402414	0.196262	0.00121507	0.209901	0.229117	0.815705	0.0151976	0.00120192	0.00115741	0.00174825	0.0013624	0.481973	0.00451467	0.00375234	0.00122399	0.00129534	0.0011236	0.00125786	0.00125471	0.00102459	0.00140056	0.00108932	0.00286944	0.00218103	0.0017452	0.00103627	0.124688	0.00218579	0.00126422	0.00217155	0.208437	0.875803	0.0013245	0.00108696	0.00102669	0.00143678	0.00248447	0.00564972	0.00130548	0.0014245	0.0010977	0.00110254
REGULATION OF ACTIN CYTOSKELETON	0.20094	0.078125	0.00110132	0.354412	0.00301811	0.0200267	0.00120919	0.183633	0.957041	0.522436	0.0378788	0.00119332	0.00115607	0.0017452	0.00136612	0.115942	0.00441501	0.0018622	0.00121951	0.00130719	0.00111982	0.00125156	0.00124844	0.00102564	0.00278164	0.00108225	0.00291545	0.00108932	0.00172117	0.00103093	0.0372208	0.00108932	0.00125471	0.0010846	0.002457	0.674518	0.00130208	0.00108696	0.00102459	0.00143678	0.00123609	0.00552486	0.00130548	0.0014245	0.00110254	0.0010989
RELAXIN SIGNALING PATHWAY	0.0651341	0.133106	0.00587544	0.0206349	0.00104167	0.192034	0.00128205	0.853465	0.7254	0.714992	0.36953	0.00125945	0.00124069	0.0160714	0.001443	0.124224	0.004329	0.00193424	0.00131062	0.00136426	0.00121507	0.00135685	0.00134409	0.00107296	0.00423729	0.00116414	0.00805153	0.0011534	0.00176991	0.00107991	0.190157	0.00346021	0.00134953	0.00114286	0.160521	0.869379	0.00146843	0.0011655	0.0010917	0.00149031	0.00267738	0.0041841	0.00137552	0.00158228	0.00116414	0.00118906
T CELL RECEPTOR SIGNALING PATHWAY	0.143048	0.0559211	0.0456731	0.0327103	0.0417101	0.997122	0.00130039	0.155242	0.972125	0.836394	0.00818331	0.00643501	0.00125	0.115942	0.0317003	0.150106	0.00668151	0.0450098	0.00134771	0.00280899	0.00122399	0.00138889	0.00416089	0.00107643	0.025	0.00119474	0.0421394	0.00117371	0.0037037	0.00324675	0.741088	0.19645	0.00549451	0.0421546	0.0395604	0.993737	0.0030303	0.00116822	0.0243094	0.0435459	0.108401	0.00772201	0.0396601	0.0096463	0.858502	0.907767
TRANSCRIPTIONAL MISREGULATION IN CANCER	0.0623472	0.0738007	0.00224972	0.03177	0.163452	0.77686	0.00126904	0.197531	0.868881	0.502471	0.105991	0.00121803	0.00118343	0.00180832	0.00137931	0.00375234	0.00881057	0.00191939	0.00128041	0.00134228	0.00117786	0.00129032	0.00128205	0.00104167	0.00143062	0.00111857	0.00309119	0.00111359	0.0017452	0.0010352	0.135889	0.00222222	0.0866753	0.00441989	0.00236967	0.952756	0.00137363	0.00110988	0.00209864	0.00145773	0.00381679	0.00540541	0.00136426	0.00148368	0.00225479	0.00340909

## Sheet: adjusted_pvalues
	UCAM/VCU: Mild vs Control	UCAM/VCU: Moderate vs Mild	UCAM/VCU: Severe vs Mild	EPoS: Moderate vs Mild	EPoS: Severe vs Mild	OB-CHOW-8W	6J-HFD-F45-28W	6J-ALIOS-F45-24W	6N-SURWIT-F58-20W	6J-ALIOS-F45-FG-16W	6N-SURWIT-F58-FG-20W	6J-WD-C0.2-32W	MC4R-WD-C0.2-21W	6J-WD-C0.3-STZ-9W-HFD-5W	6J-AMLN-C2-36W	RZ-AMLNREP-C2-23W	6J-AMLN-C2-24W	6J-AMLNREP2-C2-24W	6J-AMLNREP3-C2-24W	OB-GAN-C2-12W	OB-GAN-C2-16W	OB-GAN-C2-23W	6NTAC-GAN-C2-RT42W	6NTAC-GAN-C2-TN42W	6N-WD-C0.2-FG-9W	6N-WD-C0.2-FG-29W	DIAM-WD-C0.2-FG-8W	DIAM-WD-C0.2-FG-24W	DIAM-WD-C0.2-FG-52W	6J-WD-C1.3-FG-CCL4-24W	6N-SURWIT-F59-C2-FG-30W	R-CDAA-4W	R-CDAA-8W	R-CDAA-12W	DB-MCD-4W	6J-MCD-5.5W	6J-CDAHFD-F45-6W	6J-CDAHFD-F45-8W	6J-CDAHFD-F45-12W	R-CDAA-C1-12W	R-CDAA-C2-4W	R-CDAA-C2-8W	R-CDAA-C2-12W	LDLR-CDHFHCD-F42-C1-8W	6J-CCl4-4W	6J-CCl4-6W
LINOLEIC ACID METABOLISM	0.136407	1	0.764791	0.918298	0.445122	0.68213	0.0830033	0.657933	0.443105	0.995722	0.430075	0.802213	0.0282883	0.129372	0.275243	0.0444921	0.428444	0.384922	0.123234	0.119448	0.345342	0.298026	0.0347555	0.0708679	0.185596	0.599541	0.418384	0.375651	0.0145685	0.30862	0.979769	0.370539	0.38602	0.97411	0.483216	0.332395	0.476925	0.768718	0.491437	0.929629	0.217311	0.737512	0.951763	0.495334	0.773005	0.225744
ALDOSTERONE SYNTHESIS AND SECRETION	0.146067	0.806064	0.409595	0.995341	0.498944	0.431556	0.428184	0.334594	0.690988	0.980287	0.591589	0.564034	0.170277	0.546182	0.42883	0.131729	0.27706	0.469274	0.218629	0.335866	0.0721367	0.0895656	0.38484	0.365692	0.694932	0.850026	0.394207	0.44073	0.672864	0.294784	0.624208	0.888952	0.73137	0.525224	0.853861	0.983493	0.456581	0.486248	0.17321	0.872168	0.911181	0.679537	0.784038	0.53164	0.302909	0.519616
APOPTOSIS	0.158635	0.212461	0.270597	0.860596	0.840527	0.769361	0.00711776	0.208306	0.652271	0.409555	0.406229	0.00653827	0.00517562	0.025048	0.123628	0.470752	0.0412913	0.0303411	0.00804427	0.00644033	0.00803028	0.00692156	0.00648554	0.00395142	0.0239297	0.00509913	0.0328878	0.00533247	0.0127842	0.0666305	0.607942	0.0126559	0.00747771	0.0518876	0.0261998	0.533459	0.00980392	0.00784343	0.00699145	0.0314937	0.0139722	0.0305164	0.0445825	0.00812251	0.174527	0.218986
BIOSYNTHESIS OF UNSATURATED FATTY ACIDS	0.108487	0.791426	0.51341	0.530178	0.808159	0.0437558	0.287799	0.0194628	0.049494	0.0533674	0.0242764	0.778841	0.518473	0.0997689	0.610727	0.0635602	0.139519	0.130505	0.762828	0.538849	0.572803	0.00791378	0.158883	0.0412265	0.0224341	0.599541	0.0218012	0.153456	0.188542	0.486345	0.0235206	0.515695	0.477707	0.114035	0.0177952	0.165803	0.359545	0.688436	0.130361	0.0264991	0.184963	0.0459645	0.0407053	0.00812251	0.370589	0.24084
CENTRAL CARBON METABOLISM IN CANCER	0.115923	1	0.703239	0.690876	0.575121	0.173668	0.109558	0.645226	0.353368	0.0881194	0.06356	0.241058	0.0384411	0.289413	0.365728	0.347363	0.594635	0.444849	0.0768357	0.0190734	0.0534202	0.10181	0.0220193	0.170942	0.219933	0.109917	0.0502246	0.0209842	0.00977789	0.0140689	0.883962	0.278935	0.0126094	0.121429	0.536071	0.932512	0.00980392	0.0169262	0.00699145	0.205137	0.407589	0.179931	0.145624	0.103357	0.157671	0.114848
CHOLESTEROL METABOLISM	0.108487	0.896652	0.436714	0.798216	0.858173	0.456446	0.0812772	0.679876	0.0429179	0.196518	0.0242764	0.450353	0.19019	0.11065	0.0344498	0.0752298	0.603697	0.585709	0.0429341	0.335492	0.371241	0.0292524	0.531379	0.145244	0.0409793	0.028656	0.357636	0.30424	0.286446	0.0307301	0.402204	0.384755	0.0849673	0.104013	0.853861	0.725877	0.00980392	0.214108	0.0305091	0.0121212	0.0282353	0.0246806	0.0122463	0.46291	0.156054	0.0243694
CHOLINERGIC SYNAPSE	0.149059	0.678664	0.661249	0.416714	0.289942	0.40788	0.00711776	0.513944	0.855405	0.995722	0.104792	0.0342424	0.00517562	0.0291325	0.00895779	0.780602	0.311841	0.272705	0.0499385	0.00791283	0.00489714	0.00926843	0.00648554	0.00395142	0.189086	0.0689484	0.32707	0.00533247	0.0273076	0.0227635	0.883962	0.086069	0.00747771	0.0194477	0.192553	1	0.00980392	0.0145042	0.00699145	0.0118519	0.036894	0.0172815	0.00977658	0.0235131	0.053168	0.272646
CYTOSOLIC DNA SENSING PATHWAY	0.115923	0.368718	0.305875	0.77191	0.849664	0.226113	0.06721	0.0687308	0.974468	0.995722	0.962983	0.147605	0.640532	0.114774	0.764619	0.745586	0.13526	0.167757	0.0166893	0.918519	0.996004	0.00977856	0.231052	0.32378	0.941247	0.460151	0.450749	0.0310222	0.781501	0.563343	0.411595	0.530413	0.44625	0.884231	0.0128174	1	0.728381	0.106005	0.239198	0.894102	0.765775	0.506162	0.981457	0.0488854	0.848025	0.525866
FATTY ACID ELONGATION	0.108487	0.678664	0.375239	0.878267	0.867335	0.0503539	0.419859	0.120051	0.443105	0.0533674	0.14956	0.557932	0.348762	0.221603	0.686499	0.0444921	0.758532	0.65461	0.652148	0.845639	0.699608	0.00791378	0.186007	0.0990193	0.0381088	0.617268	0.0218012	0.067493	0.49686	0.456719	0.0235206	0.797322	0.163691	0.192296	0.06255	0.605132	0.224186	0.566308	0.0924366	0.0738337	0.430321	0.161292	0.0556934	0.00812251	0.67544	0.484814
GLYCOLYSIS GLUCONEOGENESIS	0.115923	1	0.207085	0.995341	0.857833	0.0297755	0.526975	0.121255	0.0429179	0.559456	0.0242764	0.460294	0.208598	0.406937	0.0808277	0.0444921	0.865201	0.65461	0.374344	0.163294	0.270673	0.00791378	0.0523834	0.055838	0.360931	0.64049	0.0291271	0.0278121	0.107921	0.689666	0.0235206	0.0598984	0.0834039	0.344255	0.0522363	0.725498	0.249649	0.634508	0.0889221	0.507265	0.283083	0.790198	0.291837	0.0176742	0.178258	0.597354
HIF 1 SIGNALING PATHWAY	0.149059	1	0.847001	0.561708	0.86436	0.0297755	0.00711776	0.575405	0.443105	0.980287	0.0435511	0.0285747	0.0345797	0.243852	0.135524	0.0752298	0.115424	0.254125	0.0476823	0.0116126	0.0107417	0.0994318	0.0192938	0.0116822	0.0195344	0.00509913	0.0291271	0.0106876	0.0165193	0.0416115	0.993585	0.142188	0.0751686	0.0978872	0.483216	0.487085	0.0286222	0.103864	0.038944	0.148014	0.194318	0.0889713	0.0556934	0.157042	0.478008	0.734256
LYSOSOME	0.145724	0.349865	0.579087	0.815728	0.867335	0.104612	0.00711776	0.773997	0.598858	0.570158	0.0350522	0.00653827	0.00517562	0.558688	0.0129496	0.495514	0.686339	0.658362	0.0180909	0.00644033	0.00489714	0.00692156	0.00648554	0.00395142	0.0179144	0.00509913	0.0218012	0.0620471	0.00710475	0.0609295	0.0235206	0.00945111	0.00747771	0.141734	0.0128174	0.281232	0.00834533	0.00784343	0.00699145	0.0234586	0.00968703	0.0172815	0.00977658	0.00812251	0.541257	0.377505
NOTCH SIGNALING PATHWAY	0.172463	0.370023	0.630329	1	0.853277	0.318123	0.458613	0.0194628	0.918558	0.54794	0.947662	0.565417	0.0501998	0.667254	0.939906	0.684815	0.505125	0.958831	0.989715	0.0885218	0.184535	0.0152145	0.40195	0.254363	0.0995352	0.387831	0.103881	0.779546	0.792969	0.0488366	0.10627	0.707059	0.925323	0.578112	0.143549	0.126511	0.625285	0.251622	0.111506	0.668303	0.405063	0.341977	0.35007	0.364365	0.549886	0.722249
PPAR SIGNALING PATHWAY	0.115923	0.224386	0.821928	0.278001	0.571277	0.0297755	0.0575237	0.0194628	0.0580203	0.0533674	0.0242764	0.3787	0.0390719	0.0964076	0.409545	0.0444921	0.0549672	0.0772638	0.131481	0.219124	0.739239	0.00794953	0.0743282	0.0207395	0.0195344	0.0756936	0.0218012	0.185088	0.344553	0.0494099	0.147665	0.368407	0.806379	0.0908864	0.0391576	0.270979	0.411727	0.0817659	0.037162	0.0121212	0.331058	0.0387526	0.0186983	0.0338505	0.106929	0.0261094
SYNTHESIS AND DEGRADATION OF KETONE BODIES	0.139929	0.977389	0.663531	0.882724	0.907041	1	1	1	1	1	1	1	0.686083	1	1	1	0.833172	0.657518	0.634005	1	0.137697	0.0310846	1	1	1	1	1	1	1	0.77081	0.242308	1	1	1	1	1	1	1	0.567429	1	1	1	1	0.179665	1	1
TYPE II DIABETES MELLITUS	0.115923	0.608204	0.587246	0.353535	0.267015	0.552255	0.038806	0.555505	0.447914	0.995722	0.056457	0.106561	0.0123319	0.171509	0.258333	0.0752298	0.267804	0.553477	0.0415463	0.00792525	0.00803028	0.012662	0.0310278	0.0339465	0.102682	0.352666	0.274064	0.0217847	0.229352	0.199355	0.854124	0.296481	0.524845	0.556115	0.71007	0.60322	0.0612144	0.123752	0.0295304	0.499168	0.261995	0.0175953	0.310499	0.162009	0.664615	0.814349
AGE RAGE SIGNALING PATHWAY IN DIABETIC COMPLICATIONS	0.129468	0.103262	0.00970278	0.027358	0.0148704	0.550155	0.00711776	0.155567	0.985084	0.628004	0.136872	0.00653827	0.00517562	0.0373865	0.00895779	0.691111	0.0339142	0.0123719	0.00804427	0.00644033	0.00489714	0.00692156	0.00648554	0.00395142	0.0179144	0.00509913	0.0270668	0.00533247	0.00710475	0.00594697	0.22853	0.00945111	0.00747771	0.0128079	0.0327577	1	0.00834533	0.00784343	0.00699145	0.0118519	0.00968703	0.0172815	0.00977658	0.00812251	0.0289976	0.0131187
ALLOGRAFT REJECTION	0.108487	0.0377298	0.00970278	0.27747	0.136662	1	0.0968343	0.0194628	0.96859	0.995722	1	0.0211315	0.00542783	0.025048	0.0335016	1	0.0184445	0.0373223	0.00841102	0.305155	0.0732452	0.00692156	0.0192308	0.0555987	0.655479	0.274463	0.0218012	0.00554002	0.0165193	0.0171958	0.994088	0.115729	0.212817	0.0303018	0.0128174	0.731005	0.0598961	0.0128132	0.0199128	0.0522149	0.0494976	0.0770874	0.0520886	0.0245039	0.124893	0.852966
C TYPE LECTIN RECEPTOR SIGNALING PATHWAY	0.112356	0.908525	0.144016	0.027358	0.249375	0.456446	0.00711776	0.0194628	0.828469	0.995722	0.274153	0.00653827	0.00517562	0.0185262	0.00895779	0.3534	0.0184445	0.0123719	0.00804427	0.00644033	0.00489714	0.00692156	0.00648554	0.00395142	0.0239297	0.00509913	0.0270668	0.00533247	0.00710475	0.00594697	0.935398	0.00945111	0.00747771	0.0194477	0.0128174	0.533459	0.00834533	0.00784343	0.00699145	0.0123839	0.00968703	0.0172815	0.0122463	0.00812251	0.104983	0.182457
CELL ADHESION MOLECULES CAMS	0.146067	0.0377298	0.00970278	0.560308	0.161746	0.463957	0.00711776	0.0194628	0.936267	0.969062	0.161509	0.00653827	0.00517562	0.0139334	0.00895779	0.231544	0.0184445	0.0123719	0.00804427	0.00644033	0.00489714	0.00692156	0.00648554	0.00395142	0.487316	0.00509913	0.0635228	0.00533247	0.00710475	0.00594697	0.0235206	0.00945111	0.00747771	0.0128079	0.0128174	0.961532	0.00834533	0.00784343	0.00699145	0.0118519	0.00968703	0.0172815	0.00977658	0.00812251	0.0151802	0.0131187
CHEMOKINE SIGNALING PATHWAY	0.108487	0.0377298	0.00970278	0.0481486	0.0630605	0.209163	0.00711776	0.031481	0.743378	0.995722	0.0242764	0.00653827	0.00517562	0.0139334	0.00895779	0.130017	0.0184445	0.0123719	0.00804427	0.00644033	0.00489714	0.00692156	0.00648554	0.00395142	0.262631	0.00509913	0.0218012	0.00533247	0.00710475	0.00594697	0.979769	0.00945111	0.00747771	0.0128079	0.0128174	1	0.00834533	0.00784343	0.00699145	0.0118519	0.00968703	0.0172815	0.00977658	0.00812251	0.0151802	0.0346699
CYTOKINE CYTOKINE RECEPTOR INTERACTION	0.108487	0.0377298	0.00970278	0.027358	0.0148704	0.463957	0.00711776	0.0194628	0.479221	0.995722	0.099429	0.00653827	0.00517562	0.0139334	0.00895779	0.97082	0.0184445	0.0123719	0.00804427	0.00644033	0.00489714	0.00692156	0.00648554	0.00395142	0.513268	0.00509913	0.0218012	0.00533247	0.00710475	0.00594697	0.997859	0.00945111	0.044087	0.0128079	0.0128174	0.533459	0.00834533	0.00784343	0.00699145	0.0118519	0.00968703	0.0275545	0.00977658	0.00812251	0.0151802	0.0131187
GRAFT VERSUS HOST DISEASE	0.108487	0.0377298	0.00970278	0.219256	0.156459	1	0.0247488	0.0194628	0.831392	0.995722	0.686476	0.00690035	0.0123839	0.0382454	0.0282878	0.691111	0.0184445	0.0241056	0.00841102	0.308007	0.0347213	0.00692156	0.0192308	0.0722385	0.955487	0.0583497	0.0218012	0.00554002	0.00710475	0.0171958	0.994088	0.144806	0.670461	0.0583123	0.0128174	0.723593	0.0390649	0.0137281	0.0294919	0.091609	0.0453728	0.38882	0.118374	0.0124111	0.0756495	0.544738
HEMATOPOIETIC CELL LINEAGE	0.108487	0.0377298	0.00970278	0.027358	0.0148704	0.567316	0.0109401	0.0194628	0.591912	0.883245	0.0242764	0.00653827	0.00517562	0.0139334	0.00895779	0.495514	0.0486068	0.0187659	0.00804427	0.00644033	0.00489714	0.00692156	0.00648554	0.00395142	0.107285	0.00509913	0.0218012	0.00533247	0.00710475	0.00594697	0.535865	0.00945111	0.00747771	0.0194477	0.0128174	0.392937	0.00834533	0.00784343	0.00699145	0.0118519	0.00968703	0.0172815	0.00977658	0.00812251	0.0151802	0.0569129
HEPATITIS B	0.145724	0.0377298	0.00970278	0.027358	0.0391032	0.790327	0.00711776	0.518931	0.155207	0.995722	0.638073	0.0129969	0.0079819	0.0415468	0.0245929	0.611359	0.193397	0.119769	0.0368804	0.00791283	0.00489714	0.00908899	0.0143873	0.00670983	0.0222792	0.00509913	0.228342	0.00533247	0.00710475	0.0218283	0.705025	0.0369955	0.00747771	0.0978872	0.961258	0.332395	0.114981	0.0451757	0.139691	0.0620304	0.0966502	0.0246806	0.100778	0.0223503	0.830329	0.36794
HUMAN CYTOMEGALOVIRUS INFECTION	0.108487	0.0885601	0.0201668	0.027358	0.289942	0.628724	0.00711776	0.477307	0.625607	0.961302	0.502423	0.00653827	0.00517562	0.0139334	0.0102987	0.391351	0.0339142	0.0187659	0.00804427	0.00644033	0.00489714	0.00692156	0.00648554	0.00395142	0.0179144	0.00509913	0.0897259	0.00533247	0.00710475	0.00997332	0.607942	0.0126559	0.00747771	0.0715542	0.0533012	0.961532	0.00834533	0.00784343	0.0139879	0.0373157	0.0272093	0.0172815	0.0212788	0.00812251	0.127461	0.171038
IL 17 SIGNALING PATHWAY	0.108487	0.0885601	0.00970278	0.0761605	0.0148704	0.570044	0.093032	0.506932	0.0655635	0.980287	0.0727273	0.0132427	0.0114275	0.563818	0.610727	0.538963	0.0339142	0.0499182	0.0230172	0.0744737	0.0490398	0.118582	0.0927527	0.331726	0.0380224	0.00844064	0.422052	0.0389476	0.0787826	0.299758	0.746516	0.135229	0.119175	0.199285	0.0197688	1	0.158747	0.0185746	0.554419	0.379963	0.0665898	0.722041	0.221006	0.0236283	0.952216	0.907753
INTESTINAL IMMUNE NETWORK FOR IGA PRODUCTION	0.108487	0.0469714	0.00970278	0.0949749	0.0957418	0.885486	0.181115	0.058667	0.598062	0.995722	0.175323	0.104129	0.00824926	0.025048	0.249765	0.691111	0.173977	0.274654	0.0109576	0.123743	0.0324304	0.00692156	0.0686396	0.0446178	0.849325	0.0380008	0.0218012	0.00918562	0.0563203	0.0425922	0.997859	0.139938	0.543365	0.114365	0.0128174	1	0.00980392	0.00784343	0.00699145	0.186809	0.261995	0.0936552	0.206633	0.0122293	0.0151802	0.979845
NATURAL KILLER CELL MEDIATED CYTOTOXICITY	0.142613	0.0377298	0.106693	0.027358	0.692359	0.54463	0.00711776	0.0194628	0.985084	0.902342	0.0435511	0.00653827	0.00517562	0.0139334	0.00895779	0.691111	0.0184445	0.0241056	0.00804427	0.00644033	0.00489714	0.00692156	0.00648554	0.00395142	0.0962377	0.00509913	0.0270668	0.00533247	0.108302	0.00594697	0.997859	0.00945111	0.00747771	0.0207037	0.0196546	1	0.00834533	0.00784343	0.00699145	0.0118519	0.00968703	0.0172815	0.00977658	0.00867979	0.108538	0.173098
NF KAPPA B SIGNALING PATHWAY	0.108487	0.0377298	0.00970278	0.027358	0.0232816	0.903438	0.00711776	0.031481	0.601152	0.961302	0.128953	0.00653827	0.00517562	0.025048	0.0165086	0.847463	0.0184445	0.0123719	0.00804427	0.00644033	0.00489714	0.00692156	0.00648554	0.00395142	0.0239297	0.00509913	0.124636	0.00533247	0.00990569	0.00594697	0.61021	0.00945111	0.0447034	0.0292323	0.0128174	1	0.00834533	0.00784343	0.00699145	0.0166907	0.00968703	0.0204832	0.0122463	0.00812251	0.253547	0.439839
NOD LIKE RECEPTOR SIGNALING PATHWAY	0.124214	0.195122	0.00970278	0.197121	0.272727	0.991219	0.00711776	0.0438212	0.542427	0.520366	0.256996	0.00653827	0.0079819	0.0291325	0.0615147	0.691111	0.0184445	0.0123719	0.00804427	0.01814	0.00803028	0.00692156	0.00648554	0.00395142	0.203639	0.00509913	0.0489914	0.00533247	0.0248525	0.0283152	0.167616	0.0542998	0.0550131	0.610588	0.0522363	0.281232	0.0192942	0.011675	0.0409849	0.324307	0.0623716	0.0433981	0.347993	0.00867979	0.548264	0.985695
P53 SIGNALING PATHWAY	0.121182	0.0377298	0.00970278	0.027358	0.0148704	0.0319518	0.00711776	0.0194628	0.662644	0.795202	0.534748	0.00653827	0.00517562	0.0139334	0.00895779	0.125911	0.0339142	0.0123719	0.00804427	0.00644033	0.00489714	0.310658	0.0108298	0.040953	0.0195344	0.00509913	0.0218012	0.00533247	0.0683897	0.0174911	0.535865	0.150457	0.174251	0.264968	0.968525	0.270979	0.0286222	0.0128132	0.0269227	0.528475	0.184963	0.814472	0.579254	0.00812251	0.0151802	0.0131187
PATHWAYS IN CANCER	0.108487	0.517678	0.00970278	0.10934	0.0148704	0.186841	0.00711776	0.241717	0.609027	0.950304	0.30972	0.00653827	0.00517562	0.025048	0.00895779	0.691111	0.057383	0.0123719	0.0108824	0.00644033	0.00489714	0.00692156	0.00648554	0.00395142	0.0179144	0.00509913	0.0272571	0.00533247	0.00710475	0.00594697	0.861568	0.00945111	0.00747771	0.0128079	0.254528	1	0.00834533	0.00784343	0.00699145	0.0118519	0.00968703	0.0295035	0.00977658	0.00812251	0.0151802	0.0131187
PHAGOSOME	0.108487	0.0377298	0.00970278	0.0808937	0.0608331	0.133141	0.00711776	0.0194628	0.443105	0.880928	0.14956	0.00653827	0.00517562	0.0139334	0.00895779	0.654123	0.0184445	0.0123719	0.00804427	0.00644033	0.00489714	0.00692156	0.00648554	0.00395142	0.0222792	0.00509913	0.0218012	0.00533247	0.00710475	0.00594697	0.0235206	0.00945111	0.00747771	0.0246773	0.0128174	0.146319	0.00834533	0.00784343	0.00699145	0.0166311	0.00968703	0.128415	0.00977658	0.00812251	0.0151802	0.0131187
RHEUMATOID ARTHRITIS	0.108487	0.0377298	0.00970278	0.027358	0.0148704	0.861264	0.00711776	0.0194628	0.605715	0.995722	0.113277	0.00653827	0.00517562	0.0185262	0.00895779	0.514143	0.0184445	0.0123719	0.00804427	0.00791283	0.00489714	0.00692156	0.00648554	0.00395142	0.05482	0.00509913	0.0218012	0.00533247	0.00710475	0.00594697	0.360842	0.00945111	0.0850689	0.0274793	0.0128174	0.103018	0.00834533	0.00784343	0.00699145	0.0249496	0.00968703	0.226773	0.00977658	0.00812251	0.0151802	0.0541288
TH1 AND TH2 CELL DIFFERENTIATION	0.115923	0.208133	0.0265803	0.28481	0.156459	0.979949	0.0847176	0.913708	0.778344	0.901836	0.44996	0.0242899	0.00517562	0.138864	0.423214	0.691111	0.854093	0.936857	0.0681927	0.0258827	0.00803028	0.00692156	0.0965152	0.00996339	0.064616	0.0340764	0.432374	0.00533247	0.0459027	0.0393425	0.180512	0.305603	0.17692	0.0253659	0.051403	0.418199	0.0286222	0.0128132	0.0306501	0.0264991	0.356396	0.0172815	0.0170632	0.0258572	0.98776	0.603331
TNF SIGNALING PATHWAY	0.108487	0.0523049	0.00970278	0.105268	0.0148704	1	0.00711776	0.412244	0.591912	0.943283	0.51773	0.00653827	0.00517562	0.0797881	0.311408	0.544689	0.0497846	0.0187659	0.00804427	0.00791283	0.00803028	0.00692156	0.0107003	0.0246263	0.0179144	0.00844064	0.0786274	0.00533247	0.00977789	0.102434	0.607942	0.0259136	0.00747771	0.0503581	0.0128174	0.856155	0.015039	0.00784343	0.110687	0.0386282	0.0139722	0.0212245	0.0497748	0.00867979	0.768921	0.806082
TOLL LIKE RECEPTOR SIGNALING PATHWAY	0.108487	0.0377298	0.0208224	0.027358	0.217391	1	0.00711776	0.0539237	0.147734	0.956124	0.430075	0.00653827	0.00517562	0.0185262	0.00895779	0.567137	0.0184445	0.0123719	0.00804427	0.00791283	0.00489714	0.00791378	0.00648554	0.00395142	0.0317997	0.00509913	0.0291271	0.00533247	0.0165193	0.025204	0.889345	0.0212245	0.0262185	0.054992	0.0128174	0.867934	0.0120775	0.0128132	0.0267604	0.0461266	0.0139722	0.0172815	0.0122463	0.0147035	0.783937	0.885424
TYPE I DIABETES MELLITUS	0.108487	0.0377298	0.00970278	0.245783	0.0832588	1	0.0314136	0.0194628	0.881968	0.995722	0.762602	0.0176751	0.0053019	0.0466894	0.0110208	0.814321	0.0184445	0.0608527	0.00841102	0.191897	0.0264711	0.00692156	0.0190232	0.0877221	0.989818	0.043325	0.0218012	0.00554002	0.00977789	0.0120584	0.997859	0.0154303	0.0968944	0.0422902	0.0128174	0.478797	0.0529511	0.0185746	0.0506452	0.0418814	0.0139722	0.185315	0.056464	0.00812251	0.0941353	0.241512
GLYCINE SERINE AND THREONINE METABOLISM	0.223618	0.0701421	0.0208224	0.027358	0.0482167	0.587494	0.0111254	0.120051	0.690988	0.439517	0.387147	0.0123374	0.00824926	0.0139334	0.0102987	0.417674	0.0497846	0.0123719	0.0109576	0.00791283	0.00860109	0.00791378	0.00888939	0.0140334	0.024076	0.0111475	0.0218012	0.0111734	0.00710475	0.0174911	0.815029	0.0183529	0.012605	0.0194477	0.0128174	0.0770552	0.00980392	0.0128132	0.0199128	0.0121212	0.0139722	0.0172815	0.0122463	0.00812251	0.355463	0.104805
CELL CYCLE	0.476054	0.0377298	0.00970278	0.027358	0.0148704	0.0297755	0.0128483	0.0194628	0.0832004	0.880928	0.292938	0.00653827	0.00517562	0.0185262	0.00895779	0.813842	0.0339142	0.0123719	0.00804427	0.00644033	0.00489714	0.35177	0.00648554	0.0116822	0.0256962	0.00509913	0.0218012	0.00533247	0.108302	0.00594697	0.605855	0.00945111	0.00747771	0.0128079	0.415242	0.0398073	0.0199262	0.00784343	0.00699145	0.0118519	0.00968703	0.0172815	0.0122463	0.00812251	0.0151802	0.0131187
CELLULAR SENESCENCE	0.283691	0.0523049	0.0323782	0.027358	0.0956192	0.0378324	0.00711776	0.499631	0.652271	0.570158	0.809304	0.00653827	0.0079819	0.0373865	0.0129496	0.544689	0.0900143	0.113064	0.0120035	0.00644033	0.00489714	0.0919842	0.00648554	0.00670983	0.0179144	0.00509913	0.0218012	0.00533247	0.00977789	0.00594697	0.511118	0.0487907	0.00747771	0.183584	0.853861	0.430231	0.0141373	0.0256284	0.0468688	0.293028	0.032313	0.0606886	0.151224	0.0139717	0.174527	0.0131187
ECM RECEPTOR INTERACTION	0.616693	0.144689	0.00970278	0.181243	0.0148704	0.0297755	0.0109401	0.0194628	0.985084	0.614207	0.858458	0.00653827	0.00517562	0.0139334	0.00895779	0.470752	0.0184445	0.0123719	0.00804427	0.00644033	0.00489714	0.00692156	0.00648554	0.00395142	0.0195344	0.00509913	0.0218012	0.00533247	0.00710475	0.00594697	0.0400664	0.00945111	0.00747771	0.0128079	0.250573	0.332395	0.00834533	0.00784343	0.00699145	0.0118519	0.00968703	0.0172815	0.00977658	0.00812251	0.0151802	0.0131187
FOCAL ADHESION	0.610032	0.129599	0.00970278	0.789251	0.0148704	0.0297755	0.00711776	0.347811	0.99696	0.901836	0.175314	0.00653827	0.00517562	0.0139334	0.00895779	0.45822	0.0184445	0.0123719	0.00804427	0.00644033	0.00489714	0.00692156	0.00648554	0.00395142	0.0179144	0.00509913	0.0218012	0.00533247	0.00710475	0.00594697	0.10627	0.00945111	0.00747771	0.0128079	0.226011	0.600111	0.00834533	0.00784343	0.00699145	0.0118519	0.00968703	0.0172815	0.00977658	0.00812251	0.0151802	0.0131187
HEPATITIS C	0.238026	0.0377298	0.0530624	0.027358	0.493779	0.828933	0.00711776	0.412244	0.302269	0.48372	0.844728	0.07666	0.162141	0.192142	0.249765	0.691111	0.332162	0.327723	0.17798	0.0716706	0.324638	0.0713454	0.0415623	0.00984855	0.0654757	0.0340764	0.483694	0.132559	0.0186745	0.587289	0.422988	0.278935	0.0125558	0.845625	0.838402	0.281232	0.834659	0.42675	0.694159	0.96715	0.743698	0.956425	0.986251	0.113353	0.0432559	0.83665
HIPPO SIGNALING PATHWAY	0.43157	0.975812	0.0323782	0.278001	0.0287724	0.452858	0.0151137	0.111736	0.863802	0.806318	0.615484	0.0249832	0.00517562	0.756905	0.0344278	0.448795	0.856203	0.914483	0.659482	0.00644033	0.00489714	0.00692156	0.00648554	0.00395142	0.0256962	0.0319285	0.155505	0.0246651	0.00710475	0.00594697	0.10627	0.00945111	0.00747771	0.0128079	0.896131	0.430231	0.0330169	0.0523076	0.0213918	0.0118519	0.00968703	0.0172815	0.00977658	0.0115863	0.147768	0.102427
JAK STAT SIGNALING PATHWAY	0.533807	0.832863	0.0530624	0.222526	0.481611	0.429737	0.0263884	0.419113	0.598062	0.995722	0.817718	0.0131389	0.00907445	0.0185262	0.0576705	0.691111	0.830457	0.12398	0.0286729	0.0115899	0.00803028	0.00692156	0.00888939	0.00395142	0.248892	0.0340764	0.266696	0.0105572	0.163677	0.00997332	0.110337	0.150457	0.0356535	0.115829	0.238783	0.335416	0.00834533	0.0220636	0.0487462	0.0572947	0.0957527	0.0230838	0.0196286	0.00867979	0.319686	0.695046
LEUKOCYTE TRANSENDOTHELIAL MIGRATION	0.340025	0.525862	0.0333312	0.466132	0.0889831	0.885486	0.00711776	0.278627	0.985084	0.901836	0.069916	0.00653827	0.00517562	0.0139334	0.00895779	0.495514	0.0184445	0.0123719	0.00804427	0.00644033	0.00489714	0.00692156	0.00648554	0.00395142	0.0426483	0.00509913	0.0270668	0.00533247	0.00710475	0.00594697	0.319444	0.00945111	0.00747771	0.0128079	0.0128174	1	0.00834533	0.00784343	0.00699145	0.0118519	0.00968703	0.0172815	0.00977658	0.00812251	0.129886	0.0131187
MICRORNAS IN CANCER	0.431387	0.0377298	0.00970278	0.027358	0.0482167	0.0869082	0.00711776	0.294441	0.457369	0.948596	0.591589	0.00653827	0.00517562	0.0185262	0.00895779	0.382427	0.0277962	0.0123719	0.00804427	0.00644033	0.00489714	0.00692156	0.00648554	0.00395142	0.0222792	0.00509913	0.0655314	0.00533247	0.00710475	0.00594697	0.948874	0.00945111	0.00747771	0.0194477	0.600543	0.871483	0.00834533	0.00784343	0.00699145	0.0118519	0.00968703	0.0172815	0.00977658	0.00812251	0.0151802	0.0131187
PHOSPHOLIPASE D SIGNALING PATHWAY	0.197584	1	0.0530624	0.151564	0.176565	0.320912	0.00711776	0.361698	0.591912	0.880928	0.0246446	0.00653827	0.00517562	0.0661534	0.00895779	0.745586	0.602038	0.101637	0.0512543	0.00644033	0.00489714	0.00791378	0.00648554	0.00395142	0.0567479	0.010913	0.282287	0.00533247	0.00710475	0.00594697	0.565509	0.0246212	0.0125558	0.0202597	0.051403	0.487085	0.00834533	0.00784343	0.00699145	0.0123281	0.0188996	0.0172815	0.00977658	0.00867979	0.108538	0.394094
PI3K AKT SIGNALING PATHWAY	0.69606	0.525862	0.00970278	0.381316	0.0148704	0.146098	0.00711776	0.467557	0.593356	0.950304	0.336531	0.00653827	0.00517562	0.0427968	0.00895779	0.445543	0.0277962	0.0123719	0.00804427	0.00644033	0.00489714	0.00692156	0.00648554	0.00395142	0.0179144	0.00509913	0.0218012	0.00533247	0.00710475	0.00594697	0.188949	0.00945111	0.00747771	0.0128079	0.354789	0.827942	0.00834533	0.00784343	0.00699145	0.0118519	0.00968703	0.0222381	0.00977658	0.00812251	0.0151802	0.0131187
PROTEOGLYCANS IN CANCER	0.270592	0.678664	0.00970278	0.35	0.0325077	0.45169	0.00711776	0.384205	0.50732	0.995722	0.0677377	0.00653827	0.00517562	0.0139334	0.00895779	0.691111	0.0277962	0.0187659	0.00804427	0.00644033	0.00489714	0.00692156	0.00648554	0.00395142	0.0179144	0.00509913	0.0218012	0.00799898	0.00710475	0.00594697	0.349572	0.0126559	0.00747771	0.0194477	0.354789	1	0.00834533	0.00784343	0.00699145	0.0118519	0.0139722	0.0172815	0.00977658	0.00812251	0.0151802	0.0131187
REGULATION OF ACTIN CYTOSKELETON	0.398892	0.25451	0.00970278	0.701863	0.0287724	0.11397	0.00711776	0.354797	0.985084	0.901836	0.128953	0.00653827	0.00517562	0.0139334	0.00895779	0.391351	0.0277962	0.0123719	0.00804427	0.00644033	0.00489714	0.00692156	0.00648554	0.00395142	0.0195344	0.00509913	0.0218012	0.00533247	0.00710475	0.00594697	0.167616	0.00945111	0.00747771	0.0128079	0.0128174	0.928942	0.00834533	0.00784343	0.00699145	0.0118519	0.00968703	0.0172815	0.00977658	0.00812251	0.0151802	0.0131187
RELAXIN SIGNALING PATHWAY	0.210024	0.372225	0.0285637	0.119737	0.0148704	0.45169	0.00711776	0.878732	0.886915	0.977259	0.519339	0.00653827	0.00517562	0.0492784	0.00895779	0.398284	0.0277962	0.0123719	0.00804427	0.00644033	0.00489714	0.00692156	0.00648554	0.00395142	0.0222792	0.00509913	0.0328878	0.00533247	0.00710475	0.00594697	0.448941	0.0171363	0.00747771	0.0128079	0.298073	1	0.00834533	0.00784343	0.00699145	0.0118519	0.0139722	0.0172815	0.00977658	0.00812251	0.0151802	0.0131187
T CELL RECEPTOR SIGNALING PATHWAY	0.329695	0.208133	0.138723	0.163551	0.161746	1	0.00711776	0.323938	0.991125	0.995722	0.0490998	0.0186496	0.00517562	0.199395	0.0603079	0.432249	0.0339142	0.123622	0.00804427	0.00791283	0.00489714	0.00692156	0.0107003	0.00395142	0.0606589	0.00509913	0.115698	0.00533247	0.00977789	0.0137768	0.888174	0.308694	0.0190476	0.0960016	0.102334	1	0.00980392	0.00784343	0.0498899	0.0875912	0.184991	0.0204832	0.0773371	0.0208892	0.886835	0.959902
TRANSCRIPTIONAL MISREGULATION IN CANCER	0.20311	0.242927	0.0143148	0.161412	0.356665	0.890685	0.00711776	0.363689	0.96859	0.901836	0.250524	0.00653827	0.00517562	0.0139334	0.00895779	0.0635602	0.0412913	0.0123719	0.00804427	0.00644033	0.00489714	0.00692156	0.00648554	0.00395142	0.0179144	0.00509913	0.0218012	0.00533247	0.00710475	0.00594697	0.360842	0.0126559	0.160016	0.0202542	0.0128174	1	0.00834533	0.00784343	0.0108828	0.0118519	0.0158779	0.0172815	0.00977658	0.00812251	0.023525	0.0235711
