# Supplementary material for: An unbiased ranking of murine dietary models based on their proximity to human metabolic dysfunction-associated steatotic liver disease (MASLD)
Source: Nat Metab. 2024 Jun 12;6(6):1178–96. doi: 10.1038/s42255-024-01043-6 (PMC11199145; doi:10.1038/s42255-024-01043-6)
Supplement: Supplementary file 7 — Processed data showing (1) the agreement between murine MASLD models and human data based on the list of significant DEGs and DRPs or the whole transcriptome and (2) corresponding P values of the hypergeometric test (one-sided) performed on the same comparison groups. [file 42255_2024_1043_MOESM7_ESM.xlsx]

## Sheet: % of agreement
	UCAM.VCU..Mild.vs.Control	UCAM.VCU..Moderate.vs.Mild	UCAM.VCU..Severe.vs.Mild	EPoS..Moderate.vs.Mild	EPoS..Severe.vs.Mild	DEGs__Early	DEGs__All	DEGs__Disease_progression	DRPs__Early	DRPs__All	DRPs__Disease_progression
OB-CHOW-8W	47.1	49.8	47.9	52.2	52.1	36.8	46.1	49.8	90	68.8	78.6
6J-HFD-F45-28W	50	49.5	52.9	50.7	54.5	50.4	63.3	52	92.3	100	100
6J-ALIOS-F45-24W	47.5	51.4	53.1	50.5	54.9	46.8	54.2	52	80	95	100
6N-SURWIT-F58-20W	47.8	40.3	42.5	37.3	40	28.5	25.3	16.9	78.6	57.1	20
6J-ALIOS-F45-FG-16W	41.7	47.2	43.5	49.6	46.8	22.6	16.9	11.1	55.6	18.2	66.7
6N-SURWIT-F58-FG-20W	46.9	43.7	43.3	44.5	44.4	36.8	34.1	19	92.9	81.8	66.7
6J-WD-C0.2-32W	49.8	48.4	51.2	48.9	54.2	61	71.4	73.3	75	100	100
MC4R-WD-C0.2-21W	50.1	50.6	53	53.1	59.4	77	90.2	86.1	90	100	100
6J-WD-C0.3-STZ-9W-HFD-5W	51.2	49.8	53.4	49.1	55.7	68.1	75.9	66	100	100	94.1
6J-AMLN-C2-36W	48.8	50.6	52.1	52.4	57.3	71.8	77.3	80	66.7	95.7	100
RZ-AMLNREP-C2-23W	43.7	46.1	45.7	46.7	45.3	38.8	39.7	33.5	81.8	90	72.7
6J-AMLN-C2-24W	47.2	54.1	52.3	54.2	55.7	47.5	50.5	47.9	90.9	95.7	93.8
6J-AMLNREP2-C2-24W	48	53.4	52.2	54.2	55.6	48.8	48	53.1	75	95.7	94.1
6J-AMLNREP3-C2-24W	49.3	54.9	55	55.2	59.6	61.9	66.1	66.7	80	100	94.1
OB-GAN-C2-12W	47.8	48.4	48.6	52.5	56.7	75.3	81.4	82.8	83.3	100	100
OB-GAN-C2-16W	47	47.9	47.9	53	56.4	75.7	77.1	81.4	73.3	100	100
OB-GAN-C2-23W	50.1	48.1	52.1	49.1	56.6	71.6	83.5	81.7	100	100	100
6NTAC-GAN-C2-RT42W	48	47.2	49.9	50.2	54.9	75.4	82.1	83.2	90.9	100	100
6NTAC-GAN-C2-TN42W	48.2	46.6	50.2	50.2	52.6	58.9	74.3	64.3	100	100	100
6N-WD-C0.2-FG-9W	49.3	42.3	45.3	45.1	45.3	34.4	46.3	34.1	86.7	82.6	100
6N-WD-C0.2-FG-29W	46.5	50.6	51	50.2	51	59.3	70.2	67.4	71.4	100	100
DIAM-WD-C0.2-FG-8W	50.8	50.9	53.5	51.6	54.8	48.3	64.1	59.2	100	100	100
DIAM-WD-C0.2-FG-24W	50.4	50.7	52.8	52.2	57.7	74.4	83.3	81	92.9	100	100
DIAM-WD-C0.2-FG-52W	50.2	50.6	50.3	53.9	57.2	53.5	70	58.5	71.4	100	100
6J-WD-C1.3-FG-CCL4-24W	51.1	53	56.3	53.8	58.8	67.3	81.4	80.6	78.6	100	100
6N-SURWIT-F59-C2-FG-30W	48.4	51.1	53.2	49	50.7	43	53.8	55.1	80	40	92.3
R-CDAA-4W	48.4	47.2	48.3	48.3	53.4	73.6	85.5	80.7	75	100	100
R-CDAA-8W	45.7	47	47.3	50.5	53.5	43.6	60	66.4	90	91.3	100
R-CDAA-12W	47.9	45.4	48.6	47	53.2	71.9	83.5	87.7	70	95.7	94.1
DB-MCD-4W	50.1	46.8	50.9	45.7	50.3	69.9	78.1	56.9	77.8	100	85.7
6J-MCD-5.5W	50.7	50.8	55.5	48.6	53.1	46.9	60.6	62.5	66.7	72.7	53.8
6J-CDAHFD-F45-6W	49.4	47.8	50.1	50.1	56.7	69	87.7	84.5	80	100	94.1
6J-CDAHFD-F45-8W	50.6	51.5	54.4	52	58.8	74.2	85.7	81.1	81.8	100	100
6J-CDAHFD-F45-12W	51	50.6	54.4	50.7	59.4	72.6	84.6	87.2	91.7	100	94.1
R-CDAA-C1-12W	48.1	45.5	48.5	46.6	53.6	75.8	90	89.7	77.8	100	94.1
R-CDAA-C2-4W	45.8	47.6	48.4	50.1	55.5	78.1	87.6	83.9	77.8	100	94.1
R-CDAA-C2-8W	46	44.8	45.1	47.6	52.7	78.7	82.5	83.1	87.5	91.3	94.1
R-CDAA-C2-12W	48.5	44.7	47.7	45.8	52.8	77.4	90	89	80	95.7	94.1
LDLR-CDHFHCD-F42-C1-8W	51.9	49	54.8	48.2	56	86.6	87	87.5	100	100	100
6J-CCl4-4W	51	50.1	54.2	49.7	56.5	62.6	73.9	81.6	72.7	77.3	93.8
6J-CCl4-6W	50.7	53.7	57	52.7	57.7	80.3	82.9	87.7	70	76.2	87.5

## Sheet: pvalues
	UCAM.VCU..Mild.vs.Control	UCAM.VCU..Moderate.vs.Mild	UCAM.VCU..Severe.vs.Mild	EPoS..Moderate.vs.Mild	EPoS..Severe.vs.Mild	DEGs__Early	DEGs__All	DEGs__Disease_progression	DRPs__Early	DRPs__All	DRPs__Disease_progression
OB-CHOW-8W	0.000292146	8.29063e-15	4.19809e-10	1.72753e-10	7.19752e-17	6.41524e-45	2.50199e-47	4.15373e-84	1.31996e-09	2.93347e-08	2.44456e-09
6J-HFD-F45-28W	5.59438e-24	4.74502e-17	1.16107e-49	1.59585e-18	4.44981e-56	8.1859e-68	7.10341e-77	2.59845e-96	2.32815e-11	3.15727e-16	1.02043e-14
6J-ALIOS-F45-24W	5.09202e-08	8.2483e-19	1.65559e-26	6.79821e-13	5.98794e-31	7.14181e-62	2.10459e-59	1.46429e-90	3.16791e-08	4.70969e-14	2.80843e-11
6N-SURWIT-F58-20W	3.07187e-10	0.974037	0.605283	0.727773	0.999987	7.1596e-34	1.08621e-22	1.05698e-24	2.44456e-09	9.52925e-05	0.0892857
6J-ALIOS-F45-FG-16W	0.192668	0.282211	0.986874	0.618736	0.99965	9.23668e-26	3.95123e-13	3.65063e-14	3.29859e-05	0.0357143	0.00194805
6N-SURWIT-F58-FG-20W	1.4545e-12	0.237479	0.0423421	0.0778791	0.863557	2.57617e-48	2.61811e-33	9.15328e-28	7.40775e-12	3.44514e-11	8.43372e-08
6J-WD-C0.2-32W	5.35955e-18	7.11211e-17	3.19979e-54	8.28329e-26	5.89446e-61	1.7814e-86	1.27617e-90	2.71563e-147	2.90392e-08	3.15727e-16	1.02043e-14
MC4R-WD-C0.2-21W	1.31011e-13	1.35477e-13	4.65692e-52	5.23862e-29	7.04789e-93	1.23343e-122	1.95022e-124	4.56886e-193	1.31996e-09	3.15727e-16	1.02043e-14
6J-WD-C0.3-STZ-9W-HFD-5W	3.32961e-22	2.14211e-09	1.40172e-31	1.30842e-16	9.09093e-34	4.54559e-104	6.22303e-98	2.39802e-130	2.80843e-11	4.66726e-16	4.08174e-13
6J-AMLN-C2-36W	1.94277e-16	1.01947e-24	3.85739e-65	2.52895e-32	3.74472e-87	1.53227e-104	3.51397e-99	2.82366e-168	3.4847e-07	1.07347e-14	1.02043e-14
RZ-AMLNREP-C2-23W	3.63518e-07	6.42545e-10	1.65686e-05	0.00127434	0.200494	1.10189e-45	1.11115e-35	5.62743e-50	7.2598e-09	1.31996e-09	1.16157e-07
6J-AMLN-C2-24W	5.77019e-05	2.03592e-30	5.91035e-24	6.12125e-17	2.28809e-40	3.27788e-58	7.08116e-54	1.97271e-82	3.08928e-10	1.07347e-14	9.84419e-13
6J-AMLNREP2-C2-24W	1.02406e-06	8.02848e-26	2.33921e-33	5.97275e-23	1.09931e-49	6.28398e-62	2.04715e-52	7.35414e-93	2.90392e-08	1.07347e-14	4.08174e-13
6J-AMLNREP3-C2-24W	2.60276e-10	4.56212e-41	3.40606e-53	3.12998e-29	7.13933e-87	8.91387e-86	6.15811e-81	5.46971e-128	3.16791e-08	3.15727e-16	4.08174e-13
OB-GAN-C2-12W	1.38457e-08	5.68475e-12	6.12273e-29	3.19455e-32	3.54749e-71	3.01897e-116	4.2039e-108	2.32593e-179	1.85357e-09	3.15727e-16	1.02043e-14
OB-GAN-C2-16W	2.61886e-05	7.42632e-12	7.11352e-25	2.3233e-29	4.51921e-67	4.0704e-116	2.76965e-98	1.99494e-174	9.16709e-09	3.15727e-16	1.02043e-14
OB-GAN-C2-23W	3.89204e-16	9.71192e-08	1.85372e-35	5.882e-27	1.66384e-70	1.63585e-106	4.28123e-113	7.84374e-178	2.80843e-11	3.15727e-16	1.02043e-14
6NTAC-GAN-C2-RT42W	2.93906e-19	9.71766e-16	1.128e-35	3.44334e-31	3.00611e-78	2.77545e-111	7.81255e-109	1.25961e-177	3.08928e-10	3.15727e-16	1.02043e-14
6NTAC-GAN-C2-TN42W	4.76479e-18	4.82182e-16	6.06218e-55	3.10357e-29	5.4131e-67	5.59591e-83	7.50833e-96	8.14971e-128	6.71582e-12	3.15727e-16	1.02043e-14
6N-WD-C0.2-FG-9W	3.4756e-07	0.714493	0.00729887	4.49955e-05	0.000318044	3.39656e-47	1.66826e-49	3.85454e-58	5.55581e-11	2.08522e-11	1.02043e-14
6N-WD-C0.2-FG-29W	1.10265e-11	2.53933e-21	1.86405e-39	1.14287e-19	7.63762e-51	2.29969e-83	8.36459e-85	2.72607e-128	2.81124e-08	3.15727e-16	1.02043e-14
DIAM-WD-C0.2-FG-8W	3.00562e-17	1.42031e-17	1.64326e-43	8.38966e-13	3.45186e-40	1.54009e-66	1.99512e-75	1.60558e-108	5.29125e-13	3.15727e-16	1.02043e-14
DIAM-WD-C0.2-FG-24W	9.16709e-12	4.35411e-12	4.91562e-56	1.73984e-25	4.30421e-72	1.2416e-116	3.18673e-112	2.19348e-172	7.40775e-12	3.15727e-16	1.02043e-14
DIAM-WD-C0.2-FG-52W	1.37949e-12	9.14e-15	1.19609e-29	3.51956e-20	1.23038e-44	7.80744e-77	2.06965e-87	2.98423e-110	2.81124e-08	3.15727e-16	1.02043e-14
6J-WD-C1.3-FG-CCL4-24W	1.89393e-12	3.04262e-30	7.26785e-86	6.34573e-33	4.14817e-114	3.60401e-100	4.2039e-108	1.83238e-172	2.44456e-09	3.15727e-16	1.02043e-14
6N-SURWIT-F59-C2-FG-30W	8.85803e-05	3.22573e-11	1.37439e-27	0.319361	0.00705623	1.27257e-50	8.75921e-58	2.37584e-101	3.16791e-08	0.00015415	2.32815e-11
R-CDAA-4W	9.78384e-20	2.0226e-09	1.32798e-34	1.02824e-23	2.96852e-65	9.54115e-109	9.91463e-114	3.05759e-169	2.90392e-08	3.15727e-16	1.02043e-14
R-CDAA-8W	6.4755e-08	2.92365e-16	7.25275e-26	4.016e-20	1.1702e-58	6.51444e-56	1.48943e-70	2.19021e-125	1.31996e-09	1.87857e-13	1.02043e-14
R-CDAA-12W	1.08773e-10	2.00782e-05	1.07982e-33	3.56452e-24	8.96829e-89	2.67168e-106	1.86699e-109	1.33745e-193	5.17426e-07	1.07347e-14	4.08174e-13
DB-MCD-4W	2.83465e-25	0.00271578	1.10686e-16	1.97275e-10	7.45087e-10	1.667e-98	1.68346e-92	2.63129e-104	1.55228e-07	7.42519e-16	1.6297e-10
6J-MCD-5.5W	4.49132e-12	1.0797e-09	1.39888e-37	3.21451e-07	1.56052e-21	6.40513e-63	5.95772e-71	2.28963e-116	4.08397e-05	1.16157e-07	7.39919e-06
6J-CDAHFD-F45-6W	4.71507e-07	3.05888e-05	3.95973e-24	1.01521e-24	2.12715e-72	4.10485e-104	9.78915e-121	5.73144e-186	3.16791e-08	3.15727e-16	4.08174e-13
6J-CDAHFD-F45-8W	2.97736e-19	6.24307e-14	1.81366e-56	1.27369e-25	2.51058e-76	6.4641e-116	7.26954e-120	1.07889e-173	7.2598e-09	3.15727e-16	1.02043e-14
6J-CDAHFD-F45-12W	7.93486e-16	2.40379e-10	8.8784e-49	1.04969e-29	2.77838e-79	6.94258e-112	6.43293e-120	3.39799e-197	8.05898e-11	3.15727e-16	4.08174e-13
R-CDAA-C1-12W	1.5251e-11	0.000203052	2.09394e-31	5.11255e-24	8.98477e-79	7.44941e-117	1.1374e-122	2.12406e-204	1.55228e-07	3.15727e-16	4.08174e-13
R-CDAA-C2-4W	9.66763e-11	1.98854e-12	1.20502e-31	3.89846e-20	3.33425e-65	2.01084e-114	1.67172e-114	1.20876e-180	1.55228e-07	3.15727e-16	4.08174e-13
R-CDAA-C2-8W	1.18276e-05	0.0124738	5.18802e-14	3.82947e-19	1.6492e-52	4.40329e-115	5.3082e-104	1.6881e-177	3.4495e-08	1.87857e-13	4.08174e-13
R-CDAA-C2-12W	4.70006e-15	0.00471146	3.93404e-24	3.28461e-22	8.27484e-71	4.90747e-121	1.1374e-122	2.71375e-199	3.16791e-08	1.07347e-14	4.08174e-13
LDLR-CDHFHCD-F42-C1-8W	4.109e-25	1.09345e-08	7.61394e-59	1.52498e-25	4.59657e-78	5.43578e-143	7.50501e-120	2.65044e-198	1.31996e-10	3.15727e-16	1.02043e-14
6J-CCl4-4W	5.12408e-18	3.97007e-12	4.9791e-59	1.52547e-22	1.26011e-82	1.83165e-94	3.78448e-96	1.29781e-174	1.16157e-07	2.68721e-10	9.84419e-13
6J-CCl4-6W	6.2774e-20	7.44564e-27	4.94824e-78	9.85927e-18	6.55462e-77	7.5894e-126	3.39795e-113	1.55764e-198	5.17426e-07	4.88584e-10	2.06728e-11
