# Supplementary material for: An unbiased ranking of murine dietary models based on their proximity to human metabolic dysfunction-associated steatotic liver disease (MASLD)
Source: Nat Metab. 2024 Jun 12;6(6):1178–96. doi: 10.1038/s42255-024-01043-6 (PMC11199145; doi:10.1038/s42255-024-01043-6)
Supplement: Supplementary file 8 — Processed data showing the results from the differential expression analysis (selection of statistically significant DEGs enriching statistically significant modulated pathways) and the data producing the Sankey plot connecting those genes with the respective pathways and the different stages of MASLD development/progression. The DEGs matrix includes all the rodent models and the human comparisons (3-plets showing Log2FC, P values, adjusted P values) and the Sankey plot matrix includes all the nodes that have been used and information on the links (connections) between these nodes. [file 42255_2024_1043_MOESM8_ESM.xlsx]

## Sheet: Log2FoldChanges
	UCAM/VCU: Mild vs Control	UCAM/VCU: Moderate vs Mild	UCAM/VCU: Severe vs Mild	EPoS: Moderate vs Mild	EPoS: Severe vs Mild	OB-CHOW-8W	6J-HFD-F45-28W	6J-ALIOS-F45-24W	6N-SURWIT-F58-20W	6J-ALIOS-F45-FG-16W	6N-SURWIT-F58-FG-20W	6J-WD-C0.2-32W	MC4R-WD-C0.2-21W	6J-WD-C0.3-STZ-9W-HFD-5W	6J-AMLN-C2-36W	RZ-AMLNREP-C2-23W	6J-AMLN-C2-24W	6J-AMLNREP2-C2-24W	6J-AMLNREP3-C2-24W	OB-GAN-C2-12W	OB-GAN-C2-16W	OB-GAN-C2-23W	6NTAC-GAN-C2-RT42W	6NTAC-GAN-C2-TN42W	6N-WD-C0.2-FG-9W	6N-WD-C0.2-FG-29W	DIAM-WD-C0.2-FG-8W	DIAM-WD-C0.2-FG-24W	DIAM-WD-C0.2-FG-52W	6J-WD-C1.3-FG-CCL4-24W	6N-SURWIT-F59-C2-FG-30W	R-CDAA-4W	R-CDAA-8W	R-CDAA-12W	DB-MCD-4W	6J-MCD-5.5W	6J-CDAHFD-F45-6W	6J-CDAHFD-F45-8W	6J-CDAHFD-F45-12W	R-CDAA-C1-12W	R-CDAA-C2-4W	R-CDAA-C2-8W	R-CDAA-C2-12W	LDLR-CDHFHCD-F42-C1-8W	6J-CCl4-4W	6J-CCl4-6W
SLC1A5	0.600033	-0.0103871	0.251991	-0.0236766	0.275348	-0.0457104	0.797058	0.483681	0.105713	-0.552095	-0.0925848	0.563354	1.83651	0.353702	1.02983	0.297594	-0.0714768	-0.140654	0.494095	2.2184	1.34041	1.04745	1.69613	1.97531	-0.0389602	0.194082	1.07804	1.99726	0.654895	1.35822	-0.605149	1.96879	1.29324	2.52967	1.66678	1.59441	2.36889	2.05675	2.24224	2.85158	1.88625	1.97046	2.92942	3.42377	1.3836	1.62276
PLCB3	0.600435	-0.0989129	-0.13878	-0.0260105	-0.102756	-0.392032	0.0983139	-0.252542	-0.0567264	-0.103388	-0.0336156	0.0939996	0.167821	-0.078303	-0.0322691	-0.05644	-0.0106579	0.114899	0.0614286	0.2128	0.275425	0.286988	0.218263	0.366944	0.094655	0.0394497	-0.310717	0.00209537	0.123599	-0.16534	-0.254987	0.121667	0.13657	0.207451	-0.27484	-0.6606	-0.257816	0.0928826	-0.0391038	0.285191	-0.109639	0.479606	0.464341	0.00635183	-0.0776346	-0.204691
TRADD	0.626565	-0.0251455	0.108313	0.0621092	0.0208714	-0.357051	0.110931	-0.0872352	0.278559	-0.504169	0.0755131	-0.133432	-0.0788821	0.147748	-0.198821	-0.214276	-0.424442	-0.377005	-0.35918	-0.265514	-0.449702	0.213418	-0.0562157	0.195104	0.0382785	-0.0827495	0.102388	0.0635433	-0.244975	-0.41118	0.0574881	0.32379	0.397506	0.18382	0.0274577	0.294161	0.0121123	0.127435	0.210315	0.354991	0.201578	0.356564	0.497997	0.227939	0.163164	-0.265232
ACOT2	0.761706	-0.00798326	-0.175718	0.0614879	-0.00484993	2.90634	0.970847	1.40418	-0.119911	0.307172	-0.170088	1.4514	1.56803	0.220229	0.77073	0.621313	0.539814	0.782356	0.410039	1.40151	1.7053	-0.893921	0.528213	0.67395	0.918409	1.10627	2.56006	2.6646	0.526275	1.84349	-0.161538	1.07115	1.16877	0.693513	0.950342	4.01818	2.70242	1.80612	-0.444757	0.573817	1.21316	0.599264	0.759012	1.91411	0.969463	-0.201252
HMOX1	0.826054	-0.181799	-0.242021	-0.0208626	-0.244231	0.695429	0.960853	0.756	-0.153136	-0.217559	0.331238	1.00783	1.28134	0.627791	0.498276	0.257886	0.909631	0.658249	1.3355	1.45934	1.33534	0.96542	1.42543	1.13338	0.531636	0.605002	0.205383	1.29388	-0.190462	1.16102	0.31888	0.776865	0.309281	0.0189219	1.77845	0.680796	2.26673	2.25527	1.43278	0.355859	0.605847	0.352398	0.633383	2.29911	0.598346	0.750719
HK3	0.860386	-0.114015	-0.0940572	0.118819	-0.0371374	-0.299043	1.28627	0.664904	0.304297	0.329102	0.641026	1.78806	1.76189	0.616091	1.48634	0.337189	1.27961	1.45729	2.68721	1.84353	2.07896	2.36736	2.83808	2.13821	0.0766576	0.223162	1.52932	2.325	0.7479	1.87229	-0.177616	1.83009	0.77846	1.31852	1.61411	0.149402	2.88208	2.58707	2.26224	2.02261	2.08629	1.74804	2.17372	2.53353	0.591218	0.602075
TCIRG1	0.878283	-0.121498	-0.140035	-0.109173	-0.151866	-0.465384	0.10476	-0.0832337	0.171021	-0.410649	-0.126984	0.430804	0.298794	0.12803	-0.147267	-0.122933	-0.256761	-0.207208	0.294499	0.724723	0.671434	1.09883	0.733092	0.725176	-0.0510978	0.263311	0.116696	0.572862	0.369272	0.262379	-0.378591	0.138452	-0.036299	-0.108837	0.428224	-0.122121	1.4126	1.62479	1.7428	0.00480424	-0.074828	0.300812	0.173293	1.27258	0.225088	0.254576
CYBB	0.895868	0.0310366	0.10359	0.278695	0.256188	0.478165	1.4482	0.81276	-0.221067	0.379502	0.67662	1.80787	2.94975	0.691189	2.21996	0.1915	1.39417	1.46984	2.55844	2.31981	2.8655	2.42919	2.83678	2.50878	0.127128	1.59317	1.42977	2.81783	1.30749	2.71731	0.337876	1.66409	1.06986	0.943543	1.23154	0.609297	2.82153	2.6042	2.22371	1.31069	2.22969	1.58301	1.31981	2.66749	0.958007	1.3647
ACOT1	1.65238	0.145384	0.0284581	-0.0379927	-0.0248111	1.24005	-0.808023	0.425811	-0.648432	0.569106	-0.647893	-0.603799	-1.54382	-0.712477	-0.574695	2.29663	-0.766092	-0.0711025	-1.45128	-1.70869	-1.26872	-2.52149	-1.6041	-0.902432	0.920322	0.337377	1.80762	0.482652	-0.350205	0.220193	-1.33142	6.65035	3.39928	6.48067	-1.76043	-0.0311892	0.444962	-1.24335	-3.18807	5.92402	6.37322	2.51195	6.58426	-1.27594	-0.494298	-2.73947
APOA4	2.11282	0.174257	0.189363	-0.286119	-0.118898	5.69004	2.42848	2.9542	3.7644	1.88642	3.63577	1.64639	5.97768	3.03388	3.22651	1.87792	2.47874	2.3078	2.5353	5.184	4.76363	0.253935	4.31096	3.25435	1.51441	1.60839	4.88247	3.61748	4.31994	2.89941	1.78818	-1.90427	-1.62604	-2.82916	-0.170745	3.1787	2.84315	1.47786	-0.622263	-3.64377	-2.5579	-3.17718	-3.81548	2.68761	2.63827	1.51162
MRAS	0.533203	0.368666	0.630566	0.357209	0.62264	0.352249	0.166604	-0.348991	0.177524	-0.122483	0.181295	0.159419	0.400796	0.5314	0.67834	0.800026	-0.283995	-0.772263	-0.641288	0.127013	0.191818	0.253269	0.022056	0.262958	0.0699899	-0.0362346	0.652245	0.955696	0.619336	-0.226931	0.063515	1.20264	0.562027	0.954804	-0.946876	-0.905074	-0.264061	0.222521	0.574544	0.982114	0.875224	0.756299	1.07072	-0.116454	-0.0995101	-0.409223
TLR7	0.322886	0.409667	0.802916	0.39143	0.873362	0.521477	1.32848	1.55027	-0.866559	0.0191285	0.590639	1.68968	2.43904	0.768561	2.4318	-0.159385	1.90519	2.08094	3.03199	2.57222	2.67052	2.26034	3.20973	2.82909	0.0716585	1.49409	1.51644	2.85835	1.15155	3.0977	0.017588	0.928853	0.595328	0.752445	0.72804	0.214121	2.44236	2.17059	1.92365	0.9633	1.56995	1.01398	0.901164	2.91822	1.45942	1.7363
CD48	0.731327	0.378086	0.833254	0.165199	0.452457	0.0711051	1.06544	1.47772	-0.337864	0.0113294	0.630259	1.65133	2.41652	0.634018	2.19607	-0.0997643	1.71037	1.47823	2.64797	1.4772	1.50789	2.08008	2.71527	2.54738	0.140478	1.07511	1.66411	3.01575	1.12771	2.41328	0.237652	0.70149	0.293758	0.786149	1.29558	0.721372	2.47896	2.4742	2.04776	0.869077	1.06462	0.332125	0.715282	3.24134	1.17232	1.57628
CXCL10	1.26562	0.705332	0.992134	0.495125	1.17735	-0.0152783	1.82078	1.47326	-0.0261609	-0.815534	-0.698749	1.7116	1.31668	1.0764	0.709556	-0.138957	1.55789	1.57327	2.25802	0.415617	0.456713	0.799688	1.46184	1.20734	0.185544	0.237619	3.28913	2.79629	0.598052	1.04876	0.300813	1.29425	0.57596	1.25821	2.52352	0.00621414	0.931213	1.76473	1.06446	0.76095	1.03802	-0.262328	0.501102	3.44478	-0.291065	0.250851
MMP9	1.15838	1.38612	1.11425	0.315855	1.0954	-0.212574	0.346239	0.16714	-0.639439	0.0261806	-0.414405	0.887185	1.74058	1.44591	-0.530497	-0.716092	-0.849987	-0.366793	0.704719	-0.176273	0.746388	1.8618	1.14092	0.170973	0.0767863	0.0343542	0.979389	1.90959	1.63399	1.92623	-1.66904	2.08844	1.16469	1.90455	0.890445	1.08504	1.27445	1.71255	0.363867	2.37805	2.08297	1.74872	2.92864	1.34352	0.505872	0.812299
COL3A1	0.415627	0.420313	1.13276	0.124797	0.758203	0.979048	2.03569	1.58606	0.0790592	-0.644967	-0.104557	2.27611	4.21063	0.844576	3.48649	0.496603	2.317	2.32506	3.10776	3.97665	3.53372	2.22367	3.35903	2.96236	0.409171	1.12374	2.95216	2.91814	2.67939	4.93385	1.0701	2.06784	1.35709	2.93822	-0.127673	0.335162	3.28966	3.33385	3.72327	3.2998	2.06642	2.12495	3.40685	4.2338	3.52819	4.12019
CXCR4	0.510088	0.497567	1.18874	0.237859	0.675569	0.484463	0.440991	0.635834	0.6873	0.435143	0.864641	1.83923	3.60358	1.04583	1.80119	0.439574	1.4935	0.8499	1.58342	2.78288	3.8207	2.86229	3.07565	3.93563	0.116895	0.887794	2.31411	3.04394	2.18617	2.89832	0.63379	2.58677	1.3761	1.80645	0.760636	1.89624	3.95968	3.06219	3.12922	2.07822	2.88795	1.80091	2.16006	3.56751	2.32156	2.49322
COL4A1	0.430971	0.371378	1.3415	0.228623	0.857666	0.985728	1.33098	0.309452	-0.00493101	-0.24634	0.213165	1.67135	2.33184	0.544237	1.70489	0.500982	0.84824	1.1317	1.4032	2.77879	2.69607	0.905529	1.78928	1.81981	0.286104	0.380733	0.991031	1.31422	1.34607	2.62165	0.963714	2.26656	1.56298	3.06797	0.941905	1.21071	2.05673	1.91183	1.81738	3.39034	2.02727	2.37654	3.49542	2.45011	1.85325	2.8424
TNFRSF12A	1.61503	0.603633	1.69009	0.872084	1.70958	1.58389	2.10696	1.21926	-0.00274288	-0.728322	-0.122361	1.22366	2.57828	-0.207533	1.07136	-0.116208	0.833131	0.728155	1.45949	2.45072	1.80416	0.921303	2.21227	2.08719	0.384825	0.672213	1.19331	1.22295	0.989819	1.87061	1.07869	2.37774	1.15556	2.70085	1.29775	2.25401	2.17132	1.74611	1.39207	2.94153	2.29141	1.1002	2.76548	3.25443	0.950828	2.28991
BUB1B	-0.211743	0.342838	0.432109	0.681028	1.15011	1.52019	0.707799	1.46186	0.148642	-0.605271	0.424624	1.83494	2.60076	0.923534	1.84088	0.0246924	1.53348	1.71217	2.63756	2.59145	3.05757	0.851643	2.45659	1.88334	0.0533235	0.181744	3.06334	2.90349	0.620651	3.91862	0.347673	2.09852	2.37092	3.31565	0.227897	0.682461	2.31393	2.30737	2.42678	2.9978	1.90377	2.30037	2.98665	3.60265	3.30021	4.87062
HMMR	0.00855123	0.577405	0.470122	0.304746	0.692703	2.65688	0.662803	3.95118	-0.223373	-0.896079	-0.104802	3.00698	4.11053	2.66258	2.90166	0.0390957	3.66934	3.87744	4.73987	3.7485	4.9819	0.391394	3.22119	3.39216	0.11112	0.318078	3.94358	3.21237	0.535965	7.03229	0.679004	1.93915	2.16209	3.14535	-1.3804	0.622434	2.69133	2.92355	3.84839	3.02089	2.04133	2.143	2.78592	4.61855	5.51931	6.59376
CAPN2	0.0694806	0.0990615	0.483129	0.327906	0.728062	0.162257	0.249822	0.309739	-0.19755	0.210895	-0.0813651	0.288474	0.655502	-0.0046783	0.55275	-0.196096	0.351631	0.342705	0.408222	0.553342	0.510018	-0.0586269	0.363514	0.428174	0.329944	0.240568	0.0695612	0.19136	0.229417	0.555162	-0.00400968	1.49537	1.00742	1.51259	-0.0153811	0.023583	-0.181289	0.209272	0.438565	1.62846	1.64705	1.23099	1.58325	0.0360662	-0.0184282	0.376027
CCNA2	0.402975	0.476759	0.614286	0.423868	0.875541	2.56319	0.89368	1.60186	-0.626395	-1.33344	-0.116734	1.84081	2.90119	1.5238	2.3144	0.0456787	1.2873	1.53968	2.45774	3.08366	3.20935	0.773843	2.51064	2.58376	0.108615	0.513951	0.911614	1.47375	0.392689	4.62912	-0.0893363	1.8493	2.27985	2.98065	0.00336718	0.55985	2.11819	2.53841	3.05908	2.99747	1.84076	2.11453	2.66523	3.86435	4.31027	5.34096
CCND1	0.216672	0.259564	0.630921	0.36167	0.607982	1.48174	1.32106	1.45946	0.258539	-0.424658	0.488948	1.30542	2.45284	1.12999	1.53242	-1.24104	0.00519929	0.452254	0.507343	2.14583	1.56436	1.46462	2.6275	2.71432	0.0730104	0.52498	1.50544	2.21046	0.106217	2.12154	0.519358	1.5337	1.08906	0.769887	0.423455	2.82088	2.57189	3.26787	2.50037	0.642793	1.17417	1.0079	0.578026	2.58853	2.06867	2.63342
COL4A5	0.644813	0.108603	0.64764	0.401386	0.686379	0.129051	0.537101	0.184733	0.231594	-0.654238	0.177748	1.74808	3.37338	0.366776	1.94963	1.02697	0.103804	0.232293	0.790391	4.16546	2.67121	2.54554	3.12498	3.58201	0.0823986	0.117208	0.387018	1.87221	1.0332	2.97213	0.396082	0.386446	0.0364129	0.669112	0.300408	1.37002	1.22096	2.03194	2.82044	0.942492	0.610937	0.4346	0.738195	2.5094	2.32243	3.0967
BCL11B	0.196658	0.321139	0.655987	0.256171	0.66424	0.0347601	0.618932	0.70315	1.65054	0.158371	0.539741	3.43798	1.21173	1.11568	0.917053	-1.37268	0.33802	-0.0976686	1.14018	0.959335	1.06361	2.88047	0.760757	1.2065	0.0307675	0.00171427	2.44827	2.382	1.02555	1.43678	-0.718374	0.371755	-0.234866	2.32825	1.16655	-0.101487	2.08229	1.34777	1.37245	2.13262	0.376045	0.749807	1.5194	3.07044	-0.773944	-1.56477
PDGFA	0.277316	0.298059	0.657109	0.397698	1.19621	0.452502	0.854435	0.385573	0.384203	-0.500902	0.184027	1.08299	1.41297	0.718898	0.928994	0.0889718	0.200944	0.21183	0.522143	1.10913	1.05076	0.580636	1.04759	0.873277	0.163	0.135887	0.955637	1.31212	1.0308	0.939609	0.943527	2.38946	1.19423	1.92164	0.673364	1.26067	1.65906	1.78092	1.72958	2.21251	2.22934	1.52465	2.34365	2.19931	0.948598	1.04478
ITGAX	0.027065	0.477813	0.673851	0.222868	0.60313	1.59009	2.10569	2.3474	0.448182	-0.81467	0.521538	3.05047	5.33107	1.0687	3.30512	0.335166	2.74792	2.66078	4.22688	6.12471	5.55601	2.91493	5.39672	4.33481	0.10339	1.11947	4.79515	4.69338	1.64054	4.87225	0.979003	3.19169	1.77823	3.40596	2.73736	2.24492	5.56127	5.93892	6.24685	3.81548	3.64402	2.6337	4.03691	5.29728	3.02203	2.99185
CDC7	0.302169	0.391275	0.765651	0.341199	0.684218	0.332027	-0.101835	1.82713	0.438437	-0.0634336	0.0949586	0.993694	1.73145	-0.104289	2.09301	-0.532927	1.30573	1.50021	2.47645	2.41794	1.84197	0.832738	1.64477	0.214775	0.0149066	0.0335711	1.46344	2.07508	0.917365	2.17722	-0.245284	1.59512	1.96492	3.2287	1.20661	0.982746	1.4451	1.84897	2.11545	3.24018	1.65446	2.53305	3.2556	2.5508	2.15401	3.27511
MYBL2	0.543108	0.519313	0.776554	0.350483	0.867131	1.33396	0.229701	-0.403908	0.282431	-0.615594	-0.56921	0.112194	0.759567	0.163739	0.508699	0.396413	-0.365547	-0.241268	0.0340428	2.28824	2.71548	0.425623	0.238566	1.01365	0.0402556	-0.0190785	-0.0889355	0.460918	-0.570824	1.93043	-1.65879	3.42687	1.59509	2.85813	-0.279295	-0.879818	1.67549	0.651581	0.969069	2.95105	3.5424	2.05823	3.21764	2.61462	0.75706	2.34861
CCNE1	0.88593	0.417572	0.788736	0.375369	0.644454	1.30138	1.12198	0.367478	-0.278879	-1.18193	0.244251	0.848833	1.30766	1.43528	0.264703	1.67804	-0.742375	-1.28797	-0.222106	2.09978	1.99513	0.755658	2.2102	1.42347	-0.0385015	0.178219	1.96404	1.56554	0.154895	1.28924	0.837053	1.44276	1.55749	1.84173	-0.348012	1.69691	1.07866	1.25774	0.463564	1.75475	1.56952	1.34346	1.72562	2.76602	1.44245	3.76224
FOS	0.3922	0.119135	0.800583	0.556214	0.695506	-0.782147	1.80634	0.653246	-3.34123	0.149265	-3.07658	2.25073	2.79193	0.00940517	-0.194566	0.0256283	1.69108	1.11753	1.31858	1.83093	1.00107	2.19303	1.13008	1.13176	0.131965	0.104427	1.20926	2.38047	0.856703	1.34726	-0.822918	0.137637	-0.278344	-0.0416026	1.46299	1.03028	2.38379	1.76842	1.64785	0.00441984	0.235104	-0.329717	-0.233962	2.90561	-0.00348688	0.623183
PTTG1	0.133821	0.547625	0.84969	0.151903	0.58827	-0.337011	-0.267863	0.258556	0.21493	0.0728824	-0.136681	-0.356	-0.575385	-0.134797	-0.428124	0.186848	-0.652117	-0.754145	-0.884061	-0.731412	-0.935935	-0.486011	-0.719082	-0.217256	-0.0676522	-0.227646	0.332552	-0.584119	-0.950656	-1.14974	0.0390597	2.03536	2.12689	3.43379	-0.270588	-0.0660805	-0.76918	-0.643289	-0.304076	3.32918	1.49582	1.74652	3.39152	-0.0576177	-0.369091	-0.625204
CDKN2A	0.152605	0.269565	0.955949	0.551397	1.47505	0.543007	1.68071	1.12651	0	-0.595778	0	1.12691	1.66743	3.59845	-0.316975	0	0.62628	0.977125	1.10243	-0.228012	1.23227	0.911873	0.916695	0.604535	0.0426399	-0.0262715	2.03703	4.74255	0.85251	1.55852	-0.699537	0	0	0	0.432673	0.041873	2.92283	1.69775	1.23417	3.11509	0	1.54186	3.01145	2.2928	1.67257	3.40085
SLC7A1	0.243407	0.402111	1.00622	0.333252	0.771293	1.05293	1.03242	1.1092	0.432874	-0.152045	0.637277	0.82008	2.99734	0.765644	2.02744	0.613128	0.647453	1.06418	1.63468	3.08803	3.2062	1.77347	2.31132	1.70572	0.0240788	0.201463	0.0381489	1.24008	0.539239	3.0552	-0.174163	0.35855	0.372151	1.82866	2.29408	1.94612	2.86287	2.18834	2.49718	2.12202	0.374371	0.848824	2.00801	2.40836	1.57862	2.3193
NKD2	0.075522	0.249843	1.03115	0.648937	1.17398	-0.396053	-0.283265	-0.187846	0.478875	-0.430723	0.428855	-0.800489	1.52647	-0.499921	1.01725	0.96586	-0.964011	-1.20513	-1.2258	1.60686	1.14045	2.45542	0.409204	0.512121	-0.0208529	-0.0991631	0.946591	1.53931	1.00704	2.62267	-0.279182	0.495783	0.235361	1.14412	-0.250264	-0.578715	0.968478	1.94558	1.62708	1.52244	0.582877	0.78832	1.69117	2.25084	1.3704	2.22767
GSN	0.143944	0.0967134	1.03772	0.580558	1.59317	-0.577843	0.721639	0.350133	0.650279	-0.930774	-0.0829001	0.405693	2.2346	0.414457	1.12058	0.0195605	0.447954	0.706868	0.873731	1.79704	1.62289	1.60675	1.57512	1.87274	0.11956	0.496742	1.0323	1.26686	0.670399	1.93959	0.788932	0.900652	0.01047	0.939382	1.6549	0.286731	1.81029	1.23902	1.94421	1.06846	1.28188	0.677416	1.1426	1.88522	0.782525	0.854742
BUB1	0.255182	0.6376	1.13191	0.578515	1.13004	3.29322	0.653227	3.46055	0.222559	-0.175831	0.84418	3.34068	3.18568	2.33946	3.21336	-0.0839613	3.5117	3.30106	4.64536	4.15766	3.54818	0.912268	3.46688	1.3104	0.0483946	0.1359	3.45401	2.64211	0.477464	6.08271	0.444031	1.56811	1.74786	1.98357	-0.373452	0.982986	2.85574	3.52391	3.54873	1.92984	1.73823	1.7577	1.61034	4.5896	5.50866	6.32519
CDC45	0.959007	0.582938	1.17952	0.414615	0.999715	1.43285	0.676528	0.785547	-0.152033	0.0466343	-0.017272	0.441502	-0.651384	0.358336	0.995282	0.570346	0.588752	0.657459	0.608665	0.393102	0.498322	-0.162648	-0.0293028	0.111219	0.0897505	0.0489439	1.53578	0.757208	0.471782	1.4194	-0.160019	0.9628	1.43271	1.10969	-0.765107	0.671855	0.631283	0.10083	-0.357132	1.35358	1.50599	1.34601	1.26112	0.603207	1.33219	3.21903
PLAU	0.464138	0.507854	1.26285	0.285419	0.874557	0.909784	1.49789	1.13357	0.693523	-0.430924	0.755085	1.71099	3.05887	0.98166	1.36847	0.260708	1.74917	1.41866	2.93621	3.09846	3.1587	1.99054	2.28312	2.08589	0.23689	0.681716	2.40422	3.79339	1.97775	2.85974	1.29399	1.66035	0.987757	1.61666	1.46034	1.04184	3.32807	3.24402	3.72315	1.97583	1.93967	1.41626	2.30281	3.67931	0.973802	2.8105
ICOS	0.382862	0.754392	1.27341	0.551416	1.2864	-0.167015	0.47572	0.884769	-0.239518	0.242884	0.169667	0.332908	0.983019	1.20751	0.562205	-0.100812	0.356665	0.67276	1.33801	0.499516	0.35908	0.902384	0.492085	0.764484	-0.0895921	0.106853	-0.111732	1.13404	0.0790402	-0.123683	-0.544023	1.02823	0.712984	0.396247	-0.173183	-1.16387	-0.522678	-0.0919683	-1.00001	0.511968	1.3852	1.08427	0.408074	1.59336	0.0973663	-0.314153
THBS1	0.0273961	0.340067	1.27491	0.35817	1.23284	1.21952	1.84781	0.949098	-1.24402	-0.72092	-0.456692	2.24956	4.38402	0.876813	2.22102	0.302334	2.64144	2.72304	3.1349	3.409	4.90642	1.70397	3.18051	2.27461	0.216172	0.572909	2.75243	2.75668	1.32729	4.40948	0.449502	1.67529	1.06669	2.21682	0.41478	0.863754	4.06539	3.17013	3.61029	2.4642	2.34989	1.62668	2.35643	3.16754	2.57921	4.40344
LEF1	-0.220565	0.551819	1.30507	0.174786	1.03537	-1.91032	0.747224	-0.172284	-0.206595	-0.237494	-0.0480093	0.0742866	0.427518	0.315392	-0.46853	0	-1.5984	-2.61255	-1.0717	-0.513297	2.18338	0.778473	-0.17986	-0.527812	-0.0108383	-0.0276066	1.36411	0.867995	0.282137	-1.03853	-1.70884	1.79489	0.768337	1.31034	2.06268	1.32307	0.876447	1.41579	0.626799	1.30857	1.80395	1.18853	1.45151	1.02268	0.825506	0.384728
IQGAP3	0.378969	0.745821	1.41818	0.577605	1.44209	2.74519	1.11884	2.93416	0.327666	-1.2156	0.240833	2.60856	3.16596	1.92396	2.59282	0.115989	2.40944	2.78459	3.39666	3.17256	5.15378	0.942166	2.68946	1.62833	0.0851152	0.0981158	2.10201	4.00878	0.931804	5.70601	0.55475	2.43428	2.23238	3.33111	-0.243589	1.29999	3.44163	4.06764	3.9064	3.29729	2.29414	2.53322	3.34764	4.45723	4.79299	5.70092
LAMC3	0.165978	0.594537	1.6844	0.183469	1.49588	0.0314677	0.554333	-0.031423	-0.0680037	-0.462118	-0.553965	0.908023	2.75839	-0.184393	1.4374	-0.334085	0.668202	0.70725	0.862854	2.98542	2.90361	2.38524	1.91231	2.76189	0.0375093	0.0907244	0.218017	1.53731	1.09239	2.91354	1.27901	1.06703	0.831156	2.91782	0.541753	1.33787	2.26539	1.89204	2.54523	2.69568	1.83011	2.06774	2.37154	2.64539	0.762698	1.13024
COL1A1	-0.0116403	0.632153	1.70018	0.256227	1.1057	1.58702	2.45451	0.799189	-0.146105	-1.71584	-0.649018	3.1323	4.83211	1.15104	3.89495	0.167105	2.48574	2.30655	3.20582	5.5261	5.23218	2.57519	4.67028	3.85764	0.267961	0.918309	3.80757	3.84243	2.666	6.34921	1.64879	3.99135	1.76257	4.80306	-0.463658	0.812235	3.86507	4.11345	4.67682	5.32358	3.63916	3.04807	5.52066	5.29226	4.58433	5.79836
THBS2	0.229791	0.742886	1.99745	0.219806	1.47764	0.629875	1.29224	0.914172	0.178297	-0.333914	0.276719	1.53253	3.29987	0.747096	2.48182	-0.177286	1.48491	1.78295	2.19531	2.81103	2.67522	2.51314	2.36641	2.86372	0.129857	0.686803	2.24113	2.15106	1.60004	3.42888	0.543224	1.90507	1.13479	2.4464	0.751508	0.813931	3.02257	2.40987	2.67789	2.72027	2.12115	2.03359	2.65326	3.03831	2.35076	2.29929
LUM	0.113696	0.673987	2.28517	0.227378	1.43263	-0.287388	1.99098	1.1286	-0.0904478	-0.824836	0.0249139	1.7019	3.72405	0.477708	2.08508	-0.373762	1.72965	1.65819	2.64405	2.81002	2.79612	2.88252	3.43262	3.71154	-0.0553727	1.51675	1.32376	1.68575	1.8714	4.31461	1.51075	2.23366	-0.0219308	1.6192	0.286609	1.44775	3.33547	3.20465	3.41101	1.83837	2.50934	1.28623	1.76325	3.55662	2.72429	3.20456
SPP1	-0.684322	0.772499	2.40561	0.469406	1.67673	0.490826	2.62695	1.10911	-0.101778	-0.149132	-0.598782	2.42719	4.23699	0.938097	2.63431	0.21274	1.41325	0.902459	2.47553	4.04827	3.19666	2.95231	3.18145	4.10264	0.406592	2.26106	1.17176	1.34806	2.5854	3.27064	1.87392	5.0544	2.54125	4.9391	0.256074	1.62551	2.33105	2.55289	3.68512	5.36128	5.12187	2.7484	5.0555	4.1982	1.32297	3.15006
GPC3	-0.430657	0.655072	2.44739	1.12509	2.04356	0.529529	-0.886426	-0.423303	-0.087294	-0.359357	-0.713785	0.180171	0.331966	1.32131	0.531743	0.868043	1.45535	1.03031	2.56165	2.07142	1.9942	-0.326433	0.549485	-0.120828	0.124081	0.0260425	0.551177	0.27359	-0.0688102	3.17096	0.958124	2.37436	1.42929	3.84545	0.787343	1.50809	-0.10777	-0.149086	0.333982	3.99276	2.62292	2.14	3.90768	2.45369	1.51107	2.30913
THY1	0.476922	0.700667	2.56635	0.408083	2.02417	-0.286232	0.37895	0.428162	0.769865	-0.498057	0.108958	0.276568	0.966882	0.767584	0.571076	-0.546622	-0.574194	-0.944088	0.0955634	0.274488	0.786006	1.67213	0.891884	1.84984	-0.0347383	-0.0420223	2.12407	2.01365	1.19728	1.10413	-0.016345	1.33937	0.894159	3.02601	1.1062	0.39793	1.06575	1.24242	1.472	2.70475	1.71275	0.853749	2.76183	2.07085	0.46	0.492454

## Sheet: pvalues
	UCAM/VCU: Mild vs Control	UCAM/VCU: Moderate vs Mild	UCAM/VCU: Severe vs Mild	EPoS: Moderate vs Mild	EPoS: Severe vs Mild	OB-CHOW-8W	6J-HFD-F45-28W	6J-ALIOS-F45-24W	6N-SURWIT-F58-20W	6J-ALIOS-F45-FG-16W	6N-SURWIT-F58-FG-20W	6J-WD-C0.2-32W	MC4R-WD-C0.2-21W	6J-WD-C0.3-STZ-9W-HFD-5W	6J-AMLN-C2-36W	RZ-AMLNREP-C2-23W	6J-AMLN-C2-24W	6J-AMLNREP2-C2-24W	6J-AMLNREP3-C2-24W	OB-GAN-C2-12W	OB-GAN-C2-16W	OB-GAN-C2-23W	6NTAC-GAN-C2-RT42W	6NTAC-GAN-C2-TN42W	6N-WD-C0.2-FG-9W	6N-WD-C0.2-FG-29W	DIAM-WD-C0.2-FG-8W	DIAM-WD-C0.2-FG-24W	DIAM-WD-C0.2-FG-52W	6J-WD-C1.3-FG-CCL4-24W	6N-SURWIT-F59-C2-FG-30W	R-CDAA-4W	R-CDAA-8W	R-CDAA-12W	DB-MCD-4W	6J-MCD-5.5W	6J-CDAHFD-F45-6W	6J-CDAHFD-F45-8W	6J-CDAHFD-F45-12W	R-CDAA-C1-12W	R-CDAA-C2-4W	R-CDAA-C2-8W	R-CDAA-C2-12W	LDLR-CDHFHCD-F42-C1-8W	6J-CCl4-4W	6J-CCl4-6W
SLC1A5	0.00163125	0.909382	0.0652	0.843441	0.0537627	0.866911	0.00722307	0.039637	0.658231	0.0608654	0.67871	0.0647519	1.88e-24	0.0141548	0.00021434	0.345813	0.786029	0.601664	0.043451	1.42e-16	1.71e-06	8.22e-14	2.68e-08	9.59e-07	0.35376	1.33e-05	0.0101652	2.77e-20	0.0288097	5.86e-09	0.0054316	1.93924e-14	0.000920493	1.05011e-21	1.08e-16	6.56e-13	2.96e-34	4.66e-39	1.08e-50	1.08773e-38	3.99434e-21	1.52485e-10	4.10186e-62	2.24e-56	2.54e-11	1.67e-28
PLCB3	0.000180919	0.0994962	0.0964818	0.712953	0.217881	0.00251551	0.479216	0.0027778	0.673132	0.469843	0.694336	0.303382	0.104848	0.0537237	0.776955	0.436742	0.911735	0.220274	0.533333	0.0693431	0.0424887	4.7e-05	0.0305136	0.153903	0.0416073	0.392063	0.0139485	0.980614	0.0964251	0.105093	0.00296996	0.289178	0.0906591	0.0347606	0.00134952	1.58e-14	0.000104635	0.0849505	0.71702	0.000987571	0.332697	6.69504e-11	2.82083e-06	0.947363	0.313113	1.35e-05
TRADD	0.000275655	0.693085	0.322769	0.474564	0.82426	0.00272673	0.531718	0.554076	0.0393297	0.000109709	0.40992	0.239193	0.58988	0.00282368	0.057015	0.0873163	0.00416957	0.00901436	0.0132598	0.0406413	6.1e-05	0.0177661	0.659712	0.271043	0.308667	0.0299649	0.422667	0.434728	0.00906914	0.00707282	0.512757	0.0362678	0.00786198	0.207377	0.745838	0.00867466	0.90775	0.114389	0.0197941	0.000606689	0.122851	0.0147201	1.96196e-06	0.029834	0.0308018	0.00113939
ACOT2	0.00270376	0.933697	0.214894	0.593124	0.97	2.74e-30	5.76e-05	1.41e-06	0.705608	0.278083	0.584026	1.44e-08	1.24e-14	0.41428	7.93e-05	8.36925e-07	0.0953009	0.0157903	0.162032	2.06e-08	6.29e-12	1.01e-09	0.0095417	0.00420231	1.62e-09	3.34e-12	6.47e-19	1.02e-26	0.0623094	4.17e-09	0.618431	2.73228e-09	5.4907e-05	0.013163	2.08e-06	3.95e-19	4.02e-05	0.0040437	0.648381	0.00681942	3.34532e-18	0.00242639	0.000505546	4.81e-10	9.3e-05	0.670299
HMOX1	0.00197164	0.127164	0.120141	0.860968	0.0751	2.12e-05	8.61e-05	0.00667313	0.558594	0.604538	0.0676548	3.38e-09	1.44e-23	8.13e-07	0.0133868	0.126393	0.0011658	0.0123188	4.5e-06	4.88e-20	2.76e-12	1.53e-10	1.5e-26	1.59e-14	1.74e-05	1.54e-06	0.523096	5.54e-10	0.641884	2.78e-05	0.220849	0.00011174	0.110364	0.90571	1.17e-39	0.186985	1.3e-38	1.08e-35	6.7e-33	0.0129244	5.31779e-07	0.0440251	1.50701e-09	1.16e-76	1.64e-06	1.79e-06
HK3	0.000449903	0.254078	0.471821	0.341634	0.789197	0.241228	0.00144808	0.00304653	0.258515	0.313125	0.00915259	3.78e-15	1.28e-31	4.83e-05	0.000423843	0.0284337	1.17e-05	3.23e-08	3.53e-17	1.19e-18	4.07e-13	2.24e-22	3e-51	9.72e-14	0.0673934	6.77e-07	0.000274438	7.71e-21	0.0219379	5.68e-14	0.356598	1.9281e-11	0.038073	2.87529e-10	2.15e-23	0.793436	3.46e-20	2.9e-26	7.98e-99	2.4197e-35	2.58162e-24	4.51546e-12	6.73694e-59	5.31e-53	0.0119171	0.0119028
TCIRG1	5.14e-07	0.0534	0.0962	0.382	0.298	0.000238385	0.571377	0.491533	0.234765	0.00211309	0.269503	0.000822727	0.000445969	0.050429	0.312439	0.134005	0.118814	0.169248	0.0986749	1.79e-07	9.87e-05	7.6e-46	4.65e-15	2.08e-11	0.302228	8.17e-07	0.572318	2.56e-05	0.00249858	0.0772516	0.000423495	0.199977	0.743248	0.260219	1.56e-08	0.54034	1.92e-67	4.34e-50	1.88e-39	0.955331	0.517828	0.00157056	0.0196723	6.06e-34	0.000814654	7.71e-05
CYBB	0.00257832	0.797117	0.55452	0.0879555	0.189582	0.0371429	2.08e-08	0.00550327	0.458139	0.29003	0.0079914	7.87e-09	3.04e-44	1.36e-07	4.38e-17	0.0109257	0.000149385	4.67e-05	2.73e-11	9.69e-31	3.98e-27	1.44e-37	7.47e-66	7.31e-30	0.363383	1.12e-18	0.00318926	2.86e-32	3.38e-05	1.29e-14	0.156265	1.30611e-21	0.000547136	2.85013e-11	5.65e-15	0.239882	2.06e-39	1.61e-34	3.19e-35	2.15084e-24	1.73577e-83	2.21688e-15	2.99047e-22	8.71e-125	7.07e-05	8.65e-17
ACOT1	9.35e-06	0.489158	0.913646	0.774855	0.878175	2.32e-08	0.00108078	0.247666	0.0328839	0.168073	0.0797206	0.00063729	5.2e-14	0.0071676	0.00407747	0.00376143	0.0682569	0.868671	0.000653738	8.7e-17	2.66e-08	3.47e-34	5.8e-11	2.95e-05	8.06e-12	0.0046345	5.18e-12	0.337172	0.242925	0.608293	0.00729795	4.92041e-19	0.00187765	6.69554e-14	2.68e-06	0.913583	0.535785	0.0348754	0.000243283	1.32562e-20	8.80383e-24	0.00519976	1.08464e-31	1.56e-12	0.0738638	1e-07
APOA4	0.00246523	0.563	0.633	0.447063	0.757139	2.37e-61	2.16e-06	2.88e-12	1.35e-73	0.000475077	4e-87	1.91e-06	1.11e-114	1.84e-73	2.8e-06	3.042e-48	7.67e-06	3.09e-05	4.95e-06	1.83e-91	4.62e-92	0.15988	3.35e-80	2.3e-20	2.11e-14	1.7e-15	1.13e-19	1.71e-13	3.31e-59	1.97e-07	1.79e-05	4.78974e-05	0.00676246	8.7576e-09	0.218637	6.12e-44	0.000344572	0.0109041	0.30007	3.56023e-172	5.86949e-37	9.23315e-09	2.34253e-299	2.84e-62	9.4e-27	0.00381065
MRAS	0.0393438	0.00112859	2.99e-06	0.000730696	5.47e-08	0.0709007	0.36175	0.136609	0.470566	0.605753	0.225382	0.268477	0.0178461	1.2e-05	3.86e-05	1.05094e-08	0.301017	0.00664862	0.0194975	0.558479	0.487199	0.0166571	0.873881	0.308842	0.0311003	0.260666	0.00929181	4.69e-13	1.7e-06	0.409857	0.679717	7.4171e-08	0.0124895	7.49033e-08	1.17e-15	0.000811848	0.173937	0.0876057	0.00960019	4.29713e-12	5.42683e-07	2.87064e-10	6.79921e-12	0.462288	0.427654	0.00574525
TLR7	0.0472507	0.000369806	8.31e-06	0.0134245	8.75e-06	0.120196	9.4e-05	7.24e-06	0.0363632	0.963703	0.106603	1.06e-09	4.47e-24	8.35e-06	3.69e-07	0.466211	3.04e-07	2.52e-08	2.12e-15	8e-21	2.51e-32	1.23e-24	5.53e-48	1.11e-15	0.518954	1.52e-22	0.00360233	5.77e-22	0.0011977	8.7e-18	0.955183	6.13109e-09	0.00107323	0.000411949	0.000412969	0.544762	6.75e-62	2.1e-14	2.52e-24	1.23723e-07	8.67941e-20	3.84945e-13	9.80799e-06	2.08e-37	7.09e-06	4.29e-42
CD48	0.00885018	0.00124505	5.34e-07	0.15726	0.00565846	0.782611	0.000823653	3.39e-07	0.248044	0.974899	0.00570406	1.37e-10	7.52e-27	1.22e-06	5.13e-16	0.371339	2.23e-06	2.83e-05	1.54e-13	1.48e-11	5.49e-11	8.75e-35	3.37e-30	3.72e-12	0.160062	1.67e-17	0.00016104	1.93e-20	0.00302272	2.93e-13	0.341776	5.91346e-08	0.0253488	1.54022e-06	6.17e-11	0.0912244	1.47e-34	5.01e-32	2.45e-38	6.35281e-10	5.45072e-20	0.000286155	7.08024e-06	4.97e-67	1.5e-08	9.06e-22
CXCL10	0.0282242	0.00117	0.000385483	0.0173453	1.65e-07	0.977326	6.75e-08	6.69e-05	0.934361	0.222802	0.0105738	1.38e-08	4.94e-06	2.59e-10	0.148274	0.680378	1.05e-06	2e-06	1.21e-12	0.20616	0.142969	0.0377779	9.39e-08	0.000120591	0.00641877	0.000593084	3.91e-10	6.65e-32	0.0449185	0.00105341	0.149922	4.98861e-06	0.224689	1.53486e-06	5.21e-12	0.993707	0.00183317	9.62e-27	0.000194328	0.00145857	0.00485335	0.592006	0.0451601	4.86e-23	0.230143	0.255295
MMP9	0.0483453	3.65e-07	0.000149392	0.291	0.00087	0.605608	0.479136	0.745949	0.268579	0.969629	0.360027	0.0189332	3.39e-07	1.29e-08	0.21951	0.234726	0.121469	0.498422	0.186952	0.665716	0.00996302	3.91e-06	0.0076654	0.828708	0.117147	0.481793	0.112217	0.0012939	0.00303181	0.000150878	4.55e-05	3.25411e-08	0.019094	1.41879e-07	0.00323984	0.0540621	3.41e-08	1.1e-08	0.213793	4.48096e-13	2.06619e-16	7.18521e-05	3.05677e-21	9.59e-06	0.110566	0.00117492
COL3A1	0.0201068	0.000173777	3.76e-10	0.233219	1.19e-08	0.00466	1.43e-06	4.67e-10	0.722503	0.384113	0.555156	3.79e-14	1.11e-177	0.000532786	1.42e-17	0.0004841	5.33e-12	8.28e-12	3.09e-24	1.6e-62	2.1e-55	4.29e-33	2.61e-42	1.35e-43	8.81e-05	1.96e-18	1.83e-11	2.28e-14	5.25e-09	6.64e-61	4.85e-09	5.55718e-20	0.0017919	5.75653e-59	0.694663	0.479052	2.03e-29	1.5e-38	3.95e-100	7.26372e-137	4.93148e-61	1.01219e-12	1.29126e-230	4.28e-64	7.95e-18	1.16e-87
CXCR4	0.0470636	0.000324518	1.99e-08	0.0682089	7.4e-06	0.307926	0.295347	0.179406	0.17329	0.588265	0.0425247	5.96e-08	1.21e-56	5.68e-05	3.71e-07	0.0511753	0.00596844	0.15495	0.00366794	3.25e-05	1.76e-38	2.75e-31	7.38e-27	6.44e-25	0.226818	2.44e-14	0.00193303	1.28e-27	2.4e-05	1.11e-07	0.0242579	1.0958e-34	0.00062849	2.05368e-14	0.00308488	0.000108853	2.53e-44	5.44e-30	1.69e-51	5.56603e-45	1.26005e-36	6.04664e-11	4.1406e-39	7.81e-54	9.7e-16	3.5e-22
COL4A1	0.0264699	0.000299582	1.57e-08	0.0996	3.93e-08	5.28e-06	9.28e-07	0.146725	0.981551	0.58175	0.275005	1.43e-23	6.09e-83	5.21e-10	1.7e-15	2.80786e-05	0.00172957	6.74e-05	4.4e-07	2.99e-112	1.87e-20	3.94e-10	3.05e-34	1.45e-30	5.28e-09	3.36e-13	4.5e-05	6.94e-10	1.19e-11	1.05e-22	1.55e-09	3.7574e-18	0.00131613	3.14241e-57	6.41e-10	9.56e-10	1.01e-64	1.74e-28	1.62e-33	2.5752e-104	3.80878e-30	2.02427e-13	1.18923e-175	3.86e-97	2.26e-10	1.56e-204
TNFRSF12A	0.00302742	0.00366613	1.84e-08	6.54e-06	2.21e-14	6.86e-16	2.23e-06	2.96e-06	0.990188	0.181437	0.461728	3.13e-07	3.31e-72	0.0425995	1.68e-06	0.667572	0.00425029	0.0126982	7.84e-12	2.6e-46	2.33e-14	5.8e-06	2.99e-35	3.51e-21	0.00356929	1.27e-06	0.000832762	2.79e-09	1.86e-07	1.96e-12	3.11e-08	1.02732e-16	0.0025472	1.30599e-26	2.03e-06	7.86e-07	5.12e-31	8.57e-25	2.76e-14	2.40732e-56	3.62779e-27	1.20401e-05	5.20741e-59	5.08e-89	0.000182591	1.37e-46
BUB1B	0.406418	0.0146154	0.00958414	0.00291692	2.61e-06	0.000369138	0.087973	8.53e-05	0.719621	0.27607	0.197763	1.72e-08	7.3e-23	9.37e-05	2.45e-09	0.95002	0.000442518	7.54e-06	3.15e-13	3.86e-20	3.1e-20	0.000122038	1.54e-10	0.0013404	0.125111	1.08e-06	9.96e-06	2.76e-08	0.336201	1.35e-27	0.238558	5.26125e-14	0.000178416	1.12151e-29	0.294221	0.0399176	2.12e-17	3.06e-17	3.83e-26	4.11827e-30	2.50423e-17	1.52437e-08	1.63232e-37	2.23e-37	1.92e-13	3.54e-141
HMMR	0.982958	0.00164095	0.021556	0.0700681	0.0002806	2.31e-08	0.300372	8.39e-08	0.75196	0.35496	0.841874	3.24e-10	1.71e-23	2.09e-10	1.81e-14	0.922331	1.92e-05	7.76e-07	2.8e-10	1.33e-15	7.74e-28	0.271899	7.42e-12	1.62e-06	0.0744308	1.68e-06	4.68e-06	1.3e-07	0.423555	3.51e-24	0.16034	5.19944e-09	0.000287545	1.32952e-28	8.07e-06	0.204682	9.92e-15	2.95e-09	2.57e-31	3.04293e-32	1.70713e-14	1.31814e-09	1.59772e-41	1.67e-37	2.65e-13	1.2e-140
CAPN2	0.704837	0.194484	1.14e-05	0.000367	9.73e-19	0.293715	0.00485661	0.0107762	0.245961	0.0368939	0.483582	0.000876209	1.8e-12	0.931189	1.25e-12	0.000842305	0.0150266	0.0169291	0.00373543	3.89e-13	1.25e-05	0.447944	6.59e-10	1.23e-06	1.93e-06	0.000354006	0.530458	0.0269549	0.00230112	0.000267316	0.955321	3.3622e-17	0.000403781	2.29121e-24	0.797396	0.786006	0.101834	0.0331048	1.61e-07	4.72948e-70	4.36495e-68	1.69518e-11	1.60319e-54	0.635013	0.831046	2.13e-06
CCNA2	0.0806861	0.00176771	0.000104361	0.00983844	2.82e-06	5.27e-10	0.0674362	0.000100231	0.094905	0.0718682	0.685961	1.22e-08	2.79e-23	2.42e-09	5.48e-14	0.919748	0.0016161	6.68e-06	1.03e-13	4.91e-29	2.82e-16	0.00658032	1.16e-14	1.18e-07	0.103201	1.86e-11	0.0435106	6e-09	0.359202	2e-42	0.747635	1.858e-11	8.25189e-05	4.37199e-27	0.987162	0.118144	9.01e-17	1.89e-13	4.16e-40	1.74169e-29	1.67067e-15	5.61652e-10	1.0632e-39	6.21e-56	3.81e-15	1.37e-164
CCND1	0.429639	0.0112954	7.96e-06	0.000539638	1.54e-07	5.93e-05	0.000591061	3.83e-07	0.402365	0.463307	0.0816421	2.74e-16	1.28e-53	6.13e-06	6.45e-14	7.80035e-13	0.988979	0.158377	0.104736	2.72e-30	3.37e-20	2.24e-13	5.19e-25	3.12e-109	0.406581	5.42e-08	2.04e-06	1.55e-19	0.779918	2.66e-11	0.00800149	9.52825e-25	3.24209e-05	4.05821e-05	0.135845	1.23e-17	1.4e-23	6.76e-90	2.75e-21	9.26482e-07	3.07729e-22	1.57855e-10	4.4626e-06	1.66e-138	7.05e-14	4.1e-42
COL4A5	0.109657	0.53599	0.00164	0.0221	0.000219855	0.468022	0.225095	0.687643	0.510002	0.197292	0.556781	4.43e-06	1.4e-46	0.0441559	9.69e-08	1.65057e-11	0.859229	0.673199	0.152628	8.01e-17	8.44e-32	2.5e-25	5.45e-22	8.71e-28	0.0335257	0.00292108	0.303042	4.44e-06	0.0066196	2.72e-08	0.0887955	0.00133122	0.856124	0.00193591	0.0124925	1.85e-13	0.000156648	5.49e-10	1.27e-44	4.54015e-07	1.27101e-06	0.00104996	2.97813e-06	1.04e-29	8.75e-14	7.17e-54
BCL11B	0.464858	0.0129934	3.63e-05	0.127799	0.000970765	0.968438	0.382908	0.267393	0.0318407	0.843489	0.494808	0.000506498	0.0229072	0.00756779	0.0790097	0.0373296	0.641867	0.883205	0.0807568	0.156627	0.189072	1.71e-08	0.154231	0.252337	0.420086	0.96419	0.0207205	0.000844751	0.0606196	0.0522317	0.293247	0.536721	0.738662	0.000385175	0.0503588	0.836312	6.38e-05	0.000339868	9.56e-05	0.000285497	0.515261	0.160929	0.0173369	0.000387322	0.140816	0.00749581
PDGFA	0.44147	0.0285	0.000992605	0.0115	9.57e-10	0.0707807	4.05e-06	0.0497307	0.0307599	0.109174	0.157391	4.61e-09	8.4e-18	4.29e-17	2.68e-11	0.709386	0.398818	0.400868	0.024283	9.38e-10	8.63e-10	5.02e-06	4.19e-15	1.43e-06	0.000149314	0.00139977	2.48e-07	2.31e-17	1.43e-07	0.000175047	1.53e-11	2.60192e-19	0.00117728	2.19374e-20	1.46e-07	4.31e-16	5.4e-34	1.2e-38	9.12e-39	6.27913e-66	7.41294e-35	2.0516e-09	1.33983e-68	2.23e-82	7.33e-09	1.33e-14
ITGAX	0.89927	8.73e-06	2.15e-07	0.132445	8.12e-05	9.05e-06	3.05e-05	2.86e-10	0.293331	0.31136	0.167906	4.37e-14	2.58e-97	1.24e-05	2.55e-08	0.140679	4.47e-10	4.96e-08	1.03e-23	1.62e-106	3.54e-49	4.72e-19	1.54e-35	1.89e-62	0.257663	2.25e-20	2.95e-08	3.76e-24	0.000454437	9.94e-36	1.26e-05	3.42912e-32	0.0010046	3.88169e-26	3.92e-12	0.012949	4.49e-51	2.07e-297	9.41e-210	1.17261e-47	6.41163e-54	3.73889e-12	1.08138e-34	1.04e-131	1.3e-14	1.91e-25
CDC7	0.368468	0.00438009	6.8e-05	0.0526416	0.000194415	0.717796	0.811879	0.00238404	0.520512	0.93443	0.891167	0.0210485	7.29e-05	0.780104	0.0594657	0.498999	0.0673776	0.027056	0.000129397	0.00014466	0.000822509	0.0200788	0.0219377	0.882146	0.624777	0.273317	0.0589039	7.98e-06	0.0654969	0.00166304	0.337732	0.000116703	0.000240323	2.92646e-09	0.000215272	0.00926949	0.000142954	2.33e-07	1.61e-09	6.42412e-16	7.50869e-07	2.31573e-10	2.1181e-15	3.9e-06	3.87e-05	2.42e-54
MYBL2	0.382556	0.0224404	0.00621355	0.10147	0.000106683	0.178803	0.624446	0.43021	0.69624	0.305404	0.484668	0.786011	0.0476754	0.497421	0.560951	0.376844	0.502705	0.61878	0.948784	0.000560482	0.000312761	0.326347	0.751712	0.456074	0.298185	0.621978	0.851687	0.183106	0.143369	0.000114346	1.18e-09	4.39795e-16	0.0273443	1.90925e-13	0.438865	0.0770692	0.000388594	0.207981	0.00979921	3.05445e-18	7.64773e-23	1.08739e-07	1.76162e-25	1.52e-06	0.0361786	4.26e-10
CCNE1	0.123433	0.0359287	0.00501377	0.0201042	0.000165064	0.0154858	0.00165672	0.321375	0.54746	0.00638425	0.541087	0.00250219	5.61e-06	4.78e-12	0.375882	0.000231569	0.0934649	0.00171091	0.576851	1.95e-10	4.45e-11	6.2e-06	5.49e-10	0.0208372	0.343739	3.25e-05	7.09e-15	5.5e-06	0.679262	0.00382954	0.027099	2.16445e-09	0.000586591	3.53026e-08	0.0105023	4.65e-14	9.51e-06	7.27e-06	0.295334	5.68217e-13	1.61349e-10	8.77208e-07	3.06276e-13	2e-12	0.0148305	1.58e-73
FOS	0.28897	0.429454	0.00169099	0.0383	0.0027	0.158465	4.94e-06	0.113503	0.00530395	0.7084	0.00239814	6.22e-10	1.98e-26	0.982581	0.629132	0.960171	0.000756605	0.0219919	0.00405257	0.0523094	0.0116337	3.41e-26	0.0594677	0.0182281	0.00594097	0.0285228	0.0393001	8.84e-17	0.0693798	0.00512226	0.0445844	0.80273	0.731343	0.91782	0.00196943	0.0487453	5.46e-07	3.87e-17	1.75e-14	0.989061	0.591184	0.637791	0.426575	8.08e-33	0.992988	0.191541
PTTG1	0.746797	0.00379802	0.00229148	0.33	0.000560635	0.00459328	0.00689447	0.152075	0.149311	0.503152	0.280433	0.00128292	1.43e-08	0.00555783	7.31e-05	0.782597	0.00532601	0.00117148	0.000184461	2.54e-10	4.19e-11	1.35e-08	3.23e-13	0.0924168	0.111433	6.27e-07	0.553461	0.191815	0.111075	1.54e-06	0.628211	6.99939e-18	0.000263956	4.2672e-28	0.00579015	0.48254	1.43e-16	9.87e-09	0.00559638	2.23888e-24	4.62031e-11	1.34629e-08	3.90349e-38	0.568192	6.67e-07	1.76e-25
CDKN2A	0.757499	0.224056	0.00636191	0.0445	1.53e-08	0.725704	0.187278	0.201624	1	0.616514	1	0.362586	0.030216	9.42e-09	0.684031	1	0.554707	0.352022	0.335425	0.81517	0.141869	0.0889921	0.260749	0.728821	0.269278	0.4962	0.213394	4.38e-13	0.158079	0.123263	0.0409991	1	1	1	0.644774	0.95542	2.96e-06	0.00180401	0.0145938	0.000940412	1	0.213911	0.00271404	0.00780978	0.015902	2.53e-10
SLC7A1	0.600336	0.0208293	8.79e-05	0.0397149	1.91e-05	0.00040281	0.00865423	0.00140245	0.305504	0.795959	0.0738408	0.00115513	3.93e-31	0.000881571	6.57e-15	0.157513	0.119956	0.00924157	3.01e-05	4.47e-23	1.17e-20	3.56e-16	3.63e-16	8.83e-05	0.481756	7.81e-08	0.938686	0.000143564	0.136357	6.18e-18	0.585571	0.342955	0.287123	6.56712e-08	2.53e-05	0.000211521	3.31e-28	1.08e-26	3.32e-22	7.29015e-08	0.367797	0.00184185	1.98153e-07	1.51e-27	1.39e-07	1.97e-31
NKD2	0.882	0.225361	1.43e-05	0.00121851	6.29e-06	0.670496	0.60842	0.757426	0.559377	0.547649	0.519843	0.0755261	2.75e-05	0.196577	0.0341976	1.96035e-05	0.158164	0.0791892	0.0634672	0.0547122	0.135533	9.1e-05	0.423647	0.629889	0.596735	0.0136841	0.237206	0.0028489	0.0791536	1.26e-05	0.463184	0.047108	0.451709	5.67448e-07	0.573403	0.21838	0.0138467	0.000301901	5.06e-05	8.22179e-12	0.0259385	0.00118689	7.66284e-24	2.03e-06	0.00573243	2.54e-13
GSN	0.680567	0.46258	2.02e-08	0.000591147	2.66e-17	0.0140482	9.31e-05	0.13445	0.0346233	0.0264097	0.735297	0.21498	1.41e-33	0.00055234	1.23e-05	0.904654	0.171292	0.0300929	0.00461541	3.75e-12	3.22e-22	1.12e-17	2.1e-18	2.01e-23	0.069567	3.81e-11	0.00181911	4.67e-07	0.00739946	2.77e-09	0.000379328	6.70704e-12	0.962813	0.00233715	3.23e-27	0.296635	1.6e-18	5.22e-09	3.34e-35	1.2506e-05	1.00488e-15	1.71666e-07	3.36784e-06	1.66e-47	1.46e-07	8.94e-10
BUB1	0.564394	0.000717667	2.81e-06	0.0017463	4.6e-07	4.69e-06	0.268748	1.31e-07	0.825466	0.880846	0.258569	1.75e-07	1.39e-09	1.12e-11	0.000392398	0.691291	2.48e-07	2.25e-07	7.5e-17	3.72e-11	8.57e-08	0.0374804	5.66e-06	0.332946	0.132669	5.51e-05	0.0028334	1.69e-07	0.486258	6.28e-41	0.457699	2.72203e-17	0.00019525	3.9677e-16	0.351961	0.0526623	1.24e-16	6.23e-12	6.51e-16	2.64124e-23	2.84385e-29	2.73665e-12	1.6218e-20	1.12e-14	7.81e-09	1.02e-149
CDC45	0.160746	0.0250494	0.000159917	0.0870939	1.4e-05	1.26e-08	0.0163015	0.00118158	0.582491	0.903602	0.93781	0.0574272	0.000348083	0.0192078	0.000280386	0.173111	0.00387993	0.00178461	0.00519142	0.197532	0.0282525	0.453275	0.926502	0.83131	0.00465713	0.117395	5.53e-05	0.00172125	0.130525	6.4e-08	0.551775	4.1344e-05	0.000202458	0.00044608	1.39e-07	0.00991278	0.00101661	0.579018	0.0375695	3.58681e-08	2.57625e-10	8.09079e-07	7.90742e-06	0.00555449	0.000248675	1.22e-61
PLAU	0.166349	0.000768812	3.07e-07	0.0335498	3.07e-09	0.000196385	7.22e-06	0.000498284	0.0265824	0.258568	0.0153451	1.92e-11	1.94e-57	2.88e-07	1.85e-07	0.0930429	6.9e-07	8.69e-05	2.7e-22	4.13e-28	4.64e-42	7.49e-17	1.88e-15	2.17e-15	0.000566598	1.82e-16	2.49e-06	3.41e-17	8.23e-05	5.24e-23	7.13e-06	1.2245e-11	0.0189548	2.4856e-25	2.61e-15	0.0955074	4e-48	4.93e-86	9.84e-74	6.80199e-42	3.29203e-40	3.91346e-05	2.14454e-85	8.57e-97	0.00020914	8.98e-43
ICOS	0.46645	0.00120383	3.33e-06	0.0268262	2.65e-05	0.706456	0.311962	0.019856	0.556754	0.666413	0.614335	0.273611	0.000718674	2.68e-10	0.138041	0.834213	0.388095	0.0982369	0.0026078	0.20737	0.413964	0.0260472	0.271063	0.31862	0.177482	0.109465	0.793767	0.00496582	0.813079	0.782013	0.103451	0.000433468	0.021545	0.0880277	0.638881	3.62e-06	0.0589181	0.730786	0.000219268	0.00725707	4.79193e-10	2.66965e-05	0.0368635	0.000264902	0.76765	0.135133
THBS1	0.910586	0.00153859	1.4e-09	0.0205702	4.79e-16	0.00136306	4.72e-06	0.00626829	0.0366124	0.212997	0.365142	3.1e-11	8.49e-77	0.000497733	1.67e-17	0.103307	2.74e-10	2.08e-10	1.38e-15	3.78e-08	2.22e-100	1.8e-06	1.9e-26	1.28e-15	0.00411297	1.66e-11	6.13e-07	3.28e-10	0.000333757	1.74e-23	0.180028	3.98952e-07	0.0208238	9.71223e-16	0.123884	0.172695	2.71e-43	4.44e-35	3.17e-71	4.80782e-25	2.51297e-10	0.000540014	1.18091e-26	2.87e-22	2.09e-10	4.7e-68
LEF1	0.536871	0.00223175	7.66e-09	0.361353	2.69e-05	0.0322015	0.435165	0.852244	0.840118	0.858898	0.958237	0.928443	0.516097	0.345425	0.557856	1	0.12147	0.0106676	0.279738	0.482542	0.00869211	0.183974	0.819511	0.847226	0.754776	0.428199	0.221296	0.207616	0.716369	0.30311	0.0498422	0.00211597	0.134996	0.0185815	0.0211981	0.00421153	0.0921969	0.0177101	0.223918	0.008059	0.00109272	0.00374595	0.00309095	0.201155	0.189768	0.442041
IQGAP3	0.355	0.000546615	2.82e-06	0.00861305	1.37e-08	4.56e-10	0.0449501	5.86e-06	0.661739	0.291237	0.714303	6.49e-10	1.89e-18	1.48e-07	1.49e-11	0.697507	0.00245119	0.000314526	2.67e-06	4.78e-23	2.21e-28	0.0021064	8.41e-08	0.0153594	0.0324729	0.0143586	0.000249227	3.43e-11	0.0698825	7.5e-17	0.198555	2.31846e-15	0.000371243	1.21225e-38	0.507906	0.0107903	4.57e-18	1.97e-24	1.39e-33	1.50253e-47	4.02549e-28	2.40821e-11	1.0915e-65	1.81e-38	2.23e-11	7.69e-83
LAMC3	0.552871	3.98e-05	5.03e-17	0.368121	1.18e-09	0.943067	0.175642	0.921975	0.895884	0.249407	0.282226	0.00430313	1.03e-32	0.270895	9.11e-05	0.683128	0.0800925	0.0297398	0.00230985	1.64e-11	3.57e-11	1.1e-12	7.12e-11	2.79e-18	0.349564	0.0258357	0.66317	1.04e-05	2.37e-07	1.87e-21	4.08e-14	0.149721	0.30104	3.03268e-06	0.0353236	2.08e-05	1.21e-18	3.27e-06	9.5e-25	3.11547e-07	0.00259688	0.00180422	9.75791e-05	2.2e-32	0.00025568	3.47e-10
COL1A1	0.964	1.96e-05	6.25e-11	0.0885441	2.6e-08	0.00213048	3.59e-07	0.0565785	0.639998	0.0406304	0.0253251	1.55e-15	4.93e-174	1.61e-05	3.76e-13	0.624886	3.23e-06	2.17e-05	6.26e-10	1.03e-44	2.69e-49	7.42e-19	2.53e-51	9.27e-44	0.000464398	1.15e-20	7.51e-15	2.74e-17	1.25e-14	2.03e-34	1.39e-11	1.40038e-18	0.022692	3.2328e-102	0.339432	0.113557	4.48e-25	1.5e-38	3.01e-158	1.304e-152	1.82235e-56	1.00532e-06	1.70552e-253	0	1.63e-22	9.04e-104
THBS2	0.548659	5.23e-06	2.9e-12	0.144	6.21e-16	0.00579219	3.75e-05	0.0117874	0.603974	0.392786	0.343229	7.71e-10	5.07e-63	2.4e-12	6.88e-23	0.315014	0.000564863	4.34e-05	2.34e-07	1.21e-25	5.56e-22	1.34e-36	1.72e-19	7.56e-25	0.010926	4.96e-23	2.52e-05	3.73e-08	7.84e-08	6.36e-16	0.00217549	6.61818e-18	0.00875077	2.4233e-45	3.47e-06	0.0045625	2.42e-67	4.88e-27	6.78e-39	5.99648e-62	6.30099e-48	1.79089e-10	2.7584e-159	2.51e-104	2.01e-13	3e-51
LUM	0.750274	2.65e-05	1.86e-18	0.186325	7.31e-12	0.322183	1.5e-06	0.000203427	0.693927	0.157221	0.869048	4.47e-08	6.28e-117	4.36e-05	1.57e-21	0.520163	2.05e-05	1.58e-05	4.03e-13	1.87e-13	2.25e-50	3.49e-39	5.52e-72	1.2e-159	0.692581	1.54e-17	9.96e-05	2.18e-05	1.21e-12	3.1e-34	5.04e-08	8.30708e-11	0.959178	3.28362e-06	0.126807	5.93e-08	3.24e-66	1.66e-44	3.02e-85	2.22916e-13	1.31299e-18	0.00205461	2.85348e-11	5.56e-175	3.16e-17	3.29e-114
SPP1	0.378378	0.00631639	8.17e-09	0.0848901	1.06e-08	0.16691	3.62e-07	1.19e-05	0.670146	0.813906	0.0187584	1.91e-09	7.19e-236	6.77e-17	1.16e-38	0.306012	0.000360216	0.00750578	2.73e-15	3.36e-65	1.36e-110	6.53e-27	5.99e-96	1.63e-106	0.033407	8.77e-20	0.0057232	0.00549137	2.46e-31	4.74e-34	1.18e-15	2.99948e-24	0.00207894	7.97887e-47	0.376871	0.000674697	2.69e-24	7.35e-16	6.5e-98	5.94255e-153	2.78251e-35	5.44882e-05	2.26215e-232	4.2e-61	1.87e-12	3.03e-91
GPC3	0.531409	0.0224627	2.08e-09	0.00282408	1.49e-08	0.192719	0.177664	0.548517	0.833577	0.455174	0.0821914	0.645514	0.677161	6.61e-06	0.135743	0.0457495	0.0633016	0.193255	0.000747916	1.29e-05	6.28e-06	0.383704	0.255672	0.896308	0.0107234	0.586139	0.147258	0.692963	0.867715	1.31e-05	0.0635664	1.54653e-09	0.00722734	8.47939e-23	0.110532	0.000143499	0.816874	0.519391	0.283786	6.16085e-46	3.45331e-17	5.05446e-12	1.20246e-96	3.92e-08	1.42e-06	2.56e-15
THY1	0.300344	0.00086042	9.34e-16	0.0637647	1.92e-18	0.46454	0.261533	0.343268	0.0194633	0.206841	0.682098	0.404009	0.000296322	3.95e-05	0.0377564	0.638646	0.301134	0.0822917	0.862147	0.333666	0.000875166	2.94e-08	0.0350485	0.00129689	0.415083	0.32588	0.000131561	5.03e-07	0.0252281	0.0426743	0.953655	0.00194638	0.106877	1.15295e-08	6.64e-06	0.371671	7.42e-07	9.73e-08	7.72e-13	5.14495e-09	1.24918e-05	0.0639814	8.51262e-10	4.07e-13	0.0442181	0.000661722

## Sheet: adjusted_pvalues
	UCAM/VCU: Mild vs Control	UCAM/VCU: Moderate vs Mild	UCAM/VCU: Severe vs Mild	EPoS: Moderate vs Mild	EPoS: Severe vs Mild	OB-CHOW-8W	6J-HFD-F45-28W	6J-ALIOS-F45-24W	6N-SURWIT-F58-20W	6J-ALIOS-F45-FG-16W	6N-SURWIT-F58-FG-20W	6J-WD-C0.2-32W	MC4R-WD-C0.2-21W	6J-WD-C0.3-STZ-9W-HFD-5W	6J-AMLN-C2-36W	RZ-AMLNREP-C2-23W	6J-AMLN-C2-24W	6J-AMLNREP2-C2-24W	6J-AMLNREP3-C2-24W	OB-GAN-C2-12W	OB-GAN-C2-16W	OB-GAN-C2-23W	6NTAC-GAN-C2-RT42W	6NTAC-GAN-C2-TN42W	6N-WD-C0.2-FG-9W	6N-WD-C0.2-FG-29W	DIAM-WD-C0.2-FG-8W	DIAM-WD-C0.2-FG-24W	DIAM-WD-C0.2-FG-52W	6J-WD-C1.3-FG-CCL4-24W	6N-SURWIT-F59-C2-FG-30W	R-CDAA-4W	R-CDAA-8W	R-CDAA-12W	DB-MCD-4W	6J-MCD-5.5W	6J-CDAHFD-F45-6W	6J-CDAHFD-F45-8W	6J-CDAHFD-F45-12W	R-CDAA-C1-12W	R-CDAA-C2-4W	R-CDAA-C2-8W	R-CDAA-C2-12W	LDLR-CDHFHCD-F42-C1-8W	6J-CCl4-4W	6J-CCl4-6W
SLC1A5	0.0335876	0.969076	0.182511	0.980925	0.210187	0.938803	0.0459911	0.128576	0.85334	0.411594	0.873122	0.157634	2.55e-23	0.0400217	0.000924578	0.574236	0.899347	0.80311	0.133549	1.67e-15	8.55e-06	1.22e-12	1.47e-07	6.5e-06	0.574562	0.000111774	0.0436625	1.18e-18	0.0814497	7.3e-08	0.0194059	5.05157e-13	0.00795138	3.44407e-20	2.15e-15	7.57e-12	1.59e-32	2.73e-37	7.13e-49	1.88715e-37	5.41973e-20	8.7771e-10	9.71281e-61	5.98e-55	1.24e-09	2.88e-27
PLCB3	0.00975287	0.381868	0.236751	0.956851	0.489512	0.0140706	0.709928	0.0193846	0.860923	0.815458	0.881251	0.482642	0.167853	0.120889	0.852945	0.658481	0.961769	0.479448	0.712854	0.122065	0.080032	0.0001972	0.060493	0.272799	0.143239	0.533258	0.0555932	0.987588	0.204308	0.204583	0.0117459	0.38596	0.177391	0.0584822	0.00419477	2.22e-13	0.000315431	0.143507	0.791727	0.00187134	0.412763	4.05555e-10	6.92136e-06	0.961522	0.475989	4.36e-05
TRADD	0.0126161	0.882794	0.512537	0.907265	0.931224	0.0150401	0.748899	0.717274	0.237222	0.0109762	0.71267	0.409442	0.684855	0.0101003	0.11578	0.231473	0.0371943	0.0652664	0.054045	0.0768077	0.000226379	0.0410217	0.749022	0.42045	0.52866	0.0881853	0.618428	0.5628	0.0331518	0.0231214	0.659716	0.0666843	0.0311476	0.27836	0.829231	0.0203122	0.928582	0.18457	0.0400157	0.00118174	0.177534	0.0248697	4.89429e-06	0.0501133	0.081914	0.00269867
ACOT2	0.045011	0.978074	0.395273	0.937173	0.988442	3.22e-28	0.00113462	6.3e-05	0.876925	0.693258	0.824219	2.93e-07	9.36e-14	0.575554	0.000379889	1.07072e-05	0.291386	0.0954898	0.341068	1.07e-07	6.79e-11	8.86e-09	0.021674	0.0136138	1.65e-07	8.95e-11	2.34e-16	9.76e-25	0.146379	5.29e-08	0.744931	2.75031e-08	0.00169622	0.0245928	1.13e-05	9.05e-18	0.000131371	0.00970826	0.735396	0.0114111	3.60325e-17	0.00476686	0.000974742	2.02e-09	0.000671294	0.737461
HMOX1	0.0376672	0.429466	0.272835	0.982126	0.260324	0.000218693	0.00154354	0.0363938	0.793309	0.882717	0.29354	8.01e-08	1.87e-22	7.06e-06	0.0346434	0.298338	0.0143053	0.0809384	6.13e-05	7.59e-19	3.1e-11	1.48e-09	3.69e-25	2.54e-13	0.000368859	1.57e-05	0.702051	6.14e-09	0.771428	0.000179522	0.365955	0.000402235	0.204885	0.926413	1.51e-37	0.27873	9.29e-37	5.28e-34	2.14e-31	0.0206557	1.93613e-06	0.0670046	4.82168e-09	5.2e-75	2.17e-05	6.48e-06
HK3	0.0164964	0.583381	0.648346	0.864843	0.916187	0.457838	0.0137108	0.020711	0.565329	0.722068	0.0899481	3.79e-13	2.45e-30	0.000277622	0.00170107	0.0993597	0.000409502	3.2e-06	3.98e-15	1.65e-17	5.05e-12	8.93e-21	3.42e-49	1.44e-12	0.199581	7.34e-06	0.00251045	3.59e-19	0.065886	1.33e-12	0.515564	2.99289e-10	0.092659	2.31227e-09	8.36e-22	0.853113	6.7e-19	8.07e-25	2.34e-96	3.68532e-34	4.52008e-23	3.2509e-11	1.47919e-57	1.29e-51	0.0383241	0.022918
TCIRG1	0.000249731	0.288	0.236	0.881	0.58	0.00185267	0.776098	0.667456	0.540376	0.0836955	0.587364	0.00446247	0.00119431	0.114899	0.445424	0.31064	0.329995	0.414512	0.241723	8.26e-07	0.000351322	2.66e-43	4.97e-14	2.47e-10	0.522441	8.74e-06	0.741525	0.000126007	0.0119173	0.160906	0.00230829	0.284958	0.820807	0.337261	1.17e-07	0.642555	6.87e-65	3.96e-48	8.15e-38	0.963797	0.595207	0.00319395	0.0303308	7.87e-33	0.00416352	0.000221965
CYBB	0.0438439	0.9289	0.718604	0.674169	0.454507	0.123366	1.88e-06	0.0317558	0.72817	0.702718	0.0825722	1.71e-07	1e-42	1.41e-06	1.81e-15	0.0463612	0.00306937	0.00126177	1.1e-09	3.21e-29	1.65e-25	2.4e-35	1.88e-63	3.67e-28	0.583895	1.13e-16	0.0178666	5e-30	0.000353862	3.28e-13	0.284318	1.25576e-19	0.00587299	2.70489e-10	9.48e-14	0.339552	1.6e-37	7.53e-33	1.16e-33	1.88054e-23	8.43584e-81	2.36247e-14	1.93524e-21	1.19e-122	0.000529952	7.65e-16
ACOT1	0.0016667	0.773399	0.955391	0.96984	0.955383	4.34e-07	0.0109722	0.43797	0.215023	0.584426	0.32177	0.00360769	3.74e-13	0.0224539	0.0124998	0.0190489	0.238062	0.945305	0.00461694	1.04e-15	1.82e-07	4.8e-32	4.31e-10	0.00015584	1.55e-09	0.0200185	5.17e-10	0.465062	0.400982	0.725518	0.0247347	2.9235e-17	0.0122629	9.1284e-13	1.43e-05	0.941156	0.614045	0.0667827	0.000739061	9.32827e-20	1.47079e-22	0.00958043	1.05843e-30	7.78e-12	0.161872	4.19e-07
APOA4	0.0427468	0.816095	0.776	0.902548	0.900526	8.85e-59	8.41e-05	1.33e-09	1.87e-69	0.0322881	5.95e-83	2.24e-05	3.55e-112	1.34e-69	1.84e-05	9.94475e-46	0.000288946	0.000893348	6.67e-05	7.83e-89	4.1e-89	0.259559	1.49e-77	5.89e-19	8.35e-12	8.25e-14	4.62e-17	3.02e-12	1.32e-55	1.94e-06	0.000157965	0.000189204	0.0281219	5.45946e-08	0.332598	8.21e-42	0.000935141	0.0238523	0.404467	3.93666e-169	2.35337e-35	4.08587e-08	2.28727e-296	8.96e-61	4.87e-23	0.00816545
MRAS	0.207097	0.0434673	0.000175316	0.123919	5.08e-06	0.199008	0.615614	0.296473	0.736543	0.882717	0.54121	0.444366	0.0352208	7.93e-05	0.000199246	1.82048e-07	0.551675	0.0529909	0.0728419	0.663517	0.597492	0.0387287	0.914506	0.464009	0.116481	0.405739	0.0408314	7.95e-12	2.79e-05	0.553381	0.792831	5.51899e-07	0.0428006	3.93754e-07	2.11e-14	0.00242632	0.239944	0.14735	0.0210989	1.75547e-11	1.97359e-06	1.58726e-09	2.55397e-11	0.546558	0.589665	0.0118702
TLR7	0.229439	0.025545	0.000370215	0.400141	0.000308768	0.289999	0.00164909	0.000233915	0.227603	0.991329	0.374154	2.83e-08	5.96e-23	5.73e-05	2.88e-06	0.682364	2.04e-05	2.54e-06	1.77e-13	1.32e-19	1.54e-30	6.22e-23	4.88e-46	1.97e-14	0.714634	6.29e-20	0.0196507	3.04e-20	0.00661775	3.14e-16	0.973472	5.73827e-08	0.00864932	0.00106109	0.00144192	0.64639	1.74e-59	2.26e-13	5e-23	3.56758e-07	1.06017e-18	3.15763e-12	2.28463e-05	3.04e-36	7.5e-05	1.32e-40
CD48	0.0890075	0.0455858	4.72e-05	0.75096	0.0465731	0.891437	0.00895572	2.05e-05	0.554702	0.993883	0.0666176	4.51e-09	1.14e-25	1.03e-05	1.79e-14	0.599771	0.000107552	0.000832187	9.06e-12	1.08e-10	5.32e-10	1.24e-32	1.04e-28	4.76e-11	0.351789	1.22e-15	0.00163759	8.43e-19	0.0138396	6.35e-12	0.500658	4.49718e-07	0.0695079	6.37353e-06	6.27e-10	0.154511	7.99e-33	1.99e-30	1.01e-36	2.20804e-09	6.75048e-19	0.000656686	1.67414e-05	1.81e-65	3.62e-07	1.09e-20
CXCL10	0.17274	0.0447	0.00558869	0.431606	1.21e-05	0.989845	5.1e-06	0.00124775	0.975944	0.641698	0.0973563	2.84e-07	1.73e-05	4.8e-09	0.251205	0.837594	5.94e-05	9.82e-05	6.2e-11	0.303683	0.224653	0.0785861	4.87e-07	0.000565047	0.0377634	0.00343722	2.58e-08	1.12e-29	0.114513	0.004499	0.275869	2.4762e-05	0.347232	6.35782e-06	6.06e-11	0.995885	0.00427209	2.75e-25	0.00060097	0.00269969	0.00972003	0.653004	0.0652178	4.19e-22	0.381955	0.336897
MMP9	1	0.000444265	0.00290027	0.843	0.0117474	0.786351	0.709928	0.851757	0.57423	1	0.674641	0.0601308	1.36e-06	1.67e-07	0.340841	0.450145	0.334408	0.73419	0.374416	0.755603	0.0225906	1.98e-05	0.0178519	0.898356	0.287127	0.614394	0.25672	0.00432093	0.0138749	0.000808525	0.000349447	2.62579e-07	0.0572419	7.10176e-07	0.00918264	0.0993241	1.82e-07	6.34e-08	0.307733	1.95479e-12	1.90774e-15	0.000180339	1.88833e-20	2.72e-05	0.221176	0.00277658
COL3A1	0.143489	0.016712	1.49e-07	0.816025	1.48e-06	0.0235206	6.05e-05	8.62e-08	0.884149	0.769673	0.807871	3.02e-12	9.09e-175	0.00232944	6.3e-16	0.00324528	1.54e-09	2.94e-09	1.02e-21	2.2e-60	5.16e-53	5.27e-31	1.62e-40	1.43e-41	0.00139362	1.82e-16	1.6e-09	4.51e-13	1.69e-07	8.63e-58	1.7e-07	4.06263e-18	0.0119062	4.94849e-56	0.790772	0.586412	8.05e-28	8.53e-37	1.26e-97	3.76487e-134	7.39169e-59	7.90777e-12	5.22773e-228	1.45e-62	2.79e-15	1.35e-85
CXCR4	0.229292	0.0238661	3.62e-06	0.632373	0.000267934	0.533709	0.550469	0.354313	0.469796	0.875184	0.225651	1.04e-06	6.58e-55	0.000320782	2.89e-06	0.156138	0.0480489	0.396087	0.0194185	0.000110393	1.59e-36	2.69e-29	1.85e-25	2.31e-23	0.438431	9.52e-13	0.0119478	1.34e-25	0.000265256	1.15e-06	0.0661293	7.55816e-32	0.00637899	3.00832e-13	0.00879905	0.000389811	2.56e-42	1.89e-28	1.15e-49	1.25774e-43	4.86957e-35	3.68453e-10	5.13675e-38	1.95e-52	1.9e-13	4.33e-21
COL4A1	0.166808	0.0228835	3.07e-06	0.69672	4.04e-06	6.32e-05	4.15e-05	0.311001	0.99273	0.870839	0.5925	8.14e-21	8.46e-81	8.96e-09	5.42e-14	0.000258805	0.01928	0.00172266	7.77e-06	2.36e-109	4.69e-19	3.64e-09	1.2e-32	7.49e-29	4.65e-07	1.07e-11	0.000581184	7.57e-09	6.65e-10	6.73e-21	6.52e-08	1.95434e-16	0.00984308	2.23152e-54	5.74e-09	7.52e-09	3.09e-62	5.55e-27	5.33e-32	5.20881e-102	9.7893e-29	1.73138e-12	2.29535e-173	2.86e-95	9.13e-09	5.48e-201
TNFRSF12A	0.0479298	0.0765984	3.4e-06	0.0120216	1.75e-11	3.31e-14	8.63e-05	0.000112989	0.995567	0.599159	0.750169	4.6e-06	3.27e-70	0.0999447	1.15e-05	0.830421	0.0378049	0.0825703	3.48e-10	1.86e-44	3.32e-13	2.87e-05	1.24e-33	9.48e-20	0.024465	1.31e-05	0.00613113	2.79e-08	4.04e-06	3.81e-11	7.84e-07	4.11551e-15	0.0147802	6.94811e-25	1.11e-05	4.03e-06	2.22e-29	2.16e-23	2.77e-13	8.81407e-55	7.6355e-26	3.40373e-05	1.14639e-57	3e-87	0.00118304	4.99e-45
BUB1B	1	0.154286	0.0498305	0.226696	0.000117259	0.00269805	0.263433	0.00149283	0.882801	0.691676	0.511209	3.45e-07	9.09e-22	0.000498384	2.8e-08	0.977018	0.00700004	0.000286063	1.75e-11	6.06e-19	7.62e-19	0.000469139	1.08e-09	0.00497232	0.299085	1.13e-05	0.000166568	2.34e-07	0.502631	1.33e-25	0.387174	1.27232e-12	0.00314179	7.99897e-28	0.419241	0.0769253	3.16e-16	4.35e-16	8.5e-25	4.87549e-29	2.49459e-16	6.53096e-08	1.91619e-36	3.26e-36	1.77e-11	2.13e-138
HMMR	0.993043	0.051752	0.0855819	0.639281	0.00488863	4.31e-07	0.555667	6.81e-06	1	0.750024	0.943241	9.82e-09	2.21e-22	3.95e-09	4.98e-13	0.963531	0.000601288	4.51e-05	9.45e-09	1.44e-14	3.41e-26	0.396132	6.05e-11	1.05e-05	0.212848	1.69e-05	8.86e-05	9.85e-07	0.588814	2.49e-22	0.289897	4.9303e-08	0.00402089	8.44942e-27	3.95e-05	0.299488	1.15e-13	1.84e-08	7.53e-30	3.99429e-31	1.33948e-13	6.64208e-09	2.1509e-40	2.45e-36	2.3e-11	6.65e-138
CAPN2	0.871832	0.519536	0.000474896	0.088757	3.27e-15	0.519283	0.0343975	0.0514331	0.552587	0.334805	0.762031	0.0047009	1.16e-11	0.962094	2.57e-11	0.00524818	0.0909564	0.10036	0.0197003	3.33e-12	5.32e-05	0.577203	4.33e-09	8.14e-06	6.32e-05	0.00216369	0.707577	0.0600626	0.0111483	0.00134382	0.973562	1.46131e-15	0.00492877	9.87397e-23	0.867976	0.847513	0.1512	0.0638054	8e-07	2.96012e-68	1.01457e-65	1.12115e-10	3.13074e-53	0.705892	0.899576	7.64e-06
CCNA2	0.305605	0.0533816	0.0022372	0.36282	0.00012375	1.29e-08	0.223129	0.00169999	0.354764	0.439212	0.877288	2.52e-07	3.56e-22	3.64e-08	1.42e-12	0.962461	0.0182782	0.000259412	6.26e-12	1.45e-27	4.78e-15	0.017191	1.2e-13	9.06e-07	0.264772	4.36e-10	0.130243	5.72e-08	0.527234	6.7e-40	0.841143	2.89541e-10	0.00207207	2.44547e-25	0.991381	0.19101	1.27e-15	1.87e-12	1.86e-38	2.00191e-28	1.43361e-14	2.98881e-09	1.34206e-38	1.65e-54	6.08e-13	1.44e-161
CCND1	0.700315	0.133252	0.000358341	0.103713	1.16e-05	0.000547127	0.00694172	2.28e-05	0.68989	0.812822	0.325584	3.43e-14	6.23e-52	4.33e-05	1.64e-12	2.21949e-11	0.993924	0.401014	0.25197	8.76e-29	8.21e-19	3.15e-12	1.15e-23	5.67e-106	0.622697	7.19e-07	4.43e-05	6.03e-18	0.871944	4.52e-10	0.0266873	1.4966e-22	0.00128422	0.000127762	0.227326	2.41e-16	3.62e-22	2.54e-87	4.5e-20	2.46972e-06	4.54872e-21	9.06713e-10	1.07557e-05	2.76e-136	7.3e-12	1.27e-40
COL4A5	0.361555	0.801917	0.0154367	0.460207	0.00408633	0.683854	0.470353	0.81214	0.761355	0.615873	0.809334	4.75e-05	5.08e-45	0.103005	8.46e-07	4.13046e-10	0.936954	0.846146	0.32766	9.64e-16	4.95e-30	1.33e-23	9.78e-21	3.86e-26	0.122847	0.0135703	0.500745	2.57e-05	0.025776	3.1e-07	0.185204	0.00368753	0.903914	0.00435288	0.030082	2.28e-12	0.000455024	3.77e-09	6.88e-43	1.24715e-06	4.43622e-06	0.00219594	7.28578e-06	1.17e-28	8.97e-12	3.41e-52
BCL11B	0.726985	0.144504	0.00106552	0.724952	0.012759	0.984999	0.635228	0.457727	1	1	1	0.00297037	0.044005	0.0235048	0.151558	0.122715	0.811123	0.952285	0.209838	0.24277	0.281944	1.26e-07	0.239415	0.399396	0.634452	0.977313	0.0752427	0.00295198	0.143453	0.118394	0.449363	0.630521	0.817238	0.000996842	0.0998748	0.88479	0.000200297	0.00100604	0.000311875	0.000577752	0.592766	0.212596	0.0270035	0.000906667	0.265	0.0151063
PDGFA	0.709133	0.209334	0.0109206	0.38	1.9e-07	0.198821	0.000140114	0.150332	0.207719	0.504053	0.455607	1.05e-07	7.83e-17	2.53e-15	4.26e-10	0.854544	0.637481	0.65469	0.0863123	5.68e-09	7.3e-09	2.5e-05	4.51e-14	9.4e-06	0.00211874	0.00724725	7.55e-06	6.85e-16	3.23e-06	0.000922009	1.43e-09	1.66439e-17	0.00912292	6.36417e-19	9.55e-07	7.12e-15	2.83e-32	6.89e-37	3.81e-37	3.37041e-64	2.55675e-33	1.00752e-08	3.68819e-67	1.15e-80	1.97e-07	1.01e-13
ITGAX	0.962731	0.00323774	2.32e-05	0.727858	0.00188681	0.00010223	0.000679966	5.88e-08	0.600654	0.721069	0.4696	3.38e-12	5.47e-95	8.14e-05	2.48e-07	0.321179	7.73e-08	4.54e-06	3.08e-21	1.12e-103	6.13e-47	1.36e-17	6.59e-34	4.58e-60	0.474814	3.65e-18	1.21e-06	2.61e-22	0.0030467	1.8e-33	0.000117323	1.81332e-29	0.0083357	1.96284e-24	4.63e-11	0.0288786	6.78e-49	1.07e-293	2.79e-206	2.97384e-46	6.30858e-52	2.71442e-11	1.15731e-33	1.58e-129	1.72e-12	2.81e-24
CDC7	0.654131	0.084924	0.00165693	0.600358	0.00370358	0.855578	0.917867	0.0174383	1	1	1	0.0654603	0.000219994	0.866196	0.12004	0.709853	0.236191	0.13708	0.0011573	0.000445714	0.0024158	0.0455394	0.0453923	1	0.790687	0.418426	0.16258	4.37e-05	0.152364	0.00671078	0.49656	0.000417354	0.00370356	1.97267e-08	0.000802312	0.0215186	0.000419365	1.13e-06	1.02e-08	3.42826e-15	2.68624e-06	1.29836e-09	9.74454e-15	1.16e-05	0.00031517	1.17e-52
MYBL2	1	0.184965	0.0372551	0.697213	0.0023241	0.377301	0.811033	0.614272	1	1	1	0.876823	0.0846314	0.650052	0.681403	0.605158	0.719785	0.813116	0.974713	0.00156218	0.00100465	0.455786	0.82358	1	0.518362	0.729643	0.921797	0.288977	0.273774	0.00063208	5.22e-08	1.56083e-14	0.0731947	2.41548e-12	0.566811	0.13406	0.00104208	0.303612	0.0214818	1.86459e-17	1.18966e-21	4.11551e-07	1.32914e-24	4.72e-06	0.0930357	2.27e-09
CCNE1	1	0.234491	0.0323158	0.449431	0.00327875	0.0623443	0.015167	0.515655	0.787664	0.151448	0.79899	0.0114218	1.96e-05	1.21e-10	0.510247	0.00169512	0.288443	0.0201501	0.746603	1.27e-09	4.35e-10	3.06e-05	3.64e-09	0.0536757	0.564885	0.000251057	1.27e-12	3.12e-05	0.799847	0.0137747	0.0723392	2.22389e-08	0.00612849	1.96992e-07	0.0258398	6.19e-13	3.45e-05	2.82e-05	0.399222	2.45812e-12	8.66034e-10	2.91813e-06	1.24973e-12	9.92e-12	0.0456941	1.31e-71
FOS	0.584164	0.729623	0.0157594	0.542	0.0274	0.348488	0.000164248	0.262587	0.0791608	0.918769	0.0382853	1.78e-08	2.95e-25	0.990215	0.738145	0.982089	0.0105994	0.119854	0.021089	0.0954384	0.0258447	1.97e-24	0.107378	0.048096	0.0358576	0.0848871	0.120728	2.39e-15	0.159376	0.0176707	0.107597	0.854149	0.811562	0.936196	0.00590053	0.0910599	2.43e-06	5.45e-16	1.79e-13	0.990614	0.664015	0.694826	0.486648	1.01e-31	0.995921	0.263992
PTTG1	1	0.0778952	0.0193382	0.858824	0.00843499	0.0232404	0.04441	0.317598	0.438766	0.832889	0.598203	0.00655343	6.61e-08	0.018106	0.000352995	0.894954	0.0444443	0.0149905	0.00157277	1.63e-09	4.11e-10	1.01e-07	2.97e-12	0.181945	0.27844	6.86e-06	0.727054	0.299696	0.226719	1.29e-05	0.752574	3.39661e-16	0.00381649	2.63005e-26	0.0153116	0.589865	1.99e-15	5.73e-08	0.0129615	1.95237e-23	2.59911e-10	5.80741e-08	4.69863e-37	0.645981	1e-05	2.59e-24
CDKN2A	1	0.554516	0.037852	0.561346	1.84e-06	1	1	0.381936	1	1	1	0.544788	0.0564262	1.26e-07	0.780825	1	0.754488	0.612378	0.540768	0.871103	0.223182	0.160922	0.366541	1	0.487031	0.62698	0.39849	7.46e-12	0.29414	0.230528	0.100454	1	1	1	0.748375	0.970839	1.18e-05	0.00467489	0.030561	0.00178484	1	0.273182	0.00478496	0.0148384	0.0484171	1.37e-09
SLC7A1	0.814643	0.178233	0.00196096	0.54592	0.00057948	0.00292127	0.0527529	0.011788	0.611388	0.949117	0.307759	0.00597957	7.43e-30	0.00364039	1.94e-13	0.346931	0.331327	0.0663944	0.000324692	8.53e-22	2.99e-19	7.06e-15	4.25e-15	0.000426214	0.683651	1e-06	0.968819	0.000599597	0.264091	2.27e-16	0.719106	0.443445	0.415473	3.48702e-07	0.000112493	0.000719217	1.22e-26	3.09e-25	5.74e-21	2.1473e-07	0.449359	0.00370264	5.38321e-07	1.57e-26	2.59e-06	3.88e-30
NKD2	1	0.555616	0.000547003	0.156879	0.000232224	0.826751	0.800966	0.858937	1	1	0.787629	0.17766	8.76e-05	0.334372	0.0762963	0.000187435	0.388643	0.269659	0.176289	0.0991607	0.214721	0.000360459	0.538122	0.75863	0.771437	0.0483101	0.428119	0.00866005	0.176476	8.82e-05	0.615577	0.0835182	0.578574	2.5532e-06	0.689397	0.315333	0.0263138	0.000900224	0.000172541	3.29308e-11	0.0442885	0.00245789	5.33986e-23	6.21e-06	0.0211242	1.77e-12
GSN	0.858022	0.754311	3.62e-06	0.108604	5.17e-14	0.0574993	0.00163874	0.293564	0.221289	0.29486	0.899688	0.37917	2.94e-32	0.00240817	7.11e-05	0.955327	0.406564	0.146317	0.0233836	2.92e-11	9.32e-21	2.69e-16	2.91e-17	6.47e-22	0.203829	8.34e-10	0.0114427	3.25e-06	0.0281602	3.62e-08	0.00210813	1.14041e-10	0.976404	0.00516265	1.78e-25	0.402211	2.66e-17	3.13e-08	1.21e-33	2.9611e-05	8.72562e-15	6.31658e-07	8.20531e-06	3.42e-46	2.7e-06	4.61e-09
BUB1	1	0.0349118	0.000168806	0.187796	2.8e-05	5.67e-05	0.520997	9.68e-06	1	1	1	2.74e-06	7.06e-09	2.68e-10	0.00158799	0.843862	1.74e-05	1.62e-05	8.06e-15	2.62e-10	5.39e-07	0.0780469	2.33e-05	0.48895	0.310901	0.000405082	0.0162371	1.26e-06	0.645539	1.78e-38	0.610813	1.19619e-15	0.00324434	7.17658e-15	0.479799	0.0972526	1.73e-15	5.27e-11	7.49e-15	2.15483e-22	6.83803e-28	2.02621e-11	9.64622e-20	6.36e-14	2.08e-07	7.66e-147
CDC45	1	0.196322	0.00304896	0.673822	0.0004497	2.46e-07	0.0827704	0.0105229	0.808232	0.979451	0.978485	0.14316	0.000948105	0.0517633	0.00117524	0.371021	0.0353611	0.0208263	0.02581	0.293274	0.0565021	0.582403	0.950773	0.900307	0.0299135	0.235205	0.000686925	0.00555458	0.255534	6.84e-07	0.691316	0.000165836	0.00330894	0.00114057	9.14e-07	0.0228321	0.00250199	0.679422	0.0700619	1.08619e-07	1.35424e-09	2.7055e-06	1.86125e-05	0.010842	0.00153123	7.24e-60
PLAU	0.442676	0.0362361	3.03e-05	0.526633	4.8e-07	0.00156738	0.000220083	0.0055483	0.195101	0.674334	0.124588	8.01e-10	1.09e-55	2.76e-06	1.54e-06	0.242183	4.12e-05	0.00209686	6.54e-20	1.14e-26	5.35e-40	1.61e-15	2.09e-14	3.75e-14	0.00594163	1.12e-14	5.24e-05	9.81e-16	0.000745105	3.44e-21	7.33e-05	1.97412e-10	0.0569662	1.15662e-23	4.52e-14	0.160327	5.2e-46	1.7e-83	1.44e-71	1.37751e-40	1.53481e-38	0.00010263	8.68224e-84	6.24e-95	0.00132538	2.84e-41
ICOS	1	0.0448418	0.00018834	0.491506	0.000757552	0.848862	0.566354	0.0793572	0.792882	0.902516	0.841529	0.450348	0.00186014	4.96e-09	0.237301	0.921076	0.628814	0.305993	0.0147121	0.305229	0.527106	0.0572037	0.378029	0.473956	0.375173	0.223915	0.8913	0.0140898	0.893769	0.85616	0.208434	0.00135578	0.0622206	0.132628	0.743616	1.68e-05	0.0941426	0.805928	0.000671208	0.0120934	2.45145e-09	7.16942e-05	0.0541023	0.000634735	0.859472	0.195777
THBS1	0.966076	0.0507764	4.77e-07	0.451852	6.41e-13	0.00847258	0.000157926	0.0347518	0.227839	0.634106	0.678694	1.21e-09	9.69e-75	0.0021929	7.34e-16	0.260068	4.97e-08	4.33e-08	1.2e-13	1.9e-07	2.83e-97	9.61e-06	4.61e-25	2.26e-14	0.0272381	3.93e-10	1.61e-05	3.73e-09	0.00238216	1.18e-21	0.315002	2.52654e-06	0.0607451	1.67685e-14	0.210777	0.261332	2.66e-41	2.12e-33	4.2e-69	4.34091e-24	1.32228e-09	0.00118844	9.38787e-26	2.41e-21	8.59e-09	3.31e-66
LEF1	1	0.058347	1.68e-06	0.872992	0.000765715	0.110537	1	0.919372	1	1	1	0.961933	0.617831	0.507118	0.678614	1	0.334408	0.0732835	0.484759	0.593263	0.019973	0.290703	0.876756	1	0.871545	0.566802	0.409355	0.318478	0.827658	0.445706	0.117605	0.00555757	0.237563	0.0334204	0.0477145	0.0106943	0.138638	0.0367077	0.31965	0.013322	0.00247493	0.00709364	0.00541096	0.27109	0.331662	0.53053
IQGAP3	1	0.0309454	0.000168806	0.349224	1.68e-06	1.12e-08	0.168252	0.00019747	1	1	1	1.84e-08	1.83e-17	1.52e-06	2.48e-10	0.847679	0.0251819	0.00554191	3.84e-05	9.08e-22	1.02e-26	0.00621616	4.38e-07	0.0416368	0.120415	0.0501903	0.00232114	4.5e-10	0.160181	2.48e-15	0.338473	7.11414e-14	0.00471153	1.9223e-36	0.632016	0.0245826	7.25e-17	4.82e-23	4.6e-32	3.79314e-46	9.02948e-27	1.55454e-10	2.79164e-64	2.74e-37	1.11e-09	8.02e-81
LAMC3	0.787101	0.00763444	2.14e-13	0.875169	2.21e-07	0.97332	0.40735	0.958087	1	0.668059	0.600836	0.0179802	2.05e-31	0.424324	0.000429791	0.8395	0.262415	0.14526	0.0133093	1.2e-10	3.55e-10	1.42e-11	5.23e-10	6.21e-17	0.570519	0.0787718	0.810462	5.58e-05	4.98e-06	1.02e-19	1.02e-11	0.223504	0.430596	1.18585e-05	0.0741404	8.47e-05	2.02e-17	1.34e-05	1.94e-23	8.67726e-07	0.00550525	0.00363367	0.00020384	2.71e-31	0.00156885	1.86e-09
COL1A1	0.985245	0.00523992	3.44e-08	0.675557	2.87e-06	0.0122511	1.92e-05	0.164262	0.843692	0.348373	0.166836	1.67e-13	3.75e-171	0.000102923	8.47e-12	0.803059	0.000146369	0.00066762	1.96e-08	6.91e-43	4.73e-47	2.07e-17	2.9e-49	1.01e-41	0.00511354	2.11e-18	1.33e-12	8.01e-16	1.25e-12	3.5e-32	1.34e-09	7.85005e-17	0.0645534	1.32003e-98	0.466944	0.184822	1.3e-23	8.52e-37	4.47e-155	1.13833e-149	2.08763e-54	3.32582e-06	1.04852e-250	0	2.11e-19	1.8e-101
THBS2	0.784978	0.00241257	2.15e-09	0.74	7.81e-13	0.0281318	0.000799188	0.0548539	0.820369	0.773948	0.659469	2.16e-08	3.5e-61	6.43e-11	6.16e-21	0.542744	0.00853386	0.00118809	4.41e-06	2.82e-24	1.58e-20	2.12e-34	2.6e-18	2.71e-23	0.0553818	2.52e-20	0.000360814	3.08e-07	1.9e-06	1.87e-14	0.00905733	3.26058e-16	0.0334912	5.82056e-43	1.81e-05	0.0114821	8.52e-65	1.42e-25	2.85e-37	2.69533e-60	4.45177e-46	1.02154e-09	4.0881e-157	2.16e-102	1.82e-11	1.3e-49
LUM	0.893129	0.00566016	2.25e-14	0.783784	2.48e-09	0.547553	6.25e-05	0.00284768	0.870817	0.5707	0.953536	8.09e-07	2.08e-114	0.00025306	1.23e-19	0.727168	0.000627968	0.000520098	2.21e-11	1.66e-12	4.29e-48	7.03e-37	1.71e-69	8.72e-156	0.83309	1.14e-15	0.00110733	0.0001091	8.2e-11	5.14e-32	1.15e-06	1.14e-09	0.974043	1.27451e-05	0.214806	3.6e-07	1.09e-63	1.22e-42	6.09e-83	9.93626e-13	1.46031e-17	0.00409276	1.03192e-10	1.69e-172	9.61e-15	8.89e-112
SPP1	0.662052	0.102736	1.74e-06	0.668965	1.35e-06	0.360923	1.93e-05	0.000343509	0.859953	0.954595	0.139648	4.8e-08	1.06e-232	3.87e-15	4.57e-36	0.533032	0.00598483	0.0578624	2.25e-13	5.11e-63	3.08e-107	4.08e-25	4.32e-93	2.38e-103	0.122571	1.24e-17	0.0281996	0.0153749	1.75e-28	7.75e-32	5.68e-13	4.32579e-22	0.0130914	2.13638e-44	0.5049	0.00205268	7.38e-23	9.18e-15	1.85e-95	5.47573e-150	9.85118e-34	0.00013953	9.88142e-230	1.29e-59	1.28e-10	3.89e-89
GPC3	1	0.18506	6.24e-07	0.226395	1.81e-06	0.397804	0.409628	0.712843	0.933278	1	0.326636	0.78406	0.760664	4.63e-05	0.234085	0.143428	0.227456	0.44675	0.00515753	4.62e-05	2.83e-05	0.516148	0.36084	0.942097	0.054719	0.701969	0.310914	0.784319	0.92695	9.09e-05	0.142501	1.65884e-08	0.0293972	3.14759e-21	0.191948	0.000503683	0.857972	0.626902	0.386705	1.44327e-44	3.40825e-16	3.61203e-11	6.14144e-95	1.41e-07	1.92e-05	2.05e-14
THY1	0.594105	0.0382508	2.66e-12	0.620724	4.57e-15	0.680882	0.513782	0.536332	0.165862	0.626227	0.874607	0.583942	0.000816672	0.000231448	0.0826955	1	0.551836	0.27525	0.928167	0.445358	0.00255537	2.09e-07	0.0680432	0.00483185	0.630068	0.472514	0.001397	3.48e-06	0.0735692	0.100752	0.972893	0.00515568	0.200144	7.06346e-08	3.29e-05	0.480832	3.24e-06	4.95e-07	6.81e-12	1.66798e-08	3.8276e-05	0.0936622	2.77061e-09	2.12e-12	0.10878	0.00164072

## Sheet: Sankey plot - Nodes
name	group
EARLY	EARLY_NODE
LATE	LATE_NODE
ALDOSTERONE SYNTHESIS AND SECRETION	path_b
APOPTOSIS	path_b
BIOSYNTHESIS OF UNSATURATED FATTY ACIDS	path_b
CENTRAL CARBON METABOLISM IN CANCER	path_b
CHOLESTEROL METABOLISM	path_b
CHOLINERGIC SYNAPSE	path_b
CYTOSOLIC DNA SENSING PATHWAY	path_b
FATTY ACID ELONGATION	path_b
GLYCOLYSIS GLUCONEOGENESIS	path_b
HIF 1 SIGNALING PATHWAY	path_b
LYSOSOME	path_b
TYPE II DIABETES MELLITUS	path_b
AGE RAGE SIGNALING PATHWAY IN DIABETIC COMPLICATIONS	path_a
C TYPE LECTIN RECEPTOR SIGNALING PATHWAY	path_a
CELL ADHESION MOLECULES CAMS	path_a
CHEMOKINE SIGNALING PATHWAY	path_a
CYTOKINE CYTOKINE RECEPTOR INTERACTION	path_a
HEPATITIS B	path_a
HUMAN CYTOMEGALOVIRUS INFECTION	path_a
IL 17 SIGNALING PATHWAY	path_a
INTESTINAL IMMUNE NETWORK FOR IGA PRODUCTION	path_a
NATURAL KILLER CELL MEDIATED CYTOTOXICITY	path_a
NF KAPPA B SIGNALING PATHWAY	path_a
NOD LIKE RECEPTOR SIGNALING PATHWAY	path_a
P53 SIGNALING PATHWAY	path_a
PATHWAYS IN CANCER	path_a
PHAGOSOME	path_a
RHEUMATOID ARTHRITIS	path_a
TH1 AND TH2 CELL DIFFERENTIATION	path_a
TNF SIGNALING PATHWAY	path_a
TOLL LIKE RECEPTOR SIGNALING PATHWAY	path_a
CELL CYCLE	path_c
CELLULAR SENESCENCE	path_c
ECM RECEPTOR INTERACTION	path_c
FOCAL ADHESION	path_c
HEPATITIS C	path_c
HIPPO SIGNALING PATHWAY	path_c
JAK STAT SIGNALING PATHWAY	path_c
LEUKOCYTE TRANSENDOTHELIAL MIGRATION	path_c
MICRORNAS IN CANCER	path_c
PHOSPHOLIPASE D SIGNALING PATHWAY	path_c
PI3K AKT SIGNALING PATHWAY	path_c
PROTEOGLYCANS IN CANCER	path_c
REGULATION OF ACTIN CYTOSKELETON	path_c
RELAXIN SIGNALING PATHWAY	path_c
T CELL RECEPTOR SIGNALING PATHWAY	path_c
TRANSCRIPTIONAL MISREGULATION IN CANCER	path_c
SLC1A5	gene_b
PLCB3	gene_b
TRADD	gene_b
ACOT2	gene_b
HMOX1	gene_b
HK3	gene_b
TCIRG1	gene_b
CYBB	gene_b
ACOT1	gene_b
APOA4	gene_b
MRAS	gene_a
TLR7	gene_a
CD48	gene_a
CXCL10	gene_a
MMP9	gene_a
COL3A1	gene_a
CXCR4	gene_a
COL4A1	gene_a
TNFRSF12A	gene_a
BUB1B	gene_c
HMMR	gene_c
CAPN2	gene_c
CCNA2	gene_c
CCND1	gene_c
COL4A5	gene_c
BCL11B	gene_c
PDGFA	gene_c
ITGAX	gene_c
CDC7	gene_c
MYBL2	gene_c
CCNE1	gene_c
FOS	gene_c
PTTG1	gene_c
CDKN2A	gene_c
SLC7A1	gene_c
NKD2	gene_c
GSN	gene_c
BUB1	gene_c
CDC45	gene_c
PLAU	gene_c
ICOS	gene_c
THBS1	gene_c
LEF1	gene_c
IQGAP3	gene_c
LAMC3	gene_c
COL1A1	gene_c
THBS2	gene_c
LUM	gene_c
SPP1	gene_c
GPC3	gene_c
THY1	gene_c

## Sheet: Sankey plot - Links
source	target	value	links_color_group
0	2	50	early
0	3	50	early
0	4	50	early
0	5	50	early
0	6	50	early
0	7	50	early
0	8	50	early
0	9	50	early
0	10	50	early
0	11	50	early
0	12	50	early
0	13	50	early
0	14	50	early
1	14	50	late
0	15	50	early
1	15	50	late
0	16	50	early
1	16	50	late
0	17	50	early
1	17	50	late
0	18	50	early
1	18	50	late
0	19	50	early
1	19	50	late
0	20	50	early
1	20	50	late
0	21	50	early
1	21	50	late
0	22	50	early
1	22	50	late
0	23	50	early
1	23	50	late
0	24	50	early
1	24	50	late
0	25	50	early
1	25	50	late
0	26	50	early
1	26	50	late
0	27	50	early
1	27	50	late
0	28	50	early
1	28	50	late
0	29	50	early
1	29	50	late
0	30	50	early
1	30	50	late
0	31	50	early
1	31	50	late
0	32	50	early
1	32	50	late
1	33	50	late
1	34	50	late
1	35	50	late
1	36	50	late
1	37	50	late
1	38	50	late
1	39	50	late
1	40	50	late
1	41	50	late
1	42	50	late
1	43	50	late
1	44	50	late
1	45	50	late
1	46	50	late
1	47	50	late
1	48	50	late
2	50	50	B_BAC
3	51	50	B_BAC
3	80	50	B_BAC
4	57	50	B_BAC
4	52	50	B_BAC
5	54	50	B_BAC
5	49	50	B_BAC
6	58	50	B_BAC
7	50	50	B_BAC
7	80	50	B_BAC
8	62	50	B_BAC
9	57	50	B_BAC
9	52	50	B_BAC
10	54	50	B_BAC
11	56	50	B_BAC
11	54	50	B_BAC
11	53	50	B_BAC
12	55	50	B_BAC
13	54	50	B_BAC
14	56	50	A_BAC
14	73	50	A_BAC
14	50	50	A_BAC
14	66	50	A_BAC
14	64	50	A_BAC
15	59	50	A_BAC
16	89	50	A_BAC
17	62	50	A_BAC
17	50	50	A_BAC
17	65	50	A_BAC
18	67	50	A_BAC
18	62	50	A_BAC
18	65	50	A_BAC
19	63	50	A_BAC
19	79	50	A_BAC
19	71	50	A_BAC
19	80	50	A_BAC
20	51	50	A_BAC
20	50	50	A_BAC
20	65	50	A_BAC
20	72	50	A_BAC
21	62	50	A_BAC
21	63	50	A_BAC
21	51	50	A_BAC
21	80	50	A_BAC
22	65	50	A_BAC
22	89	50	A_BAC
23	61	50	A_BAC
24	51	50	A_BAC
24	88	50	A_BAC
25	56	50	A_BAC
25	50	50	A_BAC
26	79	50	A_BAC
26	72	50	A_BAC
27	63	50	A_BAC
27	79	50	A_BAC
27	53	50	A_BAC
27	73	50	A_BAC
27	50	50	A_BAC
27	65	50	A_BAC
27	66	50	A_BAC
27	71	50	A_BAC
27	80	50	A_BAC
27	75	50	A_BAC
28	56	50	A_BAC
28	55	50	A_BAC
28	95	50	A_BAC
29	55	50	A_BAC
29	80	50	A_BAC
30	80	50	A_BAC
31	62	50	A_BAC
31	63	50	A_BAC
31	51	50	A_BAC
31	80	50	A_BAC
32	62	50	A_BAC
32	80	50	A_BAC
32	60	50	A_BAC
33	86	50	C_BAC
33	87	50	C_BAC
33	81	50	C_BAC
33	71	50	C_BAC
33	79	50	C_BAC
33	77	50	C_BAC
33	68	50	C_BAC
33	82	50	C_BAC
33	72	50	C_BAC
34	78	50	C_BAC
34	71	50	C_BAC
34	79	50	C_BAC
34	59	50	C_BAC
34	82	50	C_BAC
34	72	50	C_BAC
34	70	50	C_BAC
35	97	50	C_BAC
35	95	50	C_BAC
35	94	50	C_BAC
35	93	50	C_BAC
35	69	50	C_BAC
35	66	50	C_BAC
35	90	50	C_BAC
36	97	50	C_BAC
36	95	50	C_BAC
36	94	50	C_BAC
36	93	50	C_BAC
36	66	50	C_BAC
36	90	50	C_BAC
36	75	50	C_BAC
36	72	50	C_BAC
37	62	50	C_BAC
37	72	50	C_BAC
38	91	50	C_BAC
38	72	50	C_BAC
38	84	50	C_BAC
39	75	50	C_BAC
39	72	50	C_BAC
40	63	50	C_BAC
40	99	50	C_BAC
40	65	50	C_BAC
41	63	50	C_BAC
41	88	50	C_BAC
41	79	50	C_BAC
41	83	50	C_BAC
41	90	50	C_BAC
41	75	50	C_BAC
41	82	50	C_BAC
41	72	50	C_BAC
42	59	50	C_BAC
42	75	50	C_BAC
43	97	50	C_BAC
43	95	50	C_BAC
43	94	50	C_BAC
43	93	50	C_BAC
43	79	50	C_BAC
43	66	50	C_BAC
43	90	50	C_BAC
43	75	50	C_BAC
43	72	50	C_BAC
44	63	50	C_BAC
44	96	50	C_BAC
44	98	50	C_BAC
44	94	50	C_BAC
44	88	50	C_BAC
44	59	50	C_BAC
44	90	50	C_BAC
44	72	50	C_BAC
45	92	50	C_BAC
45	65	50	C_BAC
45	76	50	C_BAC
45	59	50	C_BAC
45	75	50	C_BAC
45	85	50	C_BAC
46	63	50	C_BAC
46	94	50	C_BAC
46	64	50	C_BAC
46	66	50	C_BAC
46	80	50	C_BAC
46	73	50	C_BAC
47	89	50	C_BAC
47	80	50	C_BAC
48	63	50	C_BAC
48	88	50	C_BAC
48	71	50	C_BAC
48	74	50	C_BAC
48	75	50	C_BAC
