# Supplementary material for: An unbiased ranking of murine dietary models based on their proximity to human metabolic dysfunction-associated steatotic liver disease (MASLD)
Source: Nat Metab. 2024 Jun 12;6(6):1178–96. doi: 10.1038/s42255-024-01043-6 (PMC11199145; doi:10.1038/s42255-024-01043-6)
Supplement: Supplementary file 9 — Processed data representing the scores of PHPS, HHPS, DHPS and MHPS for the ranking according to ‘metabolic relevance’ or ‘ability to induce MASH-fibrosis’ respectively. Also included is BW log2FC and associated P value as well as average fibrosis score. [file 42255_2024_1043_MOESM9_ESM.xlsx]

## Sheet: Sheet1
Model Name	Diet Group	Metabolic relevance				Ability to induce MASH fibrosis				BW		Fibrosis (Average)
		PHPS	HHPS	DHPS	MHPS	PHPS	HHPS	DHPS	MHPS	Log2FC	P
OB-CHOW-8W	GMCHOW	0.666667	0.625	0.00388209	0.43185	0.625	0.727	0.294163	0.548721	0.926829	0.015873	1.6
6J-HFD-F45-28W	HFD	0.4	0.875	0.951827	0.742276	0.5	0.727	1	0.742333	0.181593	0.0721057	0.86
6J-ALIOS-F45-24W	HFD	0.266667	0.75	0.773841	0.596836	0.375	0.545	0.65126	0.523753	0.0414153	0.365967	0.71
6N-SURWIT-F58-20W	HFD	0.6	0.75	0.456731	0.602244	0	0.364	0.322233	0.228744	0.223588	0.0176768	0
6J-ALIOS-F45-FG-16W	HFDAMLD	0.4	0.5	0.0150675	0.305023	0.625	0.182	0	0.269	-0.150269	0.431818	0.43
6N-SURWIT-F58-FG-20W	HFDAMLD	0.6	0.5	0.682439	0.594146	0	0.182	0.628684	0.270228	0.241824	0.00590521	0
6J-WD-C0.2-32W	WD0.2%	0.733333	0.75	0.939398	0.807577	0.375	0.545	0.923444	0.614481	0.26208	0.00543684	1
MC4R-WD-C0.2-21W	WD0.2%	0.8	0.625	0.850487	0.758496	0.875	0.727	0.93589	0.845963	0.823391	0.0285714	1.75
6J-STZ-WD-C0.3-5W	WD0.3%-STZ	0.333333	0.625	0.877775	0.612036	0.25	0.545	0.938731	0.57791	-0.273403	0.00130392	1.2
6J-AMLN-C2-36W	WD2%	0.8	0.5	0.786748	0.695583	0.875	0.364	0.910518	0.716506	0.447597	0.00214071	1
RZ-AMLNREP-C2-23W	WD2%	1	0.625	0.339496	0.654832	0.625	0.182	0.478376	0.428459	1.01441	0.0021645	0
6J-AMLN-C2-24W	WD2%	0.8	0.375	0.768192	0.647731	0.875	0	0.743063	0.539354	0.894601	0.0285714	0.25
6J-AMLNREP2-C2-24W	WD2%	0.8	0.375	0.762101	0.6457	0.875	0	0.752587	0.542529	0.609357	0.0285714	0.25
6J-AMLNREP3-C2-24W	WD2%	0.8	0.625	0.850652	0.758551	0.875	0.364	0.822978	0.687326	1.03357	0.0285714	0.25
OB-GAN-C2-12W	WD2%	0.933333	0.625	0.821979	0.793437	1	0.727	0.827717	0.851572	1.10317	0.00793651	1.6
OB-GAN-C2-16W	WD2%	0.8	0.625	0.60027	0.67509	0.875	0.727	0.804266	0.802089	1.11724	0.00952381	1.5
OB-GAN-C2-23W	WD2%	0.933333	0.625	0.875271	0.811202	1	0.727	0.975624	0.900875	0.170146	0.00474525	2
6NTAC-GAN-C2-RT42W	WD2%	0.8	1	0.88029	0.89343	0.875	1	0.949138	0.941379	0.275421	0.000136248	1.67
6NTAC-GAN-C2-TN42W	WD2%	0.8	1	0.85842	0.88614	0.875	1	0.974821	0.94994	0.16962	6.45874e-05	2
6N-WD-C0.2-FG-9W	WD0.2%AMLD	0.866667	0.75	0.114144	0.576937	0.5	0.364	0.428584	0.430861	0.415206	1.14218e-05	0
6N-WD-C0.2-FG-29W	WD0.2%AMLD	0.8	0.75	0.788409	0.77947	0.875	0.364	0.80489	0.681297	0.314194	1.09674e-05	0.47
DIAM-WD-C0.2-FG-8W	WD0.2%AMLD	0.866667	0.625	0.848351	0.780006	0.5	0.182	0.788785	0.490262	0.339224	0.0250599	0
DIAM-WD-C0.2-FG-24W	WD0.2%AMLD	0.866667	0.75	0.911472	0.842713	0.5	0.545	0.92795	0.65765	0.727977	0.00044562	0.6
DIAM-WD-C0.2-FG-52W	WD0.2%AMLD	0.866667	0.875	0.834249	0.858639	0.5	0.727	0.833915	0.686972	0.621717	3.09288e-06	1.1
6J-WD-C1.3-FG-CCL4-24W	WD1.3%AMLD-CCL4	0.466667	0.75	0.770543	0.662403	0.125	0.818	0.944041	0.629014	0.107803	0.2	3.25
6N-SURWIT-F59-C2-FG-30W	WD2%AMLD	0.933333	0	0	0.311111	1	0.182	0.384362	0.522121	0.56029	0.00317533	3
R-CDAA-4W	CDD	0.4	0.75	0.757762	0.635921	0.75	0.545	0.920469	0.73849	-0.205067	0.0018648	1.25
R-CDAA-8W	CDD	0.266667	0.75	0.457705	0.491457	0.625	0.818	0.829172	0.757391	-0.157934	0.01998	3.25
R-CDAA-12W	CDD	0.533333	0.75	0.7418	0.675045	0.625	0.818	0.911874	0.784958	-0.110153	0.120591	3.5
DB-MCD-4W	CDD	0.133333	0.875	0.87613	0.628154	0.375	0.545	0.785259	0.56842	-0.481869	0.00782703	0.5
6J-MCD-5.5W	CDD	0	0.625	0.233551	0.286184	0.25	0.545	0.720758	0.505253	-0.996889	0.00252525	0.57
6J-CDAHFD-F45-6W	CDHFD	0.266667	0.625	0.621961	0.504542	0.625	0.364	0.838382	0.609127	-0.26016	0.00610703	1.08
6J-CDAHFD-F45-8W	CDHFD	0	0.875	0.863003	0.579334	0.375	0.909	0.868421	0.717474	-0.35956	0.000178614	2
6J-CDAHFD-F45-12W	CDHFD	0	0.875	0.823288	0.566096	0.375	0.909	0.931269	0.738423	-0.367336	0.000181651	2
R-CDAA-C1-12W	CDHCD1%	0.466667	0.75	0.564553	0.59374	0.25	0.818	0.871766	0.646589	-0.0706764	0.152705	3.89
R-CDAA-C2-4W	CDHCD2%	0.4	0.75	0.599758	0.583253	0.75	0.727	0.871881	0.78296	-0.177683	0.0029526	1.62
R-CDAA-C2-8W	CDHCD2%	0.266667	0.75	0.438017	0.484894	0.625	0.818	0.735691	0.72623	-0.176433	0.002664	3.25
R-CDAA-C2-12W	CDHCD2%	0.4	0.75	0.54755	0.56585	0.75	0.818	0.84551	0.804503	-0.16373	0.00407925	3.86
LDLR-CDHFHCD-F42-C1-8W	CDHFHCD1%	0.533333	0.625	1	0.719444	0.75	0.727	0.997166	0.824722	0.0405778	0.485714	2
6J-CCl4-4W	CCl4	0.6	0.125	0.751661	0.49222	0.375	0.273	0.838412	0.495471	-0.0356205	0.425151	2.73
6J-CCl4-6W	CCl4	0.533333	0.125	0.876534	0.511622	0.75	0.273	0.890156	0.637719	-0.132032	0.0545272	3
