# Supplementary material for: An unbiased ranking of murine dietary models based on their proximity to human metabolic dysfunction-associated steatotic liver disease (MASLD)
Source: Nat Metab. 2024 Jun 12;6(6):1178–96. doi: 10.1038/s42255-024-01043-6 (PMC11199145; doi:10.1038/s42255-024-01043-6)
Supplement: Supplementary file 10 — Processed data of the PLSR analysis identifying the most influential study design parameters for the MHPS of ‘metabolic Relevance’ and ‘ability to induce MASH-fibrosis’. The data includes the VIP scores of the 1st and 2nd components and the correlations between study parameters and the two types of MHPS. [file 42255_2024_1043_MOESM10_ESM.xlsx]

## Sheet: Sheet1
model	VIP analysis		Correlation analysis
	VIP score 1st component	VIP score 2nd component	Metabolic Relevance	Ability to induce MASH fibrosis
Palm Oil	1.5747	1.38071	0.412832	0.628745
ENERGY Density (kcal/g)	1.54253	1.36326	-0.549471	-0.624486
Housing Details Grouped:YES/NO	1.53669	1.35735	-0.465553	-0.559281
Room Humidity	1.50852	1.3253	-0.506542	-0.720849
Coconut Oil	1.46283	1.2959	-0.583606	-0.610541
Sucrose and Fructose:YES/NO	1.2818	1.22791	0.238443	0.615607
Fat (%Kcal)	1.21397	1.06284	-0.487603	-0.540015
Primex Shortening (hydrogenated)	0.891952	1.19576	-0.27984	-0.147138
Duration Experimental Diet (weeks)	1.12112	1.17503	0.282602	0.26542
Milkfat	0.360491	1.12419	0.33941	-0.017057
Cholesterol (%)	1.01741	1.12408	0.116662	0.485945
Sucrose:YES/NO	0.93228	1.11241	-0.0732944	-0.469287
Proteins (%Kcal)	0.971033	1.08537	0.160326	0.523023
Sugar Water:YES/NO	1.08303	0.955907	-0.130708	-0.415588
Details of the Facility:SPF/Standard	0.908513	1.06664	-0.480165	-0.312676
Carbohydrates (%Kcal)	1.0513	0.953668	0.490115	0.440843
Genetically altered:YES/NO	1.04637	0.918936	0.195973	0.357553
Methionine (gr/Kg)	0.416451	0.722059	0.13993	-0.14895
Room Temperature	0.686234	0.6581	0.299028	0.363843
Type of Cage:IVC/Standard	0.025868	0.641989	0.0790923	-0.0989958
Choline (gr/Kg)	0.564971	0.510117	-0.0172939	-0.205086
C57BL/6J	0.0869497	0.21174	-0.114857	-0.0225644
C57BL/6N	0.0869497	0.21174	0.114857	0.0225644
Chemicals:YES/NO	0.195738	0.182573	-0.00706584	-0.0736387
Lard	0.0390871	0.104574	-0.0503615	-0.0614472
