# Supplementary material for: An unbiased ranking of murine dietary models based on their proximity to human metabolic dysfunction-associated steatotic liver disease (MASLD)
Source: Nat Metab. 2024 Jun 12;6(6):1178–96. doi: 10.1038/s42255-024-01043-6 (PMC11199145; doi:10.1038/s42255-024-01043-6)
Supplement: Supplementary file 11 — Raw and processed data related to the selection of rodent models used to study the effects of treatments. (1) processed phenotypic data for the rodent models vs their corresponding controls (log2FC and P values) and histological scores (signed P values for steatosis, ballooning Inflammation fibrosis; two-sided Mann–Whitney U-test). (2) Processed data showing the results from the differential expression analysis of those models vs their corresponding controls. The DEGs matrix includes all the rodent models and the human comparisons (3-plets showing Log2FC, P values, adjusted P values). (4) Processed data derived from the FGSEA (KEGG) pathway enrichment analysis, including tables with the NES, P values and adjusted P values. [file 42255_2024_1043_MOESM11_ESM.xlsx]

## Sheet: Figure 8B
Model Name	BW		TGs		Tot Chol		LW/BW%		ALT		AST		Steatosis (Signed P)	Ballooning (Signed P)	Inflammation (Signed P)	Fibrosis (Signed P)
	Log2FC	P	Log2FC	P	Log2FC	P	Log2FC	P	Log2FC	P	Log2FC	P
6J-CDAHFD-F45-12W	-0.367336	2.19363e-10	-0.82121	0.00291121	-1.07195	0.000151979	1.00531	2.59503e-10	2.42898	2.2071e-06	1.2138	4.9141e-05	4.25226	2.65767	3.61031	3.75005
6J-CDAHFD-F45-4W-REV-8W	0.250543	0.000184609	0.192884	0.213266	1.13729	0.00135145	-0.677266	7.7005e-08	-1.17392	0.000375985	-0.358105	0.0470132	-4.47917	-3.1761	-1.46287	-0.184573
6J-AMLN-C2-36W	0.447597	4.97588e-07	-0.556393	0.00960103	1.59902	1.14306e-06	0.996023	5.37835e-05	2.59727	0.000281269	1.63396	0.00100191	3.3846	0.765276	2.63106	3.3846
6J-AMLN-C2-28W-AMLN-C2-CR-8W	-0.479233	3.85071e-07	-0.88779	0.000764189	-0.769826	3.34714e-05	-1.00043	1.30111e-05	-2.2185	0.000462917	-1.45865	0.00113147	-3.2085	-0.849778	-0.506262	-1.14734
6J-GAN-C2-50W	0.487398	8.18655e-08	-0.885588	0.00276892	1.70805	8.11144e-06	0.717619	4.1519e-05	2.32165	0.00174329	2.01388	0.000893279	3.95011	0.362662	3.83386	3.83386
6J-GAN-C2-38W-SEMA-12W	-0.346025	2.56858e-06	-0.342538	0.0666318	-0.710365	0.000556862	-0.41029	0.00114443	-1.89785	0.00295971	-0.952458	0.0134406	-3.47481	-0.43401	-0.914567	-0.343086
6J-GAN-C2-48W	0.65824	4.20092e-08	-0.672685	0.0606954	1.68011	2.9251e-06	0.957392	2.44713e-07	3.04919	8.57771e-06	2.51506	1.22095e-05	3.85434	0.524884	3.15915	3.14588
6J-GAN-C2-36W-REV-12W	-0.53344	1.25136e-07	0.132682	0.413961	-1.53029	5.2526e-06	-0.615248	9.90976e-06	-2.87776	1.02551e-05	-4.47868	5.35413e-06	-4.48281	-0.234497	-1.01058	-0.680611

## Sheet: Figure 8C
	L2FC_UCAM.VCU..Mild.vs.Control	P.VALUE_UCAM.VCU..Mild.vs.Control	P.ADJUSTED_UCAM.VCU..Mild.vs.Control	L2FC_UCAM.VCU..Moderate.vs.Mild	P.VALUE_UCAM.VCU..Moderate.vs.Mild	P.ADJUSTED_UCAM.VCU..Moderate.vs.Mild	L2FC_UCAM.VCU..Severe.vs.Mild	P.VALUE_UCAM.VCU..Severe.vs.Mild	P.ADJUSTED_UCAM.VCU..Severe.vs.Mild	L2FC_EPoS..Moderate.vs.Mild	P.VALUE_EPoS..Moderate.vs.Mild	P.ADJUSTED_EPoS..Moderate.vs.Mild	L2FC_EPoS..Severe.vs.Mild	P.VALUE_EPoS..Severe.vs.Mild	P.ADJUSTED_EPoS..Severe.vs.Mild	L2FC_6J.CDAHFD.F45.12W	P.VALUE_6J.CDAHFD.F45.12W	P.ADJUSTED_6J.CDAHFD.F45.12W	L2FC_6J.CDAHFD.F45.4W.REV.8W	P.VALUE_6J.CDAHFD.F45.4W.REV.8W	P.ADJUSTED_6J.CDAHFD.F45.4W.REV.8W	L2FC_6J.AMLN.C2.36W	P.VALUE_6J.AMLN.C2.36W	P.ADJUSTED_6J.AMLN.C2.36W	L2FC_6J.AMLN.C2.28W.AMLN.C2.CR.8W	P.VALUE_6J.AMLN.C2.28W.AMLN.C2.CR.8W	P.ADJUSTED_6J.AMLN.C2.28W.AMLN.C2.CR.8W	L2FC_6J.GAN.C2.50W	P.VALUE_6J.GAN.C2.50W	P.ADJUSTED_6J.GAN.C2.50W	L2FC_6J.GAN.C2.38W.SEMA.12W	P.VALUE_6J.GAN.C2.38W.SEMA.12W	P.ADJUSTED_6J.GAN.C2.38W.SEMA.12W	L2FC_6J.GAN.C2.48W	P.VALUE_6J.GAN.C2.48W	P.ADJUSTED_6J.GAN.C2.48W	L2FC_6J.GAN.C2.36W.REV.12W	P.VALUE_6J.GAN.C2.36W.REV.12W	P.ADJUSTED_6J.GAN.C2.36W.REV.12W
SLC1A5	0.600033	0.00163125	0.0335876	-0.0103871	0.909382	0.969076	0.251991	0.0652	0.182511	-0.0236766	0.843441	0.980925	0.275348	0.0537627	0.210187	2.24224	1.08e-50	7.13e-49	-1.2424	3.68e-22	7.81e-21	1.01122	6.18e-05	0.000272857	-0.62554	0.0101852	0.0284625	0.966196	5.38e-05	0.000294814	-0.240896	0.215306	0.496441	1.27138	2.45e-06	2.92e-05	-0.409853	0.0764936	0.212401
PLCB3	0.600435	0.000180919	0.00975287	-0.0989129	0.0994962	0.381868	-0.13878	0.0964818	0.236751	-0.0260105	0.712953	0.956851	-0.102756	0.217881	0.489512	-0.0391038	0.71702	0.791727	-0.0422327	0.597143	0.696188	-0.0440307	0.6689	0.760571	-0.345718	0.000304768	0.00137269	0.105049	0.179197	0.30021	0.0845051	0.23854	0.523431	0.125632	0.567239	0.730472	-0.0590261	0.731215	0.853625
TRADD	0.626565	0.000275655	0.0126161	-0.0251455	0.693085	0.882794	0.108313	0.322769	0.512537	0.0621092	0.474564	0.907265	0.0208714	0.82426	0.931224	0.210315	0.0197941	0.0400157	-0.0380381	0.668217	0.756767	-0.167542	0.0739956	0.13705	-0.413717	0.000597093	0.00247892	0.026271	0.846957	0.907268	-0.0608477	0.632738	0.8313	0.0806063	0.662151	0.800566	-0.173312	0.194065	0.392247
ACOT2	0.761706	0.00270376	0.045011	-0.00798326	0.933697	0.978074	-0.175718	0.214894	0.395273	0.0614879	0.593124	0.937173	-0.00484993	0.97	0.988442	-0.444757	0.648381	0.735396	-0.520296	0.42734	0.540717	0.79668	4.94e-05	0.00022366	1.42495	3.75e-19	2.37e-17	1.31294	7.68e-09	9.74e-08	-0.257141	0.261293	0.547898	1.15361	0.00296924	0.0146844	-1.04838	2.19e-06	4.18e-05
HMOX1	0.826054	0.00197164	0.0376672	-0.181799	0.127164	0.429466	-0.242021	0.120141	0.272835	-0.0208626	0.860968	0.982126	-0.244231	0.0751	0.260324	1.43278	6.7e-33	2.14e-31	-1.58134	1e-22	2.23e-21	0.518675	0.00360905	0.0103346	0.206204	0.0429543	0.0942526	0.820657	2.51e-06	1.88e-05	-0.442232	0.0302813	0.172081	0.920786	0.0128843	0.0485438	-1.12127	0.000118435	0.00128603
HK3	0.860386	0.000449903	0.0164964	-0.114015	0.254078	0.583381	-0.0940572	0.471821	0.648346	0.118819	0.341634	0.864843	-0.0371374	0.789197	0.916187	2.26224	7.98e-99	2.34e-96	-1.57785	1.93e-31	7.99e-30	1.6527	1.48e-05	7.43e-05	-0.816459	0.00150637	0.00554075	1.8723	2.46e-12	6.06e-11	-0.629717	0.010702	0.0945419	2.56078	4.63e-33	2.28e-30	-1.4023	1.06e-13	1.45e-11
TCIRG1	0.878283	5.14e-07	0.000249731	-0.121498	0.0534	0.288	-0.140035	0.0962	0.236	-0.109173	0.382	0.881	-0.151866	0.298	0.58	1.7428	1.88e-39	8.15e-38	-1.0701	1.02e-24	2.62e-23	-0.0933111	0.4844	0.60247	-0.0614596	0.652101	0.758879	0.480622	0.00062503	0.00258374	-0.114856	0.367698	0.648701	0.472428	0.0282522	0.091084	-0.530799	0.00303913	0.0183543
CYBB	0.895868	0.00257832	0.0438439	0.0310366	0.797117	0.9289	0.10359	0.55452	0.718604	0.278695	0.0879555	0.674169	0.256188	0.189582	0.454507	2.22371	3.19e-35	1.16e-33	-1.91656	1.16e-32	5.26e-31	2.26416	6.3e-22	4.12e-20	-1.08786	1.37e-07	1.37e-06	2.15606	5.54e-22	7.52e-20	-0.511875	0.020815	0.139903	2.68819	4e-35	2.77e-32	-1.31	2.8e-16	5.98e-14
ACOT1	1.65238	9.35e-06	0.0016667	0.145384	0.489158	0.773399	0.0284581	0.913646	0.955391	-0.0379927	0.774855	0.96984	-0.0248111	0.878175	0.955383	-3.18807	0.000243283	0.00073906	2.30562	0.00235631	0.00602388	-0.6254	0.000470175	0.00169992	3.29749	2.38e-52	4.1e-49	-0.0693098	0.705498	0.80756	0.927374	3.1e-05	0.00218701	-0.715374	0.0851032	0.209057	0.0505865	0.843151	0.919302
APOA4	2.11282	0.00246523	0.0427468	0.174257	0.563	0.816095	0.189363	0.633	0.776	-0.286119	0.447063	0.902548	-0.118898	0.757139	0.900526	-0.622263	0.30007	0.404467	0.783383	0.0187218	0.0388705	3.37879	2e-07	1.43e-06	-1.65719	1.5e-07	1.49e-06	3.53848	6.27e-52	7.89e-49	-1.17864	3.51e-05	0.00236862	3.40082	2.75e-29	8.88e-27	-2.89724	9.48e-37	1.76e-33
MRAS	0.533203	0.0393438	0.207097	0.368666	0.00112859	0.0434673	0.630566	2.99e-06	0.000175316	0.357209	0.000730696	0.123919	0.62264	5.47e-08	5.08e-06	0.574544	0.00960019	0.0210989	-0.669373	2.12e-05	7.82e-05	0.658991	9.89e-06	5.14e-05	-0.425603	0.00409443	0.0131223	0.711072	2.35e-06	1.77e-05	-0.259959	0.0363125	0.18975	0.274088	0.167104	0.33505	-0.366248	0.0224839	0.0870268
TLR7	0.322886	0.0472507	0.229439	0.409667	0.000369806	0.025545	0.802916	8.31e-06	0.000370215	0.39143	0.0134245	0.400141	0.873362	8.75e-06	0.000308768	1.92365	2.52e-24	5e-23	-1.51456	1.63e-13	1.63e-12	2.33584	3.06e-08	2.49e-07	-0.884866	8.43e-05	0.000447647	2.39971	9.42e-21	1.03e-18	-0.542867	0.014878	0.115106	3.01885	1.37e-20	1.58e-18	-1.50018	6.16e-10	3.31e-08
CD48	0.731327	0.00885018	0.0890075	0.378086	0.00124505	0.0455858	0.833254	5.34e-07	4.72e-05	0.165199	0.15726	0.75096	0.452457	0.00565846	0.0465731	2.04776	2.45e-38	1.01e-36	-1.5278	2.46e-41	2.14e-39	2.21126	7.14e-21	4.09e-19	-0.932258	6.84e-05	0.00037391	2.1999	4.18e-15	1.79e-13	-0.438789	0.05047	0.228436	2.73752	2.83e-18	2.45e-16	-1.52357	3.94e-09	1.78e-07
CXCL10	1.26562	0.0282242	0.17274	0.705332	0.00117	0.0447	0.992134	0.000385483	0.00558869	0.495125	0.0173453	0.431606	1.17735	1.65e-07	1.21e-05	1.06446	0.000194328	0.00060097	-0.123279	0.628757	0.723487	0.938756	0.0412363	0.0838189	-0.569657	0.0117324	0.0320015	1.08678	0.0490025	0.107024	-0.293494	0.322873	0.609453	1.30964	0.00021693	0.0015506	-0.520136	0.0545434	0.167249
MMP9	1.15838	0.0483453	1	1.38612	3.65e-07	0.000444265	1.11425	0.000149392	0.00290027	0.315855	0.291	0.843	1.0954	0.00087	0.0117474	0.363867	0.213793	0.307733	-0.798316	0.00200819	0.00519724	-0.400228	0.295979	0.415813	-0.468195	0.278989	0.413874	0.529865	0.19443	0.319325	0.388804	0.335512	0.619071	0.363291	0.421244	0.612984	-0.286621	0.47746	0.677413
COL3A1	0.415627	0.0201068	0.143489	0.420313	0.000173777	0.016712	1.13276	3.76e-10	1.49e-07	0.124797	0.233219	0.816025	0.758203	1.19e-08	1.48e-06	3.72327	3.95e-100	1.26e-97	-2.21685	1.93e-47	2.54e-45	3.45091	1.14e-21	7.23e-20	-2.0216	5.06e-09	6.64e-08	3.17524	1.2e-21	1.51e-19	-1.10589	0.000134628	0.00610023	3.45476	2.82e-31	1.15e-28	-1.84559	5.1e-18	1.44e-15
CXCR4	0.510088	0.0470636	0.229292	0.497567	0.000324518	0.0238661	1.18874	1.99e-08	3.62e-06	0.237859	0.0682089	0.632373	0.675569	7.4e-06	0.000267934	3.12922	1.69e-51	1.15e-49	-1.37632	1.05e-13	1.08e-12	1.93841	1.77e-08	1.49e-07	-0.479681	0.0682599	0.137062	2.69165	6.53e-17	3.65e-15	-0.325744	0.193113	0.469593	2.93098	3.5e-13	1.42e-11	-1.37565	5.7e-07	1.32e-05
COL4A1	0.430971	0.0264699	0.166808	0.371378	0.000299582	0.0228835	1.3415	1.57e-08	3.07e-06	0.228623	0.0996	0.69672	0.857666	3.93e-08	4.04e-06	1.81738	1.62e-33	5.33e-32	-1.03611	3.27e-10	2.29e-09	1.6697	5.55e-18	2.03e-16	-1.25124	1.16e-09	1.74e-08	1.62295	1.17e-17	7.47e-16	-0.711471	0.000102689	0.00505021	1.91822	3.93e-12	1.33e-10	-1.22807	2.04e-08	7.48e-07
TNFRSF12A	1.61503	0.00302742	0.0479298	0.603633	0.00366613	0.0765984	1.69009	1.84e-08	3.4e-06	0.872084	6.54e-06	0.0120216	1.70958	2.21e-14	1.75e-11	1.39207	2.76e-14	2.77e-13	-0.603052	0.00298649	0.007484	1.01353	3.22e-06	1.84e-05	-1.09247	2.93e-08	3.34e-07	0.677071	0.00141807	0.0052794	-0.140634	0.447151	0.712137	0.536755	0.0703414	0.182353	-1.21768	4.71e-08	1.53e-06
BUB1B	-0.211743	0.406418	1	0.342838	0.0146154	0.154286	0.432109	0.00958414	0.0498305	0.681028	0.00291692	0.226696	1.15011	2.61e-06	0.000117259	2.42678	3.83e-26	8.5e-25	-1.95227	8e-24	1.94e-22	1.70898	7.2e-10	7.67e-09	-1.48476	2.12e-07	2.05e-06	1.74545	2.96e-08	3.33e-07	-0.674677	0.0117815	0.0994491	1.8635	6.21e-06	6.73e-05	-1.14609	2.72e-06	5.04e-05
HMMR	0.00855123	0.982958	0.993043	0.577405	0.00164095	0.051752	0.470122	0.021556	0.0855819	0.304746	0.0700681	0.639281	0.692703	0.0002806	0.00488863	3.84839	2.57e-31	7.53e-30	-2.3607	8.72e-17	1.21e-15	2.66546	3.16e-15	7.67e-14	-2.6118	4.68e-10	7.54e-09	2.90089	2.05e-09	2.88e-08	-1.47729	1.2e-05	0.00114138	3.21471	1.29e-07	2e-06	-1.5607	2.54e-05	0.00035153
CAPN2	0.0694806	0.704837	0.871832	0.0990615	0.194484	0.519536	0.483129	1.14e-05	0.000474896	0.327906	0.000367	0.088757	0.728062	9.73e-19	3.27e-15	0.438565	1.61e-07	8e-07	-0.454259	4.59e-06	1.88e-05	0.542403	1.63e-14	3.54e-13	-1.12645	3.97e-36	1.27e-33	0.414201	4.07e-06	2.92e-05	-0.199499	0.00161113	0.0313122	0.228873	0.0216086	0.0733325	-0.270594	0.0039476	0.0225253
CCNA2	0.402975	0.0806861	0.305605	0.476759	0.00176771	0.0533816	0.614286	0.000104361	0.0022372	0.423868	0.00983844	0.36282	0.875541	2.82e-06	0.00012375	3.05908	4.16e-40	1.86e-38	-1.99626	2.41e-26	7.25e-25	2.20628	7.18e-12	1.04e-10	-2.26173	1.6e-13	4.39e-12	1.935	2.23e-09	3.1e-08	-0.726985	0.00965882	0.0895082	1.72341	2.52e-06	3e-05	-1.27736	6.68e-07	1.52e-05
CCND1	0.216672	0.429639	0.700315	0.259564	0.0112954	0.133252	0.630921	7.96e-06	0.000358341	0.36167	0.000539638	0.103713	0.607982	1.54e-07	1.16e-05	2.50037	2.75e-21	4.5e-20	-1.47398	5.88e-21	1.14e-19	1.44299	1.89e-14	4.08e-13	-1.3329	2.5e-05	0.000154271	0.801709	0.0004874	0.00208606	0.303342	0.171078	0.443533	0.767331	0.0145461	0.0535955	-0.712288	0.00192335	0.0126761
COL4A5	0.644813	0.109657	0.361555	0.108603	0.53599	0.801917	0.64764	0.00164	0.0154367	0.401386	0.0221	0.460207	0.686379	0.000219855	0.00408633	2.82044	1.27e-44	6.88e-43	-2.01366	6.13e-30	2.31e-28	1.97514	1.68e-09	1.66e-08	-0.832147	0.00768638	0.0223708	0.925432	0.00543319	0.0169263	0.151538	0.627593	0.828827	2.45457	4.55e-10	1.1e-08	-0.646364	0.0332677	0.11655
BCL11B	0.196658	0.464858	0.726985	0.321139	0.0129934	0.144504	0.655987	3.63e-05	0.00106552	0.256171	0.127799	0.724952	0.66424	0.000970765	0.012759	1.37245	9.56e-05	0.000311875	-0.613737	0.0925111	0.156403	1.12521	0.0186579	0.0428469	-0.889234	0.0988365	0.184095	0.819728	0.0186231	0.0478283	0.443583	0.120086	0.367783	1.77945	0.00648202	0.0278088	-0.294436	0.467206	0.669303
PDGFA	0.277316	0.44147	0.709133	0.298059	0.0285	0.209334	0.657109	0.000992605	0.0109206	0.397698	0.0115	0.38	1.19621	9.57e-10	1.9e-07	1.72958	9.12e-39	3.81e-37	-1.21271	7.65e-32	3.27e-30	0.96815	2.98e-13	5.33e-12	-1.62052	8.72e-39	3.64e-36	0.41418	0.0316924	0.0745572	-0.28087	0.0733838	0.282501	0.436126	0.0358227	0.109463	-0.436317	0.0138624	0.0602172
ITGAX	0.027065	0.89927	0.962731	0.477813	8.73e-06	0.00323774	0.673851	2.15e-07	2.32e-05	0.222868	0.132445	0.727858	0.60313	8.12e-05	0.00188681	6.24685	9.41e-210	2.79e-206	-1.91637	1.26e-58	3.87e-56	3.38643	9.4e-11	1.14e-09	-1.28049	0.0022705	0.00791612	3.78122	2.37e-13	7.14e-12	-0.330587	0.306027	0.593875	4.18146	6.2e-39	6.1e-36	-1.32276	2.39e-06	4.5e-05
CDC7	0.302169	0.368468	0.654131	0.391275	0.00438009	0.084924	0.765651	6.8e-05	0.00165693	0.341199	0.0526416	0.600358	0.684218	0.000194415	0.00370358	2.11545	1.61e-09	1.02e-08	-1.39885	7.28e-05	0.000246612	2.49994	0.0119881	0.0293516	-1.15419	0.142401	0.2457	0.808576	0.0403167	0.0910346	-0.382931	0.25875	0.545117	1.00772	0.045058	0.129941	-0.548422	0.1201	0.287248
MYBL2	0.543108	0.382556	1	0.519313	0.0224404	0.184965	0.776554	0.00621355	0.0372551	0.350483	0.10147	0.697213	0.867131	0.000106683	0.0023241	0.969069	0.00979921	0.0214818	-0.565962	0.0754149	0.131286	0.521251	0.492898	0.610149	-0.381581	0.634406	0.744231	1.01469	0.0239994	0.0590262	-0.350116	0.298926	0.587545	0.395137	0.580451	0.74133	0.0179574	0.974028	0.986344
CCNE1	0.88593	0.123433	1	0.417572	0.0359287	0.234491	0.788736	0.00501377	0.0323158	0.375369	0.0201042	0.449431	0.644454	0.000165064	0.00327875	0.463564	0.295334	0.399222	0.542565	0.0499107	0.0918846	0.331417	0.208487	0.316812	-0.864952	0.000238135	0.0011113	0.11005	0.675588	0.786146	-0.0261264	0.907801	0.961316	-0.402356	0.126692	0.276999	-0.509234	0.0647235	0.188668
FOS	0.3922	0.28897	0.584164	0.119135	0.429454	0.729623	0.800583	0.00169099	0.0157594	0.556214	0.0383	0.542	0.695506	0.0027	0.0274	1.64785	1.75e-14	1.79e-13	-0.801914	0.00367691	0.00902629	-0.0933554	0.796784	0.860588	0.102658	0.738143	0.82484	-0.0475765	0.925475	0.955906	-0.186503	0.522576	0.763871	-3.2024	0.00114949	0.00658728	-0.318172	0.200783	0.400596
PTTG1	0.133821	0.746797	1	0.547625	0.00379802	0.0778952	0.84969	0.00229148	0.0193382	0.151903	0.33	0.858824	0.58827	0.000560635	0.00843499	-0.304076	0.00559638	0.0129615	0.289585	0.00976848	0.0217871	-0.428945	6.01e-06	3.26e-05	0.356462	0.000331892	0.00147821	-0.164688	0.067736	0.139332	-0.0941604	0.276934	0.565757	-0.543797	0.0148144	0.0544017	0.190155	0.23994	0.447394
CDKN2A	0.152605	0.757499	1	0.269565	0.224056	0.554516	0.955949	0.00636191	0.037852	0.551397	0.0445	0.561346	1.47505	1.53e-08	1.84e-06	1.23417	0.0145938	0.030561	-0.936717	0.0477034	0.0884229	-0.0174235	0.979283	0.988439	-0.0437359	0.949218	0.970327	0.559762	0.315425	0.461014	-0.925914	0.05978	0.251844	0.714811	0.291328	0.48622	-0.44702	0.400493	0.612333
SLC7A1	0.243407	0.600336	0.814643	0.402111	0.0208293	0.178233	1.00622	8.79e-05	0.00196096	0.333252	0.0397149	0.54592	0.771293	1.91e-05	0.00057948	2.49718	3.32e-22	5.74e-21	-1.39622	1.78e-11	1.44e-10	1.98843	2.93e-18	1.11e-16	-1.32738	5.22e-09	6.83e-08	1.66724	5.04e-09	6.58e-08	-0.156899	0.448956	0.714139	1.73905	2.43e-06	2.9e-05	-0.746407	0.00428899	0.024045
NKD2	0.075522	0.882	1	0.249843	0.225361	0.555616	1.03115	1.43e-05	0.000547003	0.648937	0.00121851	0.156879	1.17398	6.29e-06	0.000232224	1.62708	5.06e-05	0.000172541	-1.32144	3.97e-05	0.000140146	1.20992	0.00659702	0.0174875	-0.0766473	0.853427	0.906469	0.44641	0.260495	0.400316	0.10419	0.764379	0.899773	1.18746	0.0197838	0.0684183	-0.346469	0.34803	0.564819
GSN	0.143944	0.680567	0.858022	0.0967134	0.46258	0.754311	1.03772	2.02e-08	3.62e-06	0.580558	0.000591147	0.108604	1.59317	2.66e-17	5.17e-14	1.94421	3.34e-35	1.21e-33	-0.531453	7.86e-06	3.11e-05	1.10319	1.72e-06	1.04e-05	0.301137	0.2811	0.416286	2.20522	2.25e-18	1.7e-16	0.133228	0.635032	0.832516	2.12971	3.1e-14	1.47e-12	-0.225723	0.422028	0.630852
BUB1	0.255182	0.564394	1	0.6376	0.000717667	0.0349118	1.13191	2.81e-06	0.000168806	0.578515	0.0017463	0.187796	1.13004	4.6e-07	2.8e-05	3.54873	6.51e-16	7.49e-15	-1.85924	1.27e-08	7.37e-08	2.75586	0.000188373	0.000749363	-1.42426	0.0191673	0.0482183	3.40133	1.24e-09	1.81e-08	-1.05386	0.00353256	0.0508329	4.41505	3.69e-06	4.25e-05	-1.71552	0.00034835	0.0031448
CDC45	0.959007	0.160746	1	0.582938	0.0250494	0.196322	1.17952	0.000159917	0.00304896	0.414615	0.0870939	0.673822	0.999715	1.4e-05	0.0004497	-0.357132	0.0375695	0.0700619	0.245508	0.133873	0.213228	0.868498	0.000400176	0.00147085	-0.533695	0.0113937	0.0312109	0.244336	0.24861	0.386075	-0.394372	0.0483867	0.223262	-0.135245	0.623606	0.772546	-0.228432	0.27311	0.48625
PLAU	0.464138	0.166349	0.442676	0.507854	0.000768812	0.0362361	1.26285	3.07e-07	3.03e-05	0.285419	0.0335498	0.526633	0.874557	3.07e-09	4.8e-07	3.72315	9.84e-74	1.44e-71	-1.16109	8.69e-13	8.08e-12	1.43499	7.13e-10	7.61e-09	-0.86164	1.88e-05	0.000118797	1.72332	3.25e-10	5.38e-09	-0.376102	0.172979	0.445524	2.10985	2.22e-15	1.26e-13	-1.06316	6.13e-07	1.41e-05
ICOS	0.382862	0.46645	1	0.754392	0.00120383	0.0448418	1.27341	3.33e-06	0.00018834	0.551416	0.0268262	0.491506	1.2864	2.65e-05	0.000757552	-1.00001	0.000219268	0.000671208	-0.133158	0.65252	0.743885	0.619689	0.0701312	0.131015	-0.641996	0.105474	0.194138	0.652269	0.063203	0.131715	-0.20395	0.415352	0.687871	1.49918	0.000159116	0.00119299	-0.835522	0.00813718	0.0397739
THBS1	0.0273961	0.910586	0.966076	0.340067	0.00153859	0.0507764	1.27491	1.4e-09	4.77e-07	0.35817	0.0205702	0.451852	1.23284	4.79e-16	6.41e-13	3.61029	3.17e-71	4.2e-69	-0.51293	0.18144	0.274148	2.14266	1.06e-20	5.97e-19	-1.33239	2.41e-06	1.9e-05	2.3876	3.72e-13	1.08e-11	-0.550457	0.0141543	0.111431	2.68533	6.45e-13	2.5e-11	-0.7117	0.00236086	0.0148931
LEF1	-0.220565	0.536871	1	0.551819	0.00223175	0.058347	1.30507	7.66e-09	1.68e-06	0.174786	0.361353	0.872992	1.03537	2.69e-05	0.000765715	0.626799	0.223918	0.31965	-0.833657	0.097881	0.164096	-0.75565	0.280836	0.399474	1.16079	0.100489	0.186425	0.282844	0.683752	0.792033	0.261103	0.631821	1	1.31797	0.164877	0.332224	-1.40694	0.108496	0.268873
IQGAP3	0.378969	0.355	1	0.745821	0.000546615	0.0309454	1.41818	2.82e-06	0.000168806	0.577605	0.00861305	0.349224	1.44209	1.37e-08	1.68e-06	3.9064	1.39e-33	4.6e-32	-2.30312	6.8e-15	7.89e-14	2.35546	6.32e-11	7.84e-10	-2.64909	3.99e-17	1.87e-15	2.543	1.2e-08	1.46e-07	-0.904173	0.00256257	0.0417543	3.13559	4.94e-06	5.47e-05	-1.99948	5.36e-06	9.06e-05
LAMC3	0.165978	0.552871	0.787101	0.594537	3.98e-05	0.00763444	1.6844	5.03e-17	2.14e-13	0.183469	0.368121	0.875169	1.49588	1.18e-09	2.21e-07	2.54523	9.5e-25	1.94e-23	-1.18237	0.00164756	0.00434351	1.36987	5.41e-05	0.000242786	-0.706863	0.0799436	0.15558	0.351535	0.222007	0.353754	0.770625	0.0204766	0.138754	1.57494	0.000450252	0.0029438	0.0655258	0.859168	0.928753
COL1A1	-0.0116403	0.964	0.985245	0.632153	1.96e-05	0.00523992	1.70018	6.25e-11	3.44e-08	0.256227	0.0885441	0.675557	1.1057	2.6e-08	2.87e-06	4.67682	3.01e-158	4.47e-155	-2.17704	9.38e-49	1.41e-46	3.93458	6.13e-17	1.94e-15	-2.27162	4.59e-07	4.19e-06	4.11919	3.99e-23	6.44e-21	-1.11673	0.000992239	0.0231298	4.45842	2.74e-33	1.42e-30	-1.59468	1.44e-07	4.04e-06
THBS2	0.229791	0.548659	0.784978	0.742886	5.23e-06	0.00241257	1.99745	2.9e-12	2.15e-09	0.219806	0.144	0.74	1.47764	6.21e-16	7.81e-13	2.67789	6.78e-39	2.85e-37	-1.42326	1.34e-19	2.34e-18	2.37708	1.77e-25	1.9e-23	-1.11711	6.35e-07	5.63e-06	2.23715	2.19e-27	5.91e-25	-0.237167	0.197989	0.475327	2.24245	1.01e-12	3.79e-11	-0.808598	7.68e-05	0.000887921
LUM	0.113696	0.750274	0.893129	0.673987	2.65e-05	0.00566016	2.28517	1.86e-18	2.25e-14	0.227378	0.186325	0.783784	1.43263	7.31e-12	2.48e-09	3.41101	3.02e-85	6.09e-83	-1.85283	3.07e-48	4.41e-46	2.02531	1.28e-22	9.16e-21	-0.275749	0.369394	0.508742	2.59638	9.78e-16	4.56e-14	-0.163527	0.564952	0.792869	2.86068	2.03e-18	1.82e-16	-0.757072	0.0125305	0.0557082
SPP1	-0.684322	0.378378	0.662052	0.772499	0.00631639	0.102736	2.40561	8.17e-09	1.74e-06	0.469406	0.0848901	0.668965	1.67673	1.06e-08	1.35e-06	3.68512	6.5e-98	1.85e-95	-2.10371	1.92e-29	6.96e-28	2.56928	3.86e-36	1.32e-33	-1.60523	9.97e-07	8.51e-06	2.28145	1.21e-09	1.76e-08	-0.316255	0.417439	0.689859	2.76173	2.11e-13	8.94e-12	-1.33695	0.00140781	0.00991872
GPC3	-0.430657	0.531409	1	0.655072	0.0224627	0.18506	2.44739	2.08e-09	6.24e-07	1.12509	0.00282408	0.226395	2.04356	1.49e-08	1.81e-06	0.333982	0.283786	0.386705	-0.841783	0.036093	0.0692437	0.19934	0.564999	0.67496	1.26217	8.14e-05	0.000433902	1.46789	0.000162605	0.000793647	-0.292221	0.350273	0.631807	0.937226	0.026064	0.0850559	-0.86338	0.0325875	0.114928
THY1	0.476922	0.300344	0.594105	0.700667	0.00086042	0.0382508	2.56635	9.34e-16	2.66e-12	0.408083	0.0637647	0.620724	2.02417	1.92e-18	4.57e-15	1.472	7.72e-13	6.81e-12	-0.93029	7.87e-06	3.11e-05	0.551948	0.0283919	0.0612972	-0.0931825	0.690534	0.789864	0.817165	0.00977864	0.0277778	0.175554	0.310989	0.598993	1.67883	1.57e-09	3.53e-08	-0.602831	0.00559791	0.0299033

## Sheet: Figure 8D
	NES_UCAM/VCU: Mild vs Control	pval_UCAM/VCU: Mild vs Control	padj_UCAM/VCU: Mild vs Control	NES_UCAM/VCU: Moderate vs Mild	pval_UCAM/VCU: Moderate vs Mild	padj_UCAM/VCU: Moderate vs Mild	NES_UCAM/VCU: Severe vs Mild	pval_UCAM/VCU: Severe vs Mild	padj_UCAM/VCU: Severe vs Mild	NES_EPoS: Moderate vs Mild	pval_EPoS: Moderate vs Mild	padj_EPoS: Moderate vs Mild	NES_EPoS: Severe vs Mild	pval_EPoS: Severe vs Mild	padj_EPoS: Severe vs Mild	NES_6J.CDAHFD.F45.12W	pval_6J.CDAHFD.F45.12W	padj_6J.CDAHFD.F45.12W	NES_6J.CDAHFD.F45.4W.REV.8W	pval_6J.CDAHFD.F45.4W.REV.8W	padj_6J.CDAHFD.F45.4W.REV.8W	NES_6J.AMLN.C2.36W	pval_6J.AMLN.C2.36W	padj_6J.AMLN.C2.36W	NES_6J.AMLN.C2.28W.AMLN.C2.CR.8W	pval_6J.AMLN.C2.28W.AMLN.C2.CR.8W	padj_6J.AMLN.C2.28W.AMLN.C2.CR.8W	NES_6J.GAN.C2.50W	pval_6J.GAN.C2.50W	padj_6J.GAN.C2.50W	NES_6J.GAN.C2.38W.SEMA.12W	pval_6J.GAN.C2.38W.SEMA.12W	padj_6J.GAN.C2.38W.SEMA.12W	NES_6J.GAN.C2.48W	pval_6J.GAN.C2.48W	padj_6J.GAN.C2.48W	NES_6J.GAN.C2.36W.REV.12W	pval_6J.GAN.C2.36W.REV.12W	padj_6J.GAN.C2.36W.REV.12W
LINOLEIC ACID METABOLISM	-1.54673	0.02849	0.136407	0.705565	0.870466	1	-0.922044	0.606349	0.764791	-0.87222	0.636971	0.918298	-1.15431	0.230769	0.445122	-1.02469	0.395522	0.459978	-0.54774	0.982343	0.987058	-1.21567	0.224747	0.303333	1.8957	0.00406504	0.0174924	-0.944403	0.521978	0.6003	1.05695	0.359918	0.63289	-1.15202	0.316993	0.412702	1.09896	0.333333	0.453429
ALDOSTERONE SYNTHESIS AND SECRETION	1.43	0.0353261	0.146067	-0.972639	0.505065	0.806064	-1.13004	0.210227	0.409595	-0.830419	0.81694	0.995341	1.12383	0.275607	0.498944	1.26695	0.116796	0.172179	-1.21518	0.155433	0.206805	1.05937	0.357735	0.43261	-1.19514	0.138229	0.223019	1.10911	0.289267	0.368373	0.967138	0.512876	0.752511	0.951716	0.553333	0.634408	0.965303	0.505792	0.616003
APOPTOSIS	1.41003	0.0416141	0.158635	1.2963	0.0618557	0.212461	1.25271	0.110465	0.270597	0.954923	0.549142	0.860596	0.930508	0.669753	0.840527	1.83336	0.00106724	0.00696184	-1.78539	0.00130719	0.00895863	1.27727	0.0809717	0.129257	-1.41144	0.0271967	0.0625923	1.66435	0.00245098	0.0127796	-0.833363	0.856884	0.964765	1.36307	0.0453564	0.0865643	-1.43659	0.0128205	0.0358288
BIOSYNTHESIS OF UNSATURATED FATTY ACIDS	1.96937	0.00608828	0.108487	0.979423	0.478495	0.791426	1.12102	0.308696	0.51341	1.21463	0.218803	0.530178	0.917596	0.590085	0.808159	-1.39202	0.0836653	0.132015	1.53731	0.0275482	0.0494294	0.815993	0.719611	0.763669	1.5549	0.0353635	0.0768664	0.67505	0.903988	0.924735	-0.991111	0.45648	0.703833	0.970608	0.51255	0.605389	0.90846	0.57265	0.666317
CENTRAL CARBON METABOLISM IN CANCER	1.55382	0.0213371	0.115923	0.78449	0.855828	1	0.976233	0.534106	0.703239	1.07199	0.346535	0.690876	1.09327	0.342421	0.575121	1.73351	0.00117096	0.00696184	-1.65956	0.00574713	0.0140984	1.14061	0.238372	0.312488	-0.95967	0.507592	0.604093	1.34271	0.0815217	0.138575	0.832291	0.811983	0.947001	1.57475	0.0149942	0.0358259	1.01017	0.418685	0.53056
CHOLESTEROL METABOLISM	1.72915	0.0100719	0.108487	-0.898285	0.624251	0.896652	-1.16896	0.24498	0.436714	0.977906	0.473862	0.798216	-0.890661	0.697248	0.858173	-1.50265	0.0162162	0.0374404	1.52504	0.017192	0.0337393	-1.49021	0.0268657	0.0551453	1.48666	0.0282486	0.0640711	1.14732	0.271588	0.350146	1.14988	0.222707	0.503505	1.21418	0.203571	0.288316	-1.18522	0.197388	0.304035
CHOLINERGIC SYNAPSE	1.44362	0.0382082	0.149059	-1.03824	0.380884	0.678664	1.00232	0.478736	0.661249	1.20694	0.151659	0.416714	1.2499	0.109474	0.289942	1.70126	0.00110865	0.00696184	-1.7479	0.00276625	0.00994174	1.75639	0.00136054	0.00771991	-1.59799	0.00831601	0.0263103	1.6165	0.0078534	0.0215499	-0.84446	0.792593	0.947001	1.64433	0.00221484	0.0094965	-1.31551	0.0678426	0.133552
CYTOSOLIC DNA SENSING PATHWAY	1.55644	0.0200286	0.115923	1.28974	0.129518	0.368718	1.28618	0.136913	0.305875	1.0078	0.421488	0.77191	0.871875	0.679731	0.849664	1.22704	0.190773	0.257293	0.990742	0.479885	0.536242	0.978399	0.512744	0.573391	-1.18015	0.221757	0.321343	0.959512	0.53505	0.611486	0.860407	0.725738	0.901413	1.47932	0.0390244	0.0758673	-1.50853	0.0192308	0.0489368
FATTY ACID ELONGATION	1.77561	0.0106545	0.108487	1.07111	0.376344	0.678664	1.2571	0.17971	0.375239	0.906002	0.574359	0.878267	0.848603	0.710843	0.867335	-1.45925	0.0483871	0.0873192	1.49438	0.0334262	0.057988	-0.92784	0.554688	0.609375	1.70825	0.00785855	0.0256221	-0.979905	0.464615	0.551441	-1.07219	0.340426	0.612942	1.09177	0.331572	0.42585	-0.919469	0.59542	0.685171
GLYCOLYSIS GLUCONEOGENESIS	1.56067	0.0183876	0.115923	-0.659012	0.972727	1	-1.30129	0.0792952	0.207085	0.815568	0.791667	0.995341	0.885638	0.691713	0.857833	1.39541	0.0505882	0.090254	-1.0281	0.407989	0.467686	-1.36045	0.0567823	0.0957626	1.36334	0.0834879	0.150182	-1.25291	0.131868	0.202353	-1.41647	0.0425139	0.202748	1.13128	0.27052	0.363403	1.13199	0.251724	0.371649
HIF 1 SIGNALING PATHWAY	1.44627	0.0380577	0.149059	-0.722534	0.948107	1	0.857925	0.715663	0.847001	1.12789	0.246082	0.561708	0.894439	0.705208	0.86436	1.47069	0.00881057	0.0248104	-1.20366	0.159059	0.207783	1.36444	0.0523416	0.090724	-0.850419	0.77453	0.824585	1.27078	0.108696	0.170417	-1.06772	0.333333	0.611017	1.41636	0.0383772	0.0750754	-1.21083	0.156579	0.254748
LYSOSOME	1.4567	0.0342205	0.145724	1.23218	0.118467	0.349865	1.05308	0.383003	0.579087	0.973365	0.502385	0.815728	0.908532	0.713693	0.867335	1.89083	0.00107066	0.00696184	-2.16961	0.00129366	0.00895863	1.62112	0.00269906	0.0100128	-0.95951	0.534161	0.628543	1.92927	0.00122549	0.00952672	-1.97696	0.00181488	0.0369104	1.83322	0.00107875	0.00644749	-2.21975	0.00126904	0.0105708
NOTCH SIGNALING PATHWAY	1.45224	0.047482	0.172463	-1.26755	0.131148	0.370023	1.02384	0.436842	0.630329	0.52657	0.998314	1	0.882177	0.68533	0.853277	1.34428	0.0795594	0.128111	-1.1905	0.182236	0.231668	0.799925	0.802099	0.834183	0.625423	0.973635	0.979896	0.78745	0.807799	0.854351	1.73973	0.00655022	0.0758727	1.16872	0.244048	0.33503	-0.962962	0.545718	0.651946
PPAR SIGNALING PATHWAY	1.51958	0.0223776	0.115923	1.3172	0.0660377	0.224386	0.865551	0.681472	0.821928	1.33724	0.0723684	0.278001	1.09662	0.335512	0.571277	-1.46187	0.0325203	0.064629	1.68494	0.00335571	0.0105031	-0.871223	0.732441	0.77465	2.14806	0.00183823	0.0116595	1.20216	0.182781	0.252335	-1.37292	0.0490566	0.216264	1.03398	0.426136	0.521018	-1.09066	0.317373	0.437612
SYNTHESIS AND DEGRADATION OF KETONE BODIES	1.53107	0.0296684	0.139929	-0.77834	0.742321	0.977389	1.01212	0.48495	0.663531	0.921055	0.582878	0.882724	0.757192	0.782178	0.907041	0.978934	0.496875	0.561219	0.667057	0.869668	0.887182	NA	NA	NA	NA	NA	NA	NA	NA	NA	NA	NA	NA	NA	NA	NA	NA	NA	NA
TYPE II DIABETES MELLITUS	1.57948	0.0220588	0.115923	-1.10101	0.313725	0.608204	1.05729	0.393817	0.587246	1.32581	0.114478	0.353535	1.31797	0.0907003	0.267015	1.53384	0.0176768	0.0395024	-1.30403	0.117117	0.164909	1.23546	0.179173	0.248453	-1.49234	0.0271967	0.0625923	1.25624	0.150146	0.219932	0.9911	0.440252	0.693693	1.72471	0.00627353	0.0181625	-1.36393	0.0685544	0.133721
AGE RAGE SIGNALING PATHWAY IN DIABETIC COMPLICATIONS	1.51876	0.0266312	0.129468	1.45557	0.0199336	0.103262	1.9535	0.00120919	0.00970278	1.69028	0.00157233	0.027358	1.70497	0.00104167	0.0148704	1.88636	0.00110011	0.00696184	-1.92263	0.00275482	0.00994174	2.00873	0.00136612	0.00771991	-1.75769	0.00208768	0.0116595	1.7527	0.00255755	0.0127796	-0.917837	0.612963	0.826972	1.87027	0.00109649	0.00644749	-1.72036	0.00131406	0.0105708
ALLOGRAFT REJECTION	1.92024	0.00892857	0.108487	2.03287	0.00282486	0.0377298	1.9121	0.00140056	0.00970278	1.42139	0.0678261	0.27747	1.45664	0.0321046	0.136662	1.69542	0.00670241	0.0211491	-1.6366	0.0143541	0.0288922	1.63802	0.0145631	0.0322247	-1.3716	0.0803383	0.145352	1.96858	0.00152672	0.00952672	-1.36624	0.107843	0.331381	1.87694	0.00283286	0.0113678	-1.89907	0.0046083	0.0163909
C TYPE LECTIN RECEPTOR SIGNALING PATHWAY	1.62799	0.016	0.112356	0.901278	0.655518	0.908525	1.35777	0.0483092	0.144016	1.66822	0.00314465	0.027358	1.27203	0.0791667	0.249375	1.88738	0.00110011	0.00696184	-1.84282	0.00275482	0.00994174	1.92236	0.00136986	0.00771991	-1.66142	0.00417537	0.0174924	1.91171	0.00128041	0.00952672	-0.883665	0.689781	0.884842	1.93873	0.00109649	0.00644749	-1.69397	0.00131406	0.0105708
CELL ADHESION MOLECULES CAMS	1.46384	0.0363409	0.146067	1.62626	0.00342466	0.0377298	1.81158	0.00115473	0.00970278	1.11298	0.241911	0.560308	1.29629	0.0411523	0.161746	2.01868	0.00107759	0.00696184	-2.23288	0.0012987	0.00895863	2.1079	0.00134409	0.00771991	-2.06461	0.00210526	0.0116595	2.27762	0.00125156	0.00952672	-1.323	0.0486486	0.216264	2.12831	0.00109409	0.00644749	-2.27817	0.0012987	0.0105708
CHEMOKINE SIGNALING PATHWAY	1.63632	0.00603865	0.108487	1.6636	0.003861	0.0377298	1.74845	0.00112233	0.00970278	1.52148	0.00596125	0.0481486	1.33073	0.0111111	0.0630605	1.98505	0.00104167	0.00696184	-2.20965	0.00124069	0.00895863	2.19117	0.00127714	0.00771991	-1.99457	0.00208333	0.0116595	2.16292	0.00119474	0.00952672	-1.07422	0.280488	0.554945	2.24126	0.00105485	0.00644749	-2.03775	0.00124378	0.0105708
CYTOKINE CYTOKINE RECEPTOR INTERACTION	1.66052	0.00466745	0.108487	1.61805	0.00398406	0.0377298	1.88855	0.00107643	0.00970278	1.63807	0.00146628	0.027358	1.4436	0.00100705	0.0148704	1.95689	0.00102459	0.00696184	-1.91763	0.00119332	0.00895863	2.06191	0.00127551	0.00771991	-1.29026	0.0378151	0.0810694	2.12471	0.00116414	0.00952672	-0.906719	0.707358	0.892754	2.06194	0.00102881	0.00644749	-2.03102	0.0011919	0.0105708
GRAFT VERSUS HOST DISEASE	1.92727	0.00748503	0.108487	2.06834	0.0028169	0.0377298	1.99041	0.00141243	0.00970278	1.47536	0.0480274	0.219256	1.44035	0.038961	0.156459	1.62748	0.0161943	0.0374404	-1.54711	0.0324675	0.0570909	1.69884	0.0113269	0.026373	-1.5345	0.0232558	0.0551445	1.98531	0.00152672	0.00952672	-1.43051	0.0831683	0.296292	1.92321	0.00141643	0.00691866	-1.9083	0.00155039	0.0105708
HEMATOPOIETIC CELL LINEAGE	1.64256	0.0149457	0.108487	1.83859	0.00321543	0.0377298	2.05782	0.00121065	0.00970278	1.64599	0.00315956	0.027358	1.57565	0.00105597	0.0148704	1.94444	0.00113122	0.00696184	-2.17513	0.00140845	0.00895863	2.07403	0.00141044	0.00771991	-1.11818	0.253829	0.357876	2.09262	0.00134409	0.00952672	-1.435	0.0246212	0.156054	2.3107	0.0011325	0.00644749	-2.19068	0.00138504	0.0105708
HEPATITIS B	1.45795	0.0336658	0.145724	1.51268	0.00341297	0.0377298	1.63081	0.00114679	0.00970278	1.7629	0.00152439	0.027358	1.39115	0.00510204	0.0391032	1.25997	0.105485	0.160011	-1.20828	0.119231	0.167136	1.4787	0.00641026	0.0165289	-1.69601	0.00407332	0.0174924	1.28707	0.0760999	0.131906	1.00257	0.441038	0.693693	1.1656	0.205291	0.289442	-1.29865	0.0567465	0.117627
HUMAN CYTOMEGALOVIRUS INFECTION	1.67634	0.00470588	0.108487	1.37882	0.015873	0.0885601	1.46091	0.00331858	0.0201668	1.59609	0.00292398	0.027358	1.19459	0.108871	0.289942	1.52715	0.00103199	0.00696184	-1.53449	0.00241838	0.00994174	1.54563	0.00125313	0.00771991	-1.43857	0.00858369	0.0263103	1.55342	0.00233645	0.0127796	0.966344	0.535802	0.758851	1.64017	0.00103734	0.00644749	-1.47537	0.00240674	0.0128016
IL 17 SIGNALING PATHWAY	1.80608	0.00688705	0.108487	1.60668	0.0159744	0.0885601	1.84448	0.00123762	0.00970278	1.54871	0.0113636	0.0761605	1.74428	0.00107181	0.0148704	1.00314	0.484642	0.553373	0.830846	0.834459	0.861909	0.957246	0.528818	0.583008	-1.1503	0.21692	0.315795	0.893751	0.659489	0.734859	0.771058	0.917373	0.964961	0.900058	0.651826	0.713363	-1.0635	0.348006	0.467492
INTESTINAL IMMUNE NETWORK FOR IGA PRODUCTION	1.66678	0.0131579	0.108487	1.80024	0.00569801	0.0469714	1.76729	0.0013369	0.00970278	1.61146	0.0150754	0.0949749	1.48973	0.0199063	0.0957418	1.95146	0.00251889	0.0119838	-1.78549	0.00302572	0.00994174	1.46715	0.0501618	0.0883981	0.731795	0.872897	0.89874	1.76476	0.00439239	0.0142113	0.727752	0.892495	0.964961	1.88412	0.00127551	0.00644749	-1.62068	0.00898204	0.0278123
NATURAL KILLER CELL MEDIATED CYTOTOXICITY	1.49412	0.0320427	0.142613	1.56225	0.003367	0.0377298	1.40049	0.032413	0.106693	1.65733	0.00158983	0.027358	1.02163	0.459375	0.692359	1.84584	0.00110375	0.00696184	-2.02984	0.00138122	0.00895863	1.75081	0.00277393	0.0100128	-1.72053	0.00215054	0.0116595	1.7575	0.00260078	0.0127796	-1.07672	0.311688	0.597328	2.08624	0.0010989	0.00644749	-2.05671	0.00134048	0.0105708
NF KAPPA B SIGNALING PATHWAY	1.80278	0.00266312	0.108487	1.71363	0.00333333	0.0377298	1.84279	0.00120919	0.00970278	1.67678	0.00156986	0.027358	1.49359	0.00208986	0.0232816	1.65211	0.00220264	0.0112171	-1.44498	0.022069	0.0417449	1.70908	0.00136612	0.00771991	-1.40091	0.033264	0.0733214	1.88441	0.00130039	0.00952672	0.871802	0.704741	0.892754	1.87659	0.0010917	0.00644749	-1.78131	0.00133156	0.0105708
NOD LIKE RECEPTOR SIGNALING PATHWAY	1.50221	0.0251572	0.124214	1.30642	0.0487805	0.195122	1.64548	0.00113507	0.00970278	1.34405	0.0425532	0.197121	1.22875	0.0952381	0.272727	1.42483	0.00741525	0.0221751	-1.40026	0.0233161	0.0434035	1.45514	0.0129534	0.0294768	-1.20391	0.123732	0.203833	1.66576	0.00121359	0.00952672	-0.963735	0.534392	0.758851	1.86814	0.0010627	0.00644749	-1.7759	0.00126743	0.0105708
P53 SIGNALING PATHWAY	1.53278	0.0237762	0.121182	1.91459	0.00309597	0.0377298	1.74944	0.00128041	0.00970278	1.82344	0.00327332	0.027358	1.59721	0.00108225	0.0148704	1.52278	0.0128505	0.032343	-1.49215	0.0170455	0.0336621	1.71495	0.00433526	0.0123814	-1.61792	0.0107066	0.030643	1.6389	0.00945946	0.0252252	-1.47525	0.0229008	0.155825	1.44074	0.0419977	0.0806459	-2.03867	0.00140252	0.0105708
PATHWAYS IN CANCER	1.4369	0.00533618	0.108487	1.06317	0.220859	0.517678	1.54714	0.00101215	0.00970278	1.28099	0.0183968	0.10934	1.30928	0.001	0.0148704	1.557	0.001	0.00696184	-1.70115	0.00107066	0.00895863	1.57675	0.00112108	0.00771991	-1.26544	0.0147783	0.038765	1.4792	0.00104602	0.00952672	1.05821	0.270471	0.554945	1.41641	0.001	0.00644749	-1.23911	0.0328947	0.0768362
PHAGOSOME	1.68375	0.00627353	0.108487	1.67889	0.00337838	0.0377298	1.71389	0.00115607	0.00970278	1.45542	0.0123267	0.0808937	1.3703	0.0102354	0.0608331	2.25083	0.00106157	0.00696184	-2.26177	0.0013089	0.00895863	2.13393	0.00135685	0.00771991	-2.39332	0.00209205	0.0116595	2.32527	0.00123001	0.00952672	-2.07397	0.00181159	0.0369104	2.08951	0.00107991	0.00644749	-2.40976	0.00128205	0.0105708
RHEUMATOID ARTHRITIS	1.86312	0.00410959	0.108487	2.08955	0.0031746	0.0377298	2.24277	0.00123457	0.00970278	1.8084	0.00157978	0.027358	1.80543	0.00105485	0.0148704	2.11353	0.00114286	0.00696184	-2.25211	0.00140845	0.00895863	2.1006	0.001443	0.00771991	-1.44337	0.037037	0.0799489	2.09345	0.0013587	0.00952672	-1.8044	0.00195695	0.0369104	2.13918	0.00113507	0.00644749	-2.21166	0.00138313	0.0105708
TH1 AND TH2 CELL DIFFERENTIATION	1.55178	0.0220386	0.115923	1.33819	0.0599369	0.208133	1.66127	0.00496278	0.0265803	1.32501	0.0759494	0.28481	1.35165	0.0391534	0.156459	1.47918	0.0122631	0.0313058	-1.42427	0.0291262	0.0519638	1.10504	0.284908	0.359884	-0.796327	0.844156	0.87781	1.20786	0.163347	0.23378	0.799604	0.880086	0.964961	1.62805	0.00112994	0.00644749	-1.37793	0.0357634	0.080532
TNF SIGNALING PATHWAY	1.68232	0.0117493	0.108487	1.51955	0.00711744	0.0523049	1.94549	0.00119332	0.00970278	1.45178	0.0173776	0.105268	1.66169	0.00104275	0.0148704	1.37057	0.0357143	0.0687993	-1.14893	0.210811	0.264778	1.21795	0.147696	0.211382	-0.897063	0.686441	0.7619	1.33326	0.0663265	0.116356	1.02167	0.402174	0.669577	1.3552	0.0605727	0.108961	-1.12385	0.262402	0.383794
TOLL LIKE RECEPTOR SIGNALING PATHWAY	1.71102	0.0123457	0.108487	1.70042	0.00315457	0.0377298	1.64284	0.00369004	0.0208224	1.71181	0.00316456	0.027358	1.30105	0.0634921	0.217391	1.48974	0.0122358	0.0313058	-1.23147	0.139118	0.189927	1.78733	0.00138122	0.00771991	-1.51566	0.0129032	0.0342264	1.64506	0.00392157	0.0134454	-0.74072	0.951583	0.977361	1.73877	0.00111111	0.00644749	-1.71186	0.00134589	0.0105708
TYPE I DIABETES MELLITUS	1.69429	0.0103093	0.108487	2.04795	0.00289855	0.0377298	1.86208	0.00137363	0.00970278	1.43138	0.0585198	0.245783	1.53708	0.0153302	0.0832588	1.50744	0.0372836	0.0705244	-1.65028	0.0140845	0.0286221	1.75194	0.00974026	0.0235578	-1.63383	0.0122449	0.0330401	2.07963	0.00150602	0.00952672	-1.65352	0.0176471	0.150057	1.93205	0.00139276	0.00691866	-1.88568	0.00152439	0.0105708
GLYCINE SERINE AND THREONINE METABOLISM	-1.4092	0.0743034	0.223618	-1.64153	0.0106545	0.0701421	-2.20935	0.00364964	0.0208224	-1.73542	0.00242718	0.027358	-2.27015	0.00719425	0.0482167	-2.33673	0.00490196	0.0179081	2.13894	0.00288184	0.00994174	-2.6545	0.00290698	0.0100128	1.72559	0.00952381	0.02839	-2.63485	0.00316456	0.0127796	-0.671076	0.952381	0.977361	-2.2735	0.00478469	0.0151273	2.07852	0.00298507	0.0128016
CELL CYCLE	1.10812	0.275689	0.476054	2.15806	0.00352113	0.0377298	2.00036	0.00117509	0.00970278	1.95952	0.00159744	0.027358	1.61994	0.00104167	0.0148704	1.8261	0.00107066	0.00696184	-1.9555	0.0012987	0.00895863	1.74306	0.00134953	0.00771991	-2.09749	0.002079	0.0116595	1.6578	0.0037037	0.0132789	-1.74658	0.00181488	0.0369104	1.61003	0.00217155	0.0094965	-1.95118	0.00127714	0.0105708
CELLULAR SENESCENCE	1.28716	0.112219	0.283691	1.44746	0.00687285	0.0523049	1.46794	0.00685714	0.0323782	1.74104	0.00151976	0.027358	1.34066	0.0192698	0.0956192	1.40836	0.010582	0.0281589	-1.57939	0.00384123	0.0113013	1.51439	0.00518135	0.0138528	-1.45743	0.0162272	0.0412936	1.40142	0.0230863	0.049335	-0.97727	0.503509	0.743388	1.23243	0.110638	0.176683	-1.4712	0.00507614	0.0178521
ECM RECEPTOR INTERACTION	1.00214	0.435198	0.616693	1.46045	0.0320513	0.144689	2.05019	0.00124378	0.00970278	1.39431	0.0374415	0.181243	1.76024	0.00105485	0.0148704	2.29888	0.00111483	0.00696184	-2.28505	0.00138696	0.00895863	2.41027	0.00141443	0.00771991	-1.93567	0.00219298	0.0116595	2.22301	0.00134409	0.00952672	-1.94744	0.00189394	0.0369104	2.31556	0.00113507	0.00644749	-1.90497	0.00136799	0.0105708
FOCAL ADHESION	1.00993	0.424706	0.610032	1.33271	0.0277778	0.129599	1.93908	0.00110132	0.00970278	0.997199	0.456012	0.789251	1.55465	0.00100604	0.0148704	2.15171	0.00103199	0.00696184	-2.25815	0.00122699	0.00895863	2.45145	0.00126743	0.00771991	-2.16835	0.00210526	0.0116595	2.09637	0.00117233	0.00952672	-1.16994	0.134907	0.373681	2.1078	0.0010395	0.00644749	-1.82977	0.00121507	0.0105708
HEPATITIS C	1.31535	0.0828105	0.238026	1.5208	0.00338983	0.0377298	1.42603	0.013905	0.0530624	1.5729	0.00310078	0.027358	1.10985	0.271134	0.493779	0.919541	0.634352	0.670662	-0.898404	0.692708	0.729901	1.20913	0.135705	0.199717	-1.85283	0.002079	0.0116595	1.17023	0.190821	0.259984	1.09198	0.255605	0.538495	1.01679	0.455032	0.547789	-1.2207	0.125313	0.213169
HIPPO SIGNALING PATHWAY	1.12127	0.23212	0.43157	0.894609	0.737201	0.975812	1.48504	0.00686499	0.0323782	1.29441	0.0705521	0.278001	1.41789	0.00307062	0.0287724	1.49977	0.00420168	0.017306	-1.56144	0.00385109	0.0113013	1.33626	0.0441558	0.081039	-1.25962	0.0789474	0.143666	1.05064	0.375758	0.465224	1.23163	0.109049	0.331381	1.06238	0.360255	0.452851	-0.69109	0.984772	0.991105
JAK STAT SIGNALING PATHWAY	1.05807	0.338442	0.533807	0.95591	0.537671	0.832863	1.46465	0.0139373	0.0530624	1.33073	0.0496795	0.222526	1.12178	0.259105	0.481611	1.43364	0.0139186	0.0336188	-1.29715	0.068564	0.106055	1.4826	0.0107817	0.0253021	-1.11138	0.249467	0.353317	1.44711	0.0210396	0.0455858	1.44049	0.0201342	0.153708	1.3939	0.0337323	0.0685495	-1.39803	0.0261097	0.0623842
LEUKOCYTE TRANSENDOTHELIAL MIGRATION	1.21665	0.154948	0.340025	1.11771	0.248252	0.525862	1.5428	0.00720288	0.0333312	1.17731	0.180534	0.466132	1.38002	0.0166667	0.0889831	1.9459	0.00110132	0.00696184	-2.25132	0.00138313	0.00895863	2.1863	0.00136986	0.00771991	-2.24303	0.00208768	0.0116595	2.15466	0.00128041	0.00952672	-1.24584	0.0907407	0.300737	2.05688	0.00110011	0.00644749	-2.15561	0.00131234	0.0105708
MICRORNAS IN CANCER	1.12371	0.228677	0.431387	1.6581	0.00352113	0.0377298	1.7358	0.0011325	0.00970278	1.59162	0.00304414	0.027358	1.35057	0.00707786	0.0482167	1.87024	0.00104822	0.00696184	-1.91039	0.00125156	0.00895863	1.82758	0.0012837	0.00771991	-1.54122	0.00842105	0.0263103	1.63553	0.00119474	0.00952672	1.19216	0.136364	0.374402	1.69775	0.0010582	0.00644749	-1.56247	0.00127065	0.0105708
PHOSPHOLIPASE D SIGNALING PATHWAY	1.37436	0.0592686	0.197584	0.799676	0.923611	1	1.41437	0.0138568	0.0530624	1.39501	0.027907	0.151564	1.28989	0.0482051	0.176565	1.73676	0.00106383	0.00696184	-1.90633	0.00130378	0.00895863	1.71218	0.00134228	0.00771991	-1.27006	0.0726141	0.135806	1.56508	0.00615006	0.0178602	1.04321	0.334076	0.611017	1.63144	0.00215054	0.0094965	-1.29562	0.0621039	0.126224
PI3K AKT SIGNALING PATHWAY	0.963198	0.537264	0.69606	1.05701	0.244131	0.525862	1.61649	0.00104493	0.00970278	1.16544	0.129526	0.381316	1.37523	0.001001	0.0148704	1.67024	0.00101215	0.00696184	-1.65874	0.00112233	0.00895863	1.79997	0.00118624	0.00771991	-1.20192	0.0728929	0.135806	1.79253	0.00107296	0.00952672	-0.957714	0.606474	0.821759	1.72916	0.00101112	0.00644749	-1.46395	0.00342857	0.0132999
PROTEOGLYCANS IN CANCER	1.2675	0.105325	0.270592	1.02196	0.383399	0.678664	1.61044	0.00110742	0.00970278	1.21531	0.109971	0.35	1.3495	0.00402414	0.0325077	1.72768	0.00102775	0.00696184	-1.87209	0.001221	0.00895863	1.79389	0.00126582	0.00771991	-1.39347	0.0109649	0.030643	1.60161	0.00116686	0.00952672	0.946219	0.599502	0.819407	1.68047	0.0010395	0.00644749	-1.25253	0.0739394	0.140261
REGULATION OF ACTIN CYTOSKELETON	1.14089	0.20094	0.398892	1.2061	0.078125	0.25451	1.58052	0.00110132	0.00970278	1.04241	0.354412	0.701863	1.37443	0.00301811	0.0287724	1.99184	0.00103199	0.00696184	-2.23542	0.00120482	0.00895863	2.07742	0.00126582	0.00771991	-1.92364	0.00213675	0.0116595	1.93054	0.00117096	0.00952672	-0.992364	0.470978	0.716047	1.85536	0.00103734	0.00644749	-1.65626	0.00120337	0.0105708
RELAXIN SIGNALING PATHWAY	1.34452	0.0651341	0.210024	1.22047	0.133106	0.372225	1.59593	0.00587544	0.0285637	1.40316	0.0206349	0.119737	1.52745	0.00104167	0.0148704	1.9141	0.00108108	0.00696184	-1.84353	0.00130548	0.00895863	2.01099	0.00134589	0.00771991	-1.70791	0.00426439	0.0174924	1.69612	0.00249688	0.0127796	-1.26506	0.0738739	0.275268	1.7496	0.0010929	0.00644749	-1.37572	0.0323415	0.076112
T CELL RECEPTOR SIGNALING PATHWAY	1.22515	0.143048	0.329695	1.36229	0.0559211	0.208133	1.36808	0.0456731	0.138723	1.40807	0.0327103	0.163551	1.3352	0.0417101	0.161746	1.45784	0.0142232	0.0340922	-1.46158	0.020436	0.0393313	1.4198	0.0316804	0.0625588	-1.00681	0.436326	0.535568	1.35723	0.0665813	0.116356	1.46748	0.0219298	0.155825	1.76759	0.00110011	0.00644749	-1.37531	0.0446194	0.095006
TRANSCRIPTIONAL MISREGULATION IN CANCER	1.35059	0.0623472	0.20311	1.23989	0.0738007	0.242927	1.47641	0.00224972	0.0143148	1.36579	0.03177	0.161412	1.16671	0.163452	0.356665	1.58856	0.00209424	0.0111111	-1.56438	0.00126743	0.00895863	1.7214	0.00129366	0.00771991	-1.14655	0.182573	0.281504	1.61585	0.0023753	0.0127796	-0.815225	0.892548	0.964961	1.71451	0.0010582	0.00644749	-1.59677	0.00125786	0.0105708
