# Supplementary material for: An unbiased ranking of murine dietary models based on their proximity to human metabolic dysfunction-associated steatotic liver disease (MASLD)
Source: Nat Metab. 2024 Jun 12;6(6):1178–96. doi: 10.1038/s42255-024-01043-6 (PMC11199145; doi:10.1038/s42255-024-01043-6)
Supplement: Supplementary file 12 — Processed data of the first 2 principal components of the PCA analysis, deriving from the batch-corrected gene expression data for the mouse models (and their corresponding controls). Data correspond to the results of PC1 and PC2 separately for all the animals as well as the average per animal model. [file 42255_2024_1043_MOESM12_ESM.xlsx]

## Sheet: pca - all mice
	PC1	PC2	Model	Group	Partner
Sample1	-30.1625	-3.21376	6N-SURWIT-F59-C2-FG-30W (CTRL)	CTRL	PartnerA
Sample2	7.02981	37.6564	6N-SURWIT-F59-C2-FG-30W (CTRL)	CTRL	PartnerA
Sample3	-30.2022	10.2108	6N-SURWIT-F59-C2-FG-30W (CTRL)	CTRL	PartnerA
Sample4	-17.9598	2.45182	6N-SURWIT-F59-C2-FG-30W (CTRL)	CTRL	PartnerA
Sample5	-3.06641	23.8237	6N-SURWIT-F59-C2-FG-30W (CTRL)	CTRL	PartnerA
Sample6	-13.7135	3.80161	6N-SURWIT-F59-C2-FG-30W (CTRL)	CTRL	PartnerA
Sample7	-34.8016	-11.1814	6N-SURWIT-F59-C2-FG-30W (CTRL)	CTRL	PartnerA
Sample8	-24.9538	-5.00467	6N-SURWIT-F59-C2-FG-30W (CTRL)	CTRL	PartnerA
Sample9	15.9567	-21.9278	6N-SURWIT-F59-C2-FG-30W (CTRL)	CTRL	PartnerA
Sample10	-2.19716	-10.1839	6N-SURWIT-F59-C2-FG-30W	TREATMENT	PartnerA
Sample11	-8.21741	-22.4537	6N-SURWIT-F59-C2-FG-30W	TREATMENT	PartnerA
Sample12	20.2433	-6.0636	6N-SURWIT-F59-C2-FG-30W	TREATMENT	PartnerA
Sample13	29.0709	-9.00425	6N-SURWIT-F59-C2-FG-30W	TREATMENT	PartnerA
Sample14	0.979091	-14.1171	6N-SURWIT-F59-C2-FG-30W	TREATMENT	PartnerA
Sample15	16.893	-7.17406	6N-SURWIT-F59-C2-FG-30W	TREATMENT	PartnerA
Sample16	38.2141	14.9898	6N-SURWIT-F59-C2-FG-30W	TREATMENT	PartnerA
Sample17	20.4412	-3.40633	6N-SURWIT-F59-C2-FG-30W	TREATMENT	PartnerA
Sample18	9.26542	-1.68429	6N-SURWIT-F59-C2-FG-30W	TREATMENT	PartnerA
Sample19	-6.29162	-15.7247	6N-SURWIT-F59-C2-FG-30W	TREATMENT	PartnerA
Sample20	21.4906	-9.17862	6N-SURWIT-F59-C2-FG-30W	TREATMENT	PartnerA
Sample21	17.9189	-7.76994	6N-SURWIT-F59-C2-FG-30W	TREATMENT	PartnerA
Sample22	-55.4479	0.827632	6NTAC-GAN-C2-RT42W (CTRL)	CTRL	PartnerB
Sample23	-61.427	-14.2425	6NTAC-GAN-C2-RT42W (CTRL)	CTRL	PartnerB
Sample24	-61.5337	-14.4798	6NTAC-GAN-C2-RT42W (CTRL)	CTRL	PartnerB
Sample25	-67.8884	-7.40785	6NTAC-GAN-C2-RT42W (CTRL)	CTRL	PartnerB
Sample26	-64.07	-12.3904	6NTAC-GAN-C2-RT42W (CTRL)	CTRL	PartnerB
Sample27	-70.5586	-8.30699	6NTAC-GAN-C2-RT42W (CTRL)	CTRL	PartnerB
Sample28	-74.2377	-5.3141	6NTAC-GAN-C2-RT42W (CTRL)	CTRL	PartnerB
Sample29	-45.1872	-18.2393	6NTAC-GAN-C2-RT42W (CTRL)	CTRL	PartnerB
Sample30	42.2776	-3.77847	6NTAC-GAN-C2-RT42W	TREATMENT	PartnerB
Sample31	48.2317	4.43739	6NTAC-GAN-C2-RT42W	TREATMENT	PartnerB
Sample32	28.2544	-4.67852	6NTAC-GAN-C2-RT42W	TREATMENT	PartnerB
Sample33	52.5733	-4.06723	6NTAC-GAN-C2-RT42W	TREATMENT	PartnerB
Sample34	50.0872	2.12828	6NTAC-GAN-C2-RT42W	TREATMENT	PartnerB
Sample35	59.8673	18.7964	6NTAC-GAN-C2-RT42W	TREATMENT	PartnerB
Sample36	32.1967	4.18854	6NTAC-GAN-C2-RT42W	TREATMENT	PartnerB
Sample37	-30.5841	136.981	6NTAC-GAN-C2-TN42W (CTRL)	CTRL	PartnerB
Sample38	-40.8724	-23.3322	6NTAC-GAN-C2-TN42W (CTRL)	CTRL	PartnerB
Sample39	-46.5049	-27.5257	6NTAC-GAN-C2-TN42W (CTRL)	CTRL	PartnerB
Sample40	-43.3114	-22.0757	6NTAC-GAN-C2-TN42W (CTRL)	CTRL	PartnerB
Sample41	-38.4091	-30.3182	6NTAC-GAN-C2-TN42W (CTRL)	CTRL	PartnerB
Sample42	-63.2071	-12.5486	6NTAC-GAN-C2-TN42W (CTRL)	CTRL	PartnerB
Sample43	-60.9485	-11.4139	6NTAC-GAN-C2-TN42W (CTRL)	CTRL	PartnerB
Sample44	-47.2715	-15.0117	6NTAC-GAN-C2-TN42W (CTRL)	CTRL	PartnerB
Sample45	-48.2483	-20.6825	6NTAC-GAN-C2-TN42W (CTRL)	CTRL	PartnerB
Sample46	56.2617	-2.46296	6NTAC-GAN-C2-TN42W	TREATMENT	PartnerB
Sample47	55.0702	-1.06966	6NTAC-GAN-C2-TN42W	TREATMENT	PartnerB
Sample48	43.867	-5.36833	6NTAC-GAN-C2-TN42W	TREATMENT	PartnerB
Sample49	50.6972	-2.56483	6NTAC-GAN-C2-TN42W	TREATMENT	PartnerB
Sample50	49.0381	3.66402	6NTAC-GAN-C2-TN42W	TREATMENT	PartnerB
Sample51	49.9726	-2.57478	6NTAC-GAN-C2-TN42W	TREATMENT	PartnerB
Sample52	58.2524	9.6891	6NTAC-GAN-C2-TN42W	TREATMENT	PartnerB
Sample53	53.4245	10.2671	6NTAC-GAN-C2-TN42W	TREATMENT	PartnerB
Sample54	-37.8702	33.9545	OB-CHOW-8W (CTRL)	CTRL	PartnerC
Sample55	-60.9504	32.0339	OB-CHOW-8W (CTRL)	CTRL	PartnerC
Sample56	-64.3055	20.2793	OB-CHOW-8W (CTRL)	CTRL	PartnerC
Sample57	-49.2509	24.1826	OB-CHOW-8W (CTRL)	CTRL	PartnerC
Sample58	3.70233	-50.4729	OB-CHOW-8W	TREATMENT	PartnerC
Sample59	13.6616	-48.7469	OB-CHOW-8W	TREATMENT	PartnerC
Sample60	-23.7715	-44.7484	OB-CHOW-8W	TREATMENT	PartnerC
Sample61	-3.142	-48.6999	OB-CHOW-8W	TREATMENT	PartnerC
Sample62	-3.67458	-57.5875	OB-CHOW-8W	TREATMENT	PartnerC
Sample63	-75.5184	12.4332	OB-GAN-C2-12W (LEANCTRL)	CTRL	PartnerC
Sample64	-64.7171	15.5417	OB-GAN-C2-12W (LEANCTRL)	CTRL	PartnerC
Sample65	-57.8648	13.4457	OB-GAN-C2-12W (LEANCTRL)	CTRL	PartnerC
Sample66	-71.1207	23.0606	OB-GAN-C2-12W (LEANCTRL)	CTRL	PartnerC
Sample67	-61.8528	-2.97929	OB-GAN-C2-12W (LEANCTRL)	CTRL	PartnerC
Sample68	80.816	-10.2361	OB-GAN-C2-12W	TREATMENT	PartnerC
Sample69	86.2249	-7.21506	OB-GAN-C2-12W	TREATMENT	PartnerC
Sample70	68.2695	-11.7188	OB-GAN-C2-12W	TREATMENT	PartnerC
Sample71	112.09	17.3384	OB-GAN-C2-12W	TREATMENT	PartnerC
Sample72	86.8	3.41054	OB-GAN-C2-12W	TREATMENT	PartnerC
Sample73	-55.6905	28.9566	OB-GAN-C2-16W (LEANCTRL)	CTRL	PartnerC
Sample74	-56.3021	21.8155	OB-GAN-C2-16W (LEANCTRL)	CTRL	PartnerC
Sample75	-84.5738	11.765	OB-GAN-C2-16W (LEANCTRL)	CTRL	PartnerC
Sample76	-72.749	19.9079	OB-GAN-C2-16W (LEANCTRL)	CTRL	PartnerC
Sample77	-57.2546	16.7565	OB-GAN-C2-16W (LEANCTRL)	CTRL	PartnerC
Sample78	-63.4359	9.84478	OB-GAN-C2-16W (LEANCTRL)	CTRL	PartnerC
Sample79	86.0904	0.244718	OB-GAN-C2-16W	TREATMENT	PartnerC
Sample80	82.3408	-1.90622	OB-GAN-C2-16W	TREATMENT	PartnerC
Sample81	78.1978	-1.60031	OB-GAN-C2-16W	TREATMENT	PartnerC
Sample82	81.0517	-1.99826	OB-GAN-C2-16W	TREATMENT	PartnerC
Sample83	-17.338	-31.0455	OB-GAN-C2-23W (OBCTRL)	CTRL	PartnerC
Sample84	-61.5546	-39.4458	OB-GAN-C2-23W (OBCTRL)	CTRL	PartnerC
Sample85	-57.1142	-41.6847	OB-GAN-C2-23W (OBCTRL)	CTRL	PartnerC
Sample86	-52.5019	-45.3754	OB-GAN-C2-23W (OBCTRL)	CTRL	PartnerC
Sample87	-22.6323	-28.0762	OB-GAN-C2-23W (OBCTRL)	CTRL	PartnerC
Sample88	-66.7325	-50.8421	OB-GAN-C2-23W (OBCTRL)	CTRL	PartnerC
Sample89	73.2012	37.5671	OB-GAN-C2-23W	TREATMENT	PartnerC
Sample90	18.8328	1.07511	OB-GAN-C2-23W	TREATMENT	PartnerC
Sample91	19.7491	12.9189	OB-GAN-C2-23W	TREATMENT	PartnerC
Sample92	40.6611	36.6657	OB-GAN-C2-23W	TREATMENT	PartnerC
Sample93	28.1792	12.4625	OB-GAN-C2-23W	TREATMENT	PartnerC
Sample94	80.4071	48.6332	OB-GAN-C2-23W	TREATMENT	PartnerC
Sample95	42.3895	19.5131	OB-GAN-C2-23W	TREATMENT	PartnerC
Sample96	24.0854	11.642	OB-GAN-C2-23W	TREATMENT	PartnerC
Sample97	31.2049	13.4019	OB-GAN-C2-23W	TREATMENT	PartnerC
Sample98	32.143	11.8519	OB-GAN-C2-23W	TREATMENT	PartnerC
Sample176	-51.9056	-14.0418	6J-CCl4-4W (CTRL)	CTRL	PartnerE
Sample177	-39.7784	-1.05532	6J-CCl4-4W (CTRL)	CTRL	PartnerE
Sample178	-47.4877	-7.80552	6J-CCl4-4W (CTRL)	CTRL	PartnerE
Sample179	-48.3252	7.30085	6J-CCl4-4W (CTRL)	CTRL	PartnerE
Sample180	-52.3704	-7.02845	6J-CCl4-4W (CTRL)	CTRL	PartnerE
Sample181	-64.9571	-0.186818	6J-CCl4-4W (CTRL)	CTRL	PartnerE
Sample182	-55.6803	-12.7403	6J-CCl4-4W (CTRL)	CTRL	PartnerE
Sample183	-81.2079	-9.74296	6J-CCl4-4W	TREATMENT	PartnerE
Sample184	8.80388	-4.36621	6J-CCl4-4W	TREATMENT	PartnerE
Sample185	23.1972	4.27374	6J-CCl4-4W	TREATMENT	PartnerE
Sample186	30.8827	-2.07462	6J-CCl4-4W	TREATMENT	PartnerE
Sample187	56.2722	-1.52516	6J-CCl4-4W	TREATMENT	PartnerE
Sample188	-9.31059	-11.1805	6J-CCl4-4W	TREATMENT	PartnerE
Sample189	27.2458	-5.02851	6J-CCl4-4W	TREATMENT	PartnerE
Sample190	33.9982	-16.1467	6J-CCl4-4W	TREATMENT	PartnerE
Sample191	22.557	-3.00352	6J-CCl4-4W	TREATMENT	PartnerE
Sample192	39.3252	-13.1891	6J-CCl4-4W	TREATMENT	PartnerE
Sample193	13.5575	-14.9093	6J-CCl4-4W	TREATMENT	PartnerE
Sample194	-32.965	19.3678	6J-CCl4-6W (CTRL)	CTRL	PartnerE
Sample195	-67.1105	0.834055	6J-CCl4-6W (CTRL)	CTRL	PartnerE
Sample196	-64.9698	-7.13101	6J-CCl4-6W (CTRL)	CTRL	PartnerE
Sample197	-50.8188	-6.07729	6J-CCl4-6W (CTRL)	CTRL	PartnerE
Sample198	-36.7085	1.132	6J-CCl4-6W (CTRL)	CTRL	PartnerE
Sample199	-54.8251	6.94658	6J-CCl4-6W (CTRL)	CTRL	PartnerE
Sample200	-50.8536	15.3725	6J-CCl4-6W (CTRL)	CTRL	PartnerE
Sample201	-67.9492	-1.84129	6J-CCl4-6W (CTRL)	CTRL	PartnerE
Sample202	67.4373	16.7905	6J-CCl4-6W	TREATMENT	PartnerE
Sample203	71.3798	6.59585	6J-CCl4-6W	TREATMENT	PartnerE
Sample204	75.2105	18.2682	6J-CCl4-6W	TREATMENT	PartnerE
Sample205	69.8196	9.80311	6J-CCl4-6W	TREATMENT	PartnerE
Sample206	84.052	27.3689	6J-CCl4-6W	TREATMENT	PartnerE
Sample207	70.7567	10.8926	6J-CCl4-6W	TREATMENT	PartnerE
Sample208	62.4668	0.132111	6J-CCl4-6W	TREATMENT	PartnerE
Sample209	55.7521	8.59839	6J-CCl4-6W	TREATMENT	PartnerE
Sample210	60.5265	17.953	6J-CCl4-6W	TREATMENT	PartnerE
Sample211	48.3152	1.82656	6J-CCl4-6W	TREATMENT	PartnerE
Sample212	13.785	-6.53437	6J-AMLN-C2-36W (CTRL)	CTRL	PartnerF
Sample213	-41.9416	12.3661	6J-AMLN-C2-36W (CTRL)	CTRL	PartnerF
Sample214	-44.2204	12.8884	6J-AMLN-C2-36W (CTRL)	CTRL	PartnerF
Sample215	-44.2364	4.62633	6J-AMLN-C2-36W (CTRL)	CTRL	PartnerF
Sample216	-53.1655	1.96078	6J-AMLN-C2-36W (CTRL)	CTRL	PartnerF
Sample217	-25.57	11.8934	6J-AMLN-C2-36W (CTRL)	CTRL	PartnerF
Sample218	-50.1575	13.4551	6J-AMLN-C2-36W (CTRL)	CTRL	PartnerF
Sample219	39.8256	-2.17522	6J-AMLN-C2-36W	TREATMENT	PartnerF
Sample220	73.1709	9.534	6J-AMLN-C2-36W	TREATMENT	PartnerF
Sample221	67.8783	5.38309	6J-AMLN-C2-36W	TREATMENT	PartnerF
Sample222	42.3311	-2.50444	6J-AMLN-C2-36W	TREATMENT	PartnerF
Sample223	55.1216	-7.79822	6J-AMLN-C2-36W	TREATMENT	PartnerF
Sample224	57.2879	-0.525458	6J-AMLN-C2-36W	TREATMENT	PartnerF
Sample225	74.5934	1.51348	6J-AMLN-C2-36W	TREATMENT	PartnerF
Sample234	-70.3219	-6.45214	6J-CDAHFD-F45-6W (CTRL)	CTRL	PartnerG
Sample235	-71.5003	-17.8522	6J-CDAHFD-F45-6W (CTRL)	CTRL	PartnerG
Sample236	-65.0655	-21.9839	6J-CDAHFD-F45-6W (CTRL)	CTRL	PartnerG
Sample237	-80.2486	-21.1764	6J-CDAHFD-F45-6W (CTRL)	CTRL	PartnerG
Sample238	60.8288	0.0976003	6J-CDAHFD-F45-6W	TREATMENT	PartnerG
Sample239	38.8315	-7.94937	6J-CDAHFD-F45-6W	TREATMENT	PartnerG
Sample240	72.6383	7.40676	6J-CDAHFD-F45-6W	TREATMENT	PartnerG
Sample241	60.7092	-8.84456	6J-CDAHFD-F45-6W	TREATMENT	PartnerG
Sample242	25.945	-11.9042	6J-CDAHFD-F45-6W	TREATMENT	PartnerG
Sample243	-65.8335	-18.7886	6J-CDAHFD-F45-8W (CTRL)	CTRL	PartnerG
Sample244	-56.3388	-7.29665	6J-CDAHFD-F45-8W (CTRL)	CTRL	PartnerG
Sample245	-70.9029	-13.3315	6J-CDAHFD-F45-8W (CTRL)	CTRL	PartnerG
Sample246	-59.4855	7.81038	6J-CDAHFD-F45-8W (CTRL)	CTRL	PartnerG
Sample247	-62.6127	12.8043	6J-CDAHFD-F45-8W (CTRL)	CTRL	PartnerG
Sample248	68.1077	11.5163	6J-CDAHFD-F45-8W	TREATMENT	PartnerG
Sample249	110.315	23.2991	6J-CDAHFD-F45-8W	TREATMENT	PartnerG
Sample250	60.5812	0.45884	6J-CDAHFD-F45-8W	TREATMENT	PartnerG
Sample251	74.7165	-4.7993	6J-CDAHFD-F45-8W	TREATMENT	PartnerG
Sample252	37.9067	2.0098	6J-CDAHFD-F45-8W	TREATMENT	PartnerG
Sample253	-59.7018	13.0278	6J-CDAHFD-F45-12W (CTRL)	CTRL	PartnerG
Sample254	-52.5474	12.6786	6J-CDAHFD-F45-12W (CTRL)	CTRL	PartnerG
Sample255	-52.0475	7.06985	6J-CDAHFD-F45-12W (CTRL)	CTRL	PartnerG
Sample256	-36.1461	-7.76735	6J-CDAHFD-F45-12W (CTRL)	CTRL	PartnerG
Sample257	-46.1931	-24.0791	6J-CDAHFD-F45-12W (CTRL)	CTRL	PartnerG
Sample258	91.2501	22.7771	6J-CDAHFD-F45-12W	TREATMENT	PartnerG
Sample259	76.0785	8.98474	6J-CDAHFD-F45-12W	TREATMENT	PartnerG
Sample260	82.9299	8.24397	6J-CDAHFD-F45-12W	TREATMENT	PartnerG
Sample261	90.2083	6.47517	6J-CDAHFD-F45-12W	TREATMENT	PartnerG
Sample262	88.6644	17.2823	6J-CDAHFD-F45-12W	TREATMENT	PartnerG
Sample268	-50.2543	-2.37836	6J-AMLN-C2-24W, 6J-AMLNREP2-C2-24W, 6J-AMLNREP3-C2-24W (CTRL)	CTRL	PartnerH
Sample269	-51.8373	21.7101	6J-AMLN-C2-24W, 6J-AMLNREP2-C2-24W, 6J-AMLNREP3-C2-24W (CTRL)	CTRL	PartnerH
Sample270	-50.1224	10.0442	6J-AMLN-C2-24W, 6J-AMLNREP2-C2-24W, 6J-AMLNREP3-C2-24W (CTRL)	CTRL	PartnerH
Sample271	-46.0253	8.22374	6J-AMLN-C2-24W, 6J-AMLNREP2-C2-24W, 6J-AMLNREP3-C2-24W (CTRL)	CTRL	PartnerH
Sample272	-29.2652	-9.87029	6J-AMLN-C2-24W	TREATMENT	PartnerH
Sample273	-8.78394	-18.1241	6J-AMLN-C2-24W	TREATMENT	PartnerH
Sample274	81.5737	-2.8252	6J-AMLN-C2-24W	TREATMENT	PartnerH
Sample275	-17.795	-7.87046	6J-AMLN-C2-24W	TREATMENT	PartnerH
Sample276	118.538	21.9386	6J-AMLNREP3-C2-24W	TREATMENT	PartnerH
Sample277	87.1949	5.36668	6J-AMLNREP3-C2-24W	TREATMENT	PartnerH
Sample278	42.2125	-6.58035	6J-AMLNREP3-C2-24W	TREATMENT	PartnerH
Sample279	72.2787	-9.52347	6J-AMLNREP3-C2-24W	TREATMENT	PartnerH
Sample280	-40.2138	-8.28173	6J-AMLNREP2-C2-24W	TREATMENT	PartnerH
Sample281	35.9752	-2.64727	6J-AMLNREP2-C2-24W	TREATMENT	PartnerH
Sample282	-0.872393	5.72817	6J-AMLNREP2-C2-24W	TREATMENT	PartnerH
Sample283	53.558	-5.3244	6J-AMLNREP2-C2-24W	TREATMENT	PartnerH
Sample296	-63.0404	13.9343	DIAM-WD-C0.2-FG-8W (CTRL)	CTRL	PartnerJ
Sample297	-47.3051	4.25478	DIAM-WD-C0.2-FG-8W (CTRL)	CTRL	PartnerJ
Sample298	-53.9067	24.7672	DIAM-WD-C0.2-FG-8W (CTRL)	CTRL	PartnerJ
Sample299	-50.0565	11.9711	DIAM-WD-C0.2-FG-8W (CTRL)	CTRL	PartnerJ
Sample300	-5.64847	6.03588	DIAM-WD-C0.2-FG-8W	TREATMENT	PartnerJ
Sample301	-5.08869	-31.1742	DIAM-WD-C0.2-FG-8W	TREATMENT	PartnerJ
Sample302	3.84018	-34.6468	DIAM-WD-C0.2-FG-8W	TREATMENT	PartnerJ
Sample303	36.791	-32.044	DIAM-WD-C0.2-FG-8W	TREATMENT	PartnerJ
Sample304	-32.4342	-36.0661	DIAM-WD-C0.2-FG-8W	TREATMENT	PartnerJ
Sample305	57.9286	-5.83693	DIAM-WD-C0.2-FG-8W	TREATMENT	PartnerJ
Sample306	17.9336	-26.8681	DIAM-WD-C0.2-FG-8W	TREATMENT	PartnerJ
Sample307	-17.3866	-20.58	DIAM-WD-C0.2-FG-8W	TREATMENT	PartnerJ
Sample308	44.4465	-21.9052	DIAM-WD-C0.2-FG-8W	TREATMENT	PartnerJ
Sample309	-48.9136	24.0606	DIAM-WD-C0.2-FG-24W (CTRL)	CTRL	PartnerJ
Sample310	-82.1948	13.936	DIAM-WD-C0.2-FG-24W (CTRL)	CTRL	PartnerJ
Sample311	-76.6168	24.8453	DIAM-WD-C0.2-FG-24W (CTRL)	CTRL	PartnerJ
Sample312	-60.8104	28.8087	DIAM-WD-C0.2-FG-24W (CTRL)	CTRL	PartnerJ
Sample313	-42.2759	31.5584	DIAM-WD-C0.2-FG-24W (CTRL)	CTRL	PartnerJ
Sample314	-71.0981	22.3206	DIAM-WD-C0.2-FG-24W (CTRL)	CTRL	PartnerJ
Sample315	-44.2829	37.5003	DIAM-WD-C0.2-FG-24W (CTRL)	CTRL	PartnerJ
Sample316	-63.0269	39.2163	DIAM-WD-C0.2-FG-24W (CTRL)	CTRL	PartnerJ
Sample317	-6.47693	2.61646	DIAM-WD-C0.2-FG-24W	TREATMENT	PartnerJ
Sample318	33.9829	15.9938	DIAM-WD-C0.2-FG-24W	TREATMENT	PartnerJ
Sample319	60.3289	-10.7111	DIAM-WD-C0.2-FG-24W	TREATMENT	PartnerJ
Sample320	65.9795	-10.5507	DIAM-WD-C0.2-FG-24W	TREATMENT	PartnerJ
Sample321	61.6938	-18.3029	DIAM-WD-C0.2-FG-24W	TREATMENT	PartnerJ
Sample322	45.2594	13.1954	DIAM-WD-C0.2-FG-24W	TREATMENT	PartnerJ
Sample323	78.8482	7.43353	DIAM-WD-C0.2-FG-24W	TREATMENT	PartnerJ
Sample324	14.5497	-22.0792	DIAM-WD-C0.2-FG-24W	TREATMENT	PartnerJ
Sample325	46.2956	-16.4383	DIAM-WD-C0.2-FG-24W	TREATMENT	PartnerJ
Sample326	70.1796	-2.86213	DIAM-WD-C0.2-FG-24W	TREATMENT	PartnerJ
Sample327	25.0551	5.45006	DIAM-WD-C0.2-FG-52W (CTRL)	CTRL	PartnerJ
Sample328	-14.3244	3.08103	DIAM-WD-C0.2-FG-52W (CTRL)	CTRL	PartnerJ
Sample329	20.8129	13.0753	DIAM-WD-C0.2-FG-52W (CTRL)	CTRL	PartnerJ
Sample330	-10.5941	3.71108	DIAM-WD-C0.2-FG-52W (CTRL)	CTRL	PartnerJ
Sample331	-1.79504	-8.87442	DIAM-WD-C0.2-FG-52W (CTRL)	CTRL	PartnerJ
Sample332	-57.8683	14.3443	DIAM-WD-C0.2-FG-52W (CTRL)	CTRL	PartnerJ
Sample333	-68.0452	-8.77523	DIAM-WD-C0.2-FG-52W (CTRL)	CTRL	PartnerJ
Sample334	-32.1683	7.3834	DIAM-WD-C0.2-FG-52W (CTRL)	CTRL	PartnerJ
Sample335	-35.2639	5.69466	DIAM-WD-C0.2-FG-52W (CTRL)	CTRL	PartnerJ
Sample336	-59.308	1.20198	DIAM-WD-C0.2-FG-52W (CTRL)	CTRL	PartnerJ
Sample337	-49.9528	22.8484	DIAM-WD-C0.2-FG-52W (CTRL)	CTRL	PartnerJ
Sample338	-60.142	12.7674	DIAM-WD-C0.2-FG-52W (CTRL)	CTRL	PartnerJ
Sample339	51.8571	-5.97339	DIAM-WD-C0.2-FG-52W	TREATMENT	PartnerJ
Sample340	86.2963	9.29369	DIAM-WD-C0.2-FG-52W	TREATMENT	PartnerJ
Sample341	43.9823	10.0337	DIAM-WD-C0.2-FG-52W	TREATMENT	PartnerJ
Sample342	58.9066	-9.31532	DIAM-WD-C0.2-FG-52W	TREATMENT	PartnerJ
Sample343	-1.35366	9.23934	DIAM-WD-C0.2-FG-52W	TREATMENT	PartnerJ
Sample344	14.3505	-16.6453	DIAM-WD-C0.2-FG-52W	TREATMENT	PartnerJ
Sample345	44.6142	-14.211	DIAM-WD-C0.2-FG-52W	TREATMENT	PartnerJ
Sample346	14.5589	-19.8247	DIAM-WD-C0.2-FG-52W	TREATMENT	PartnerJ
Sample347	25.3094	-8.20616	DIAM-WD-C0.2-FG-52W	TREATMENT	PartnerJ
Sample348	40.8681	-12.9764	DIAM-WD-C0.2-FG-52W	TREATMENT	PartnerJ
Sample349	-77.8278	-11.6447	LDLR-CDHFHCD-F42-C1-8W (CTRL)	CTRL	PartnerK
Sample350	-76.3352	-12.9343	LDLR-CDHFHCD-F42-C1-8W (CTRL)	CTRL	PartnerK
Sample351	-73.5386	-15.0481	LDLR-CDHFHCD-F42-C1-8W (CTRL)	CTRL	PartnerK
Sample352	-80.608	-13.2593	LDLR-CDHFHCD-F42-C1-8W (CTRL)	CTRL	PartnerK
Sample353	83.3718	29.9516	LDLR-CDHFHCD-F42-C1-8W	TREATMENT	PartnerK
Sample354	79.8407	26.224	LDLR-CDHFHCD-F42-C1-8W	TREATMENT	PartnerK
Sample355	83.1846	31.565	LDLR-CDHFHCD-F42-C1-8W	TREATMENT	PartnerK
Sample356	81.0898	30.1618	LDLR-CDHFHCD-F42-C1-8W	TREATMENT	PartnerK
Sample357	-80.4792	-4.37839	MC4R-WD-C0.2-21W (CTRL)	CTRL	PartnerK
Sample358	-84.2815	3.48817	MC4R-WD-C0.2-21W (CTRL)	CTRL	PartnerK
Sample359	-96.4555	3.22399	MC4R-WD-C0.2-21W (CTRL)	CTRL	PartnerK
Sample360	-100.963	3.85201	MC4R-WD-C0.2-21W (CTRL)	CTRL	PartnerK
Sample361	70.1009	-8.68606	MC4R-WD-C0.2-21W	TREATMENT	PartnerK
Sample362	73.8715	-14.3185	MC4R-WD-C0.2-21W	TREATMENT	PartnerK
Sample363	75.6099	-7.18365	MC4R-WD-C0.2-21W	TREATMENT	PartnerK
Sample364	85.2672	-4.86904	MC4R-WD-C0.2-21W	TREATMENT	PartnerK
Sample365	62.5598	30.5659	6J-ALIOS-F45-FG-16W (CTRL)	CTRL	PartnerL
Sample366	-25.5339	-0.0851993	6J-ALIOS-F45-FG-16W (CTRL)	CTRL	PartnerL
Sample367	-37.1267	4.92008	6J-ALIOS-F45-FG-16W (CTRL)	CTRL	PartnerL
Sample368	-36.877	11.9442	6J-ALIOS-F45-FG-16W (CTRL)	CTRL	PartnerL
Sample369	-43.6241	13.4422	6J-ALIOS-F45-FG-16W (CTRL)	CTRL	PartnerL
Sample370	-22.4177	19.3678	6J-ALIOS-F45-FG-16W	TREATMENT	PartnerL
Sample371	-36.1343	7.34627	6J-ALIOS-F45-FG-16W	TREATMENT	PartnerL
Sample372	4.60518	-8.97623	6J-ALIOS-F45-FG-16W	TREATMENT	PartnerL
Sample373	-16.4167	11.5122	6J-ALIOS-F45-FG-16W	TREATMENT	PartnerL
Sample374	19.6925	-10.3385	6J-ALIOS-F45-FG-16W	TREATMENT	PartnerL
Sample375	-21.0841	8.55904	6J-ALIOS-F45-FG-16W	TREATMENT	PartnerL
Sample376	-22.4919	11.2044	6J-ALIOS-F45-FG-16W	TREATMENT	PartnerL
Sample377	-42.3772	8.2402	6J-ALIOS-F45-24W (CTRL)	CTRL	PartnerL
Sample378	-26.2461	-1.17072	6J-ALIOS-F45-24W (CTRL)	CTRL	PartnerL
Sample379	-21.8736	4.99067	6J-ALIOS-F45-24W (CTRL)	CTRL	PartnerL
Sample380	-41.2269	5.25596	6J-ALIOS-F45-24W (CTRL)	CTRL	PartnerL
Sample381	-45.1707	1.94026	6J-ALIOS-F45-24W (CTRL)	CTRL	PartnerL
Sample383	29.9654	21.3457	6J-ALIOS-F45-24W	TREATMENT	PartnerL
Sample384	53.1315	7.77857	6J-ALIOS-F45-24W	TREATMENT	PartnerL
Sample385	5.35747	-5.3039	6J-ALIOS-F45-24W	TREATMENT	PartnerL
Sample386	-0.759689	-5.5034	6J-ALIOS-F45-24W	TREATMENT	PartnerL
Sample387	14.1436	-16.3512	6J-ALIOS-F45-24W	TREATMENT	PartnerL
Sample388	0.852891	-17.0294	6J-ALIOS-F45-24W	TREATMENT	PartnerL
Sample389	26.3961	-11.3745	6J-ALIOS-F45-24W	TREATMENT	PartnerL
Sample390	11.1665	6.67896	6J-HFD-F45-28W (CTRL)	CTRL	PartnerL
Sample391	-42.9171	12.4852	6J-HFD-F45-28W (CTRL)	CTRL	PartnerL
Sample392	-29.474	-15.5909	6J-HFD-F45-28W (CTRL)	CTRL	PartnerL
Sample393	-35.8285	-2.16107	6J-HFD-F45-28W (CTRL)	CTRL	PartnerL
Sample394	-27.0734	-13.082	6J-HFD-F45-28W (CTRL)	CTRL	PartnerL
Sample395	-11.958	16.0929	6J-HFD-F45-28W (CTRL)	CTRL	PartnerL
Sample396	-10.2554	-9.59483	6J-HFD-F45-28W (CTRL)	CTRL	PartnerL
Sample397	-34.9692	8.72468	6J-HFD-F45-28W (CTRL)	CTRL	PartnerL
Sample398	82.0746	4.97972	6J-HFD-F45-28W	TREATMENT	PartnerL
Sample399	19.6666	-12.1194	6J-HFD-F45-28W	TREATMENT	PartnerL
Sample400	-7.50706	-10.4542	6J-HFD-F45-28W	TREATMENT	PartnerL
Sample401	26.7751	-24.1259	6J-HFD-F45-28W	TREATMENT	PartnerL
Sample402	69.2198	-16.7144	6J-HFD-F45-28W	TREATMENT	PartnerL
Sample403	23.8471	-19.024	6J-HFD-F45-28W	TREATMENT	PartnerL
Sample404	79.7175	13.5165	6J-HFD-F45-28W	TREATMENT	PartnerL
Sample405	-57.2331	32.2623	6J-WD-C0.2-32W (CTRL)	CTRL	PartnerM
Sample406	-52.1688	15.1231	6J-WD-C0.2-32W (CTRL)	CTRL	PartnerM
Sample407	-43.061	7.62669	6J-WD-C0.2-32W (CTRL)	CTRL	PartnerM
Sample408	-34.4966	17.4472	6J-WD-C0.2-32W (CTRL)	CTRL	PartnerM
Sample409	-53.5512	1.56961	6J-WD-C0.2-32W (CTRL)	CTRL	PartnerM
Sample410	-35.4618	-18.4004	6J-WD-C0.2-32W (CTRL)	CTRL	PartnerM
Sample411	-60.5455	18.4932	6J-WD-C0.2-32W (CTRL)	CTRL	PartnerM
Sample412	-25.4189	0.785917	6J-WD-C0.2-32W (CTRL)	CTRL	PartnerM
Sample413	59.0262	-19.1015	6J-WD-C0.2-32W	TREATMENT	PartnerM
Sample414	78.1286	6.32836	6J-WD-C0.2-32W	TREATMENT	PartnerM
Sample415	46.857	-10.1252	6J-WD-C0.2-32W	TREATMENT	PartnerM
Sample416	37.296	-3.14533	6J-WD-C0.2-32W	TREATMENT	PartnerM
Sample417	-14.193	-8.86685	6J-WD-C0.2-32W	TREATMENT	PartnerM
Sample418	48.3053	-2.35801	6J-WD-C0.2-32W	TREATMENT	PartnerM
Sample419	-6.34183	-20.263	6J-WD-C0.2-32W	TREATMENT	PartnerM
Sample420	1.92569	-50.3289	DB-MCD-4W (CTRL)	CTRL	PartnerN
Sample421	9.51083	-50.8672	DB-MCD-4W (CTRL)	CTRL	PartnerN
Sample422	-11.8911	-49.4719	DB-MCD-4W (CTRL)	CTRL	PartnerN
Sample423	9.54154	-42.336	DB-MCD-4W (CTRL)	CTRL	PartnerN
Sample424	5.89471	-51.9909	DB-MCD-4W (CTRL)	CTRL	PartnerN
Sample425	53.4897	-29.3632	DB-MCD-4W	TREATMENT	PartnerN
Sample426	46.9966	-30.9855	DB-MCD-4W	TREATMENT	PartnerN
Sample427	61.3395	-24.1531	DB-MCD-4W	TREATMENT	PartnerN
Sample428	48.1087	-35.2171	DB-MCD-4W	TREATMENT	PartnerN
Sample429	47.0052	-34.6143	DB-MCD-4W	TREATMENT	PartnerN
Sample430	53.0222	-32.7611	DB-MCD-4W	TREATMENT	PartnerN
Sample431	32.634	35.3122	6J-MCD-5.5W (CTRL)	CTRL	PartnerN
Sample432	-24.7271	12.6763	6J-MCD-5.5W (CTRL)	CTRL	PartnerN
Sample433	-30.1493	11.005	6J-MCD-5.5W (CTRL)	CTRL	PartnerN
Sample434	-26.1515	10.0817	6J-MCD-5.5W (CTRL)	CTRL	PartnerN
Sample435	-21.7176	14.4525	6J-MCD-5.5W (CTRL)	CTRL	PartnerN
Sample436	50.9546	-9.66543	6J-MCD-5.5W	TREATMENT	PartnerN
Sample437	51.4754	-5.86434	6J-MCD-5.5W	TREATMENT	PartnerN
Sample438	80.9999	3.223	6J-MCD-5.5W	TREATMENT	PartnerN
Sample439	47.5741	-6.28361	6J-MCD-5.5W	TREATMENT	PartnerN
Sample440	55.6107	-8.06074	6J-MCD-5.5W	TREATMENT	PartnerN
Sample441	77.5931	7.26076	6J-MCD-5.5W	TREATMENT	PartnerN
Sample442	79.7297	3.84618	6J-MCD-5.5W	TREATMENT	PartnerN
Sample443	-47.7355	10.5686	6N-SURWIT-F58-20W, 6N-SURWIT-F58-FG-20W (CTRL)	CTRL	PartnerO
Sample444	-39.602	27.5109	6N-SURWIT-F58-20W, 6N-SURWIT-F58-FG-20W (CTRL)	CTRL	PartnerO
Sample445	-37.7164	13.0859	6N-SURWIT-F58-20W, 6N-SURWIT-F58-FG-20W (CTRL)	CTRL	PartnerO
Sample446	-38.0634	23.4541	6N-SURWIT-F58-20W, 6N-SURWIT-F58-FG-20W (CTRL)	CTRL	PartnerO
Sample447	-45.0895	19.0469	6N-SURWIT-F58-20W, 6N-SURWIT-F58-FG-20W (CTRL)	CTRL	PartnerO
Sample448	-37.728	31.0378	6N-SURWIT-F58-20W, 6N-SURWIT-F58-FG-20W (CTRL)	CTRL	PartnerO
Sample449	-45.1056	36.0412	6N-SURWIT-F58-20W, 6N-SURWIT-F58-FG-20W (CTRL)	CTRL	PartnerO
Sample450	-21.0141	2.60244	6N-SURWIT-F58-20W	TREATMENT	PartnerO
Sample451	-28.0033	4.05131	6N-SURWIT-F58-20W	TREATMENT	PartnerO
Sample452	-21.8484	6.92996	6N-SURWIT-F58-20W	TREATMENT	PartnerO
Sample453	-35.1924	16.4084	6N-SURWIT-F58-20W	TREATMENT	PartnerO
Sample454	-22.7518	2.39214	6N-SURWIT-F58-20W	TREATMENT	PartnerO
Sample455	-17.678	20.2709	6N-SURWIT-F58-FG-20W	TREATMENT	PartnerO
Sample456	-29.1517	12.2831	6N-SURWIT-F58-FG-20W	TREATMENT	PartnerO
Sample457	-32.2782	5.6736	6N-SURWIT-F58-FG-20W	TREATMENT	PartnerO
Sample458	-15.7886	23.4169	6N-SURWIT-F58-FG-20W	TREATMENT	PartnerO
Sample459	-27.7051	6.53395	6N-SURWIT-F58-FG-20W	TREATMENT	PartnerO
Sample460	-18.8465	-5.46623	6N-SURWIT-F58-FG-20W	TREATMENT	PartnerO
Sample461	-26.5348	13.4475	6N-SURWIT-F58-FG-20W	TREATMENT	PartnerO
Sample462	-10.9027	-8.72817	6N-SURWIT-F58-FG-20W	TREATMENT	PartnerO
Sample517	-73.7677	6.85408	6J-WD-C1.3-FG-CCL4-24W (CTRL)	CTRL	PartnerR
Sample518	-80.0292	-0.964921	6J-WD-C1.3-FG-CCL4-24W (CTRL)	CTRL	PartnerR
Sample519	-71.8392	-17.214	6J-WD-C1.3-FG-CCL4-24W (CTRL)	CTRL	PartnerR
Sample520	-54.6593	-7.68924	6J-WD-C1.3-FG-CCL4-24W (CTRL)	CTRL	PartnerR
Sample521	62.2427	0.0750352	6J-WD-C1.3-FG-CCL4-24W	TREATMENT	PartnerR
Sample522	75.2439	10.5954	6J-WD-C1.3-FG-CCL4-24W	TREATMENT	PartnerR
Sample523	68.8845	20.5599	6J-WD-C1.3-FG-CCL4-24W	TREATMENT	PartnerR
Sample524	53.0898	4.63398	6J-WD-C1.3-FG-CCL4-24W	TREATMENT	PartnerR
Sample525	-37.8491	1.74712	6J-STZ-WD-C0.3-5W (CTRL)	CTRL	PartnerS
Sample526	-15.7033	0.75672	6J-STZ-WD-C0.3-5W (CTRL)	CTRL	PartnerS
Sample527	-32.9458	1.40008	6J-STZ-WD-C0.3-5W (CTRL)	CTRL	PartnerS
Sample529	-29.6667	1.37206	6J-STZ-WD-C0.3-5W (CTRL)	CTRL	PartnerS
Sample530	4.30269	16.4318	6J-STZ-WD-C0.3-5W (CTRL)	CTRL	PartnerS
Sample531	-14.6496	17.4689	6J-STZ-WD-C0.3-5W (CTRL)	CTRL	PartnerS
Sample532	-7.69881	7.72324	6J-STZ-WD-C0.3-5W (CTRL)	CTRL	PartnerS
Sample533	-30.2965	-2.32903	6J-STZ-WD-C0.3-5W (CTRL)	CTRL	PartnerS
Sample534	-7.11613	12.7275	6J-STZ-WD-C0.3-5W (CTRL)	CTRL	PartnerS
Sample535	10.1457	-28.0122	6J-STZ-WD-C0.3-5W	TREATMENT	PartnerS
Sample536	39.3687	11.3667	6J-STZ-WD-C0.3-5W	TREATMENT	PartnerS
Sample537	13.8769	3.4078	6J-STZ-WD-C0.3-5W	TREATMENT	PartnerS
Sample538	0.0284749	25.36	6J-STZ-WD-C0.3-5W	TREATMENT	PartnerS
Sample539	21.2756	-1.27947	6J-STZ-WD-C0.3-5W	TREATMENT	PartnerS
Sample540	6.58883	-5.3343	6J-STZ-WD-C0.3-5W	TREATMENT	PartnerS
Sample541	-0.844961	-9.87687	6J-STZ-WD-C0.3-5W	TREATMENT	PartnerS
Sample542	-6.87821	-3.10391	6J-STZ-WD-C0.3-5W	TREATMENT	PartnerS
Sample543	7.10183	-2.01267	6J-STZ-WD-C0.3-5W	TREATMENT	PartnerS
Sample544	-0.788498	-22.3004	6J-STZ-WD-C0.3-5W	TREATMENT	PartnerS

## Sheet: pca - average mouse models
Model	Group	Partner	PC1	PC2
6N-SURWIT-F59-C2-FG-30W (CTRL)	CTRL	PartnerA	-14.6526	4.06851
6N-SURWIT-F59-C2-FG-30W	TREATMENT	PartnerA	13.1508	-7.64756
6NTAC-GAN-C2-RT42W (CTRL)	CTRL	PartnerB	-62.5438	-9.94416
6NTAC-GAN-C2-TN42W (CTRL)	CTRL	PartnerB	-46.5952	-2.88084
6NTAC-GAN-C2-RT42W	TREATMENT	PartnerB	44.784	2.43235
6NTAC-GAN-C2-TN42W	TREATMENT	PartnerB	52.073	1.19746
OB-CHOW-8W (CTRL)	CTRL	PartnerC	-53.0942	27.6126
OB-GAN-C2-12W (LEANCTRL)	CTRL	PartnerC	-66.2148	12.3004
OB-GAN-C2-16W (LEANCTRL)	CTRL	PartnerC	-65.001	18.1744
OB-GAN-C2-23W (OBCTRL)	CTRL	PartnerC	-46.3123	-39.4116
OB-CHOW-8W	TREATMENT	PartnerC	-2.64483	-50.0511
OB-GAN-C2-12W	TREATMENT	PartnerC	86.84	-1.68422
OB-GAN-C2-16W	TREATMENT	PartnerC	81.9202	-1.31502
OB-GAN-C2-23W	TREATMENT	PartnerC	39.0853	20.5732
6J-CCl4-4W (CTRL)	CTRL	PartnerE	-51.5007	-5.07963
6J-CCl4-6W (CTRL)	CTRL	PartnerE	-53.2751	3.57542
6J-CCl4-4W	TREATMENT	PartnerE	15.0292	-6.99026
6J-CCl4-6W	TREATMENT	PartnerE	66.5717	11.8229
6J-AMLN-C2-36W (CTRL)	CTRL	PartnerF	-35.0724	7.23654
6J-AMLN-C2-36W	TREATMENT	PartnerF	58.6013	0.489606
6J-CDAHFD-F45-12W (CTRL)	CTRL	PartnerG	-49.3272	0.185961
6J-CDAHFD-F45-6W (CTRL)	CTRL	PartnerG	-71.7841	-16.8662
6J-CDAHFD-F45-8W (CTRL)	CTRL	PartnerG	-63.0347	-3.76041
6J-CDAHFD-F45-12W	TREATMENT	PartnerG	85.8262	12.7527
6J-CDAHFD-F45-6W	TREATMENT	PartnerG	51.7905	-4.23875
6J-CDAHFD-F45-8W	TREATMENT	PartnerG	70.3255	6.49695
6J-AMLN-C2-24W, 6J-AMLNREP2-C2-24W, 6J-AMLNREP3-C2-24W (CTRL)	CTRL	PartnerH	-49.5598	9.3999
6J-AMLN-C2-24W	TREATMENT	PartnerH	6.43239	-9.67252
6J-AMLNREP2-C2-24W	TREATMENT	PartnerH	12.1117	-2.63131
6J-AMLNREP3-C2-24W	TREATMENT	PartnerH	80.056	2.80038
DIAM-WD-C0.2-FG-24W (CTRL)	CTRL	PartnerJ	-61.1524	27.7808
DIAM-WD-C0.2-FG-52W (CTRL)	CTRL	PartnerJ	-28.6328	5.99233
DIAM-WD-C0.2-FG-8W (CTRL)	CTRL	PartnerJ	-53.5772	13.7318
DIAM-WD-C0.2-FG-24W	TREATMENT	PartnerJ	47.0641	-4.17051
DIAM-WD-C0.2-FG-52W	TREATMENT	PartnerJ	37.939	-5.85855
DIAM-WD-C0.2-FG-8W	TREATMENT	PartnerJ	11.1535	-22.5651
LDLR-CDHFHCD-F42-C1-8W (CTRL)	CTRL	PartnerK	-77.0774	-13.2216
MC4R-WD-C0.2-21W (CTRL)	CTRL	PartnerK	-90.5449	1.54644
LDLR-CDHFHCD-F42-C1-8W	TREATMENT	PartnerK	81.8717	29.4756
MC4R-WD-C0.2-21W	TREATMENT	PartnerK	76.2124	-8.76432
6J-ALIOS-F45-24W (CTRL)	CTRL	PartnerL	-35.3789	3.85127
6J-ALIOS-F45-FG-16W (CTRL)	CTRL	PartnerL	-16.1204	12.1574
6J-HFD-F45-28W (CTRL)	CTRL	PartnerL	-22.6636	0.444115
6J-ALIOS-F45-24W	TREATMENT	PartnerL	18.441	-3.77687
6J-ALIOS-F45-FG-16W	TREATMENT	PartnerL	-13.4639	5.525
6J-HFD-F45-28W	TREATMENT	PartnerL	41.9705	-9.13454
6J-WD-C0.2-32W (CTRL)	CTRL	PartnerM	-45.2421	9.36345
6J-WD-C0.2-32W	TREATMENT	PartnerM	35.5826	-8.21879
6J-MCD-5.5W (CTRL)	CTRL	PartnerN	-14.0223	16.7056
DB-MCD-4W (CTRL)	CTRL	PartnerN	2.99634	-48.999
6J-MCD-5.5W	TREATMENT	PartnerN	63.4197	-2.2206
DB-MCD-4W	TREATMENT	PartnerN	51.6603	-31.1824
6N-SURWIT-F58-20W, 6N-SURWIT-F58-FG-20W (CTRL)	CTRL	PartnerO	-41.5772	22.9636
6N-SURWIT-F58-20W	TREATMENT	PartnerO	-25.762	6.47686
6N-SURWIT-F58-FG-20W	TREATMENT	PartnerO	-22.3607	8.42895
6J-WD-C1.3-FG-CCL4-24W (CTRL)	CTRL	PartnerR	-70.0738	-4.75353
6J-WD-C1.3-FG-CCL4-24W	TREATMENT	PartnerR	64.8652	8.96608
6J-STZ-WD-C0.3-5W (CTRL)	CTRL	PartnerS	-19.0693	6.36648
6J-STZ-WD-C0.3-5W	TREATMENT	PartnerS	8.98745	-3.17853
