# Supplementary material for: An unbiased ranking of murine dietary models based on their proximity to human metabolic dysfunction-associated steatotic liver disease (MASLD)
Source: Nat Metab. 2024 Jun 12;6(6):1178–96. doi: 10.1038/s42255-024-01043-6 (PMC11199145; doi:10.1038/s42255-024-01043-6)
Supplement: Supplementary file 13 — Processed data of the first 2 principal components of the PCA analysis, deriving from the batch-corrected gene expression data for the rat models (and their corresponding controls). Data correspond to the results of PC1 and PC2 separately for all the animals as well as the average per animal model. [file 42255_2024_1043_MOESM13_ESM.xlsx]

## Sheet: pca - all rats
	PC1	PC2	Model	Group	Partner
Sample99	-94.2209	0.20176	R-CDAA-4W, R-CDAA-C2-4W (CTRL)	CTRL	PartnerD
Sample100	-80.8881	13.5156	R-CDAA-4W, R-CDAA-C2-4W (CTRL)	CTRL	PartnerD
Sample101	-94.6895	-2.30639	R-CDAA-4W, R-CDAA-C2-4W (CTRL)	CTRL	PartnerD
Sample102	-86.4394	8.0578	R-CDAA-4W, R-CDAA-C2-4W (CTRL)	CTRL	PartnerD
Sample103	-91.172	-7.33679	R-CDAA-4W, R-CDAA-C2-4W (CTRL)	CTRL	PartnerD
Sample104	-89.0034	1.37543	R-CDAA-4W, R-CDAA-C2-4W (CTRL)	CTRL	PartnerD
Sample105	-91.6874	-1.45917	R-CDAA-4W, R-CDAA-C2-4W (CTRL)	CTRL	PartnerD
Sample106	-102.018	-9.71314	R-CDAA-4W, R-CDAA-C2-4W (CTRL)	CTRL	PartnerD
Sample107	41.195	-25.6924	R-CDAA-4W	TREATMENT	PartnerD
Sample108	8.4062	-46.7746	R-CDAA-4W	TREATMENT	PartnerD
Sample109	-0.792851	-58.5043	R-CDAA-4W	TREATMENT	PartnerD
Sample110	9.90118	-39.8519	R-CDAA-4W	TREATMENT	PartnerD
Sample111	24.6779	-33.738	R-CDAA-4W	TREATMENT	PartnerD
Sample112	11.5279	-36.7809	R-CDAA-4W	TREATMENT	PartnerD
Sample113	28.6838	-39.8669	R-CDAA-4W	TREATMENT	PartnerD
Sample114	-71.6474	-12.7877	R-CDAA-4W	TREATMENT	PartnerD
Sample115	22.8085	-16.9371	R-CDAA-C2-4W	TREATMENT	PartnerD
Sample116	12.3334	-23.3816	R-CDAA-C2-4W	TREATMENT	PartnerD
Sample117	13.9963	-35.9783	R-CDAA-C2-4W	TREATMENT	PartnerD
Sample118	15.7787	-24.7733	R-CDAA-C2-4W	TREATMENT	PartnerD
Sample119	36.8408	-15.6356	R-CDAA-C2-4W	TREATMENT	PartnerD
Sample120	22.0107	-30.8476	R-CDAA-C2-4W	TREATMENT	PartnerD
Sample121	32.4159	-22.8109	R-CDAA-C2-4W	TREATMENT	PartnerD
Sample122	-0.313325	-25.301	R-CDAA-C2-4W	TREATMENT	PartnerD
Sample123	-62.107	-27.5056	R-CDAA-8W, R-CDAA-C2-8W (CTRL)	CTRL	PartnerD
Sample124	-91.7873	0.0999711	R-CDAA-8W, R-CDAA-C2-8W (CTRL)	CTRL	PartnerD
Sample125	-20.943	-9.95728	R-CDAA-8W, R-CDAA-C2-8W (CTRL)	CTRL	PartnerD
Sample126	-97.4341	3.12475	R-CDAA-8W, R-CDAA-C2-8W (CTRL)	CTRL	PartnerD
Sample127	-88.3724	-3.93789	R-CDAA-8W, R-CDAA-C2-8W (CTRL)	CTRL	PartnerD
Sample128	-93.2718	8.66107	R-CDAA-8W, R-CDAA-C2-8W (CTRL)	CTRL	PartnerD
Sample129	-101.158	0.864178	R-CDAA-8W	TREATMENT	PartnerD
Sample130	45.7082	-18.9834	R-CDAA-8W	TREATMENT	PartnerD
Sample131	30.258	-32.7152	R-CDAA-8W	TREATMENT	PartnerD
Sample132	31.9516	-25.575	R-CDAA-8W	TREATMENT	PartnerD
Sample133	-71.1464	-17.532	R-CDAA-8W	TREATMENT	PartnerD
Sample134	43.6798	-15.3285	R-CDAA-8W	TREATMENT	PartnerD
Sample135	6.0658	-43.429	R-CDAA-8W	TREATMENT	PartnerD
Sample136	20.0068	-33.374	R-CDAA-8W	TREATMENT	PartnerD
Sample137	57.0428	-0.574463	R-CDAA-C2-8W	TREATMENT	PartnerD
Sample138	57.8336	-2.21218	R-CDAA-C2-8W	TREATMENT	PartnerD
Sample139	46.2165	0.540438	R-CDAA-C2-8W	TREATMENT	PartnerD
Sample140	38.8807	-2.17548	R-CDAA-C2-8W	TREATMENT	PartnerD
Sample141	60.7651	4.48287	R-CDAA-C2-8W	TREATMENT	PartnerD
Sample142	49.4699	1.74214	R-CDAA-C2-8W	TREATMENT	PartnerD
Sample143	61.0781	5.63374	R-CDAA-C2-8W	TREATMENT	PartnerD
Sample144	-17.4189	18.5804	R-CDAA-C2-8W	TREATMENT	PartnerD
Sample145	-80.8585	35.9453	R-CDAA-12W, R-CDAA-C1-12W, R-CDAA-C2-12W (CTRL)	CTRL	PartnerD
Sample146	-89.3518	31.6032	R-CDAA-12W, R-CDAA-C1-12W, R-CDAA-C2-12W (CTRL)	CTRL	PartnerD
Sample147	-85.0173	26.4994	R-CDAA-12W, R-CDAA-C1-12W, R-CDAA-C2-12W (CTRL)	CTRL	PartnerD
Sample148	-83.3529	38.9921	R-CDAA-12W, R-CDAA-C1-12W, R-CDAA-C2-12W (CTRL)	CTRL	PartnerD
Sample149	-89.3644	20.5883	R-CDAA-12W, R-CDAA-C1-12W, R-CDAA-C2-12W (CTRL)	CTRL	PartnerD
Sample150	-71.5826	40.3186	R-CDAA-12W, R-CDAA-C1-12W, R-CDAA-C2-12W (CTRL)	CTRL	PartnerD
Sample151	-82.0067	28.5927	R-CDAA-12W, R-CDAA-C1-12W, R-CDAA-C2-12W (CTRL)	CTRL	PartnerD
Sample152	-23.1039	9.71988	R-CDAA-12W	TREATMENT	PartnerD
Sample153	53.4995	13.2665	R-CDAA-12W	TREATMENT	PartnerD
Sample154	48.3615	-2.94986	R-CDAA-12W	TREATMENT	PartnerD
Sample155	65.8242	5.41152	R-CDAA-12W	TREATMENT	PartnerD
Sample156	60.999	4.99371	R-CDAA-12W	TREATMENT	PartnerD
Sample157	31.703	12.3628	R-CDAA-12W	TREATMENT	PartnerD
Sample158	65.904	32.0093	R-CDAA-12W	TREATMENT	PartnerD
Sample159	73.7903	36.4881	R-CDAA-12W	TREATMENT	PartnerD
Sample160	46.161	-2.26215	R-CDAA-C1-12W	TREATMENT	PartnerD
Sample161	74.0678	33.8678	R-CDAA-C1-12W	TREATMENT	PartnerD
Sample162	41.4965	15.1465	R-CDAA-C1-12W	TREATMENT	PartnerD
Sample163	60.9845	16.0193	R-CDAA-C1-12W	TREATMENT	PartnerD
Sample164	61.6931	22.8214	R-CDAA-C1-12W	TREATMENT	PartnerD
Sample165	76.4286	20.5955	R-CDAA-C1-12W	TREATMENT	PartnerD
Sample166	79.2008	21.1238	R-CDAA-C1-12W	TREATMENT	PartnerD
Sample167	72.4286	23.0479	R-CDAA-C1-12W	TREATMENT	PartnerD
Sample168	71.4841	24.2074	R-CDAA-C1-12W	TREATMENT	PartnerD
Sample169	72.3635	26.1516	R-CDAA-C2-12W	TREATMENT	PartnerD
Sample170	71.6379	23.2707	R-CDAA-C2-12W	TREATMENT	PartnerD
Sample171	70.6137	21.6943	R-CDAA-C2-12W	TREATMENT	PartnerD
Sample172	68.091	19.1767	R-CDAA-C2-12W	TREATMENT	PartnerD
Sample173	65.3485	17.9763	R-CDAA-C2-12W	TREATMENT	PartnerD
Sample174	65.397	16.1039	R-CDAA-C2-12W	TREATMENT	PartnerD
Sample175	63.4847	15.6386	R-CDAA-C2-12W	TREATMENT	PartnerD
Sample284	-29.7492	3.98031	RZ-AMLNREP-C2-23W (CTRL)	CTRL	PartnerI
Sample285	-28.3525	8.00651	RZ-AMLNREP-C2-23W (CTRL)	CTRL	PartnerI
Sample286	-28.7361	7.06059	RZ-AMLNREP-C2-23W (CTRL)	CTRL	PartnerI
Sample287	-24.5373	9.56287	RZ-AMLNREP-C2-23W (CTRL)	CTRL	PartnerI
Sample288	-25.1279	7.36218	RZ-AMLNREP-C2-23W (CTRL)	CTRL	PartnerI
Sample289	-28.0912	6.51369	RZ-AMLNREP-C2-23W (CTRL)	CTRL	PartnerI
Sample290	-11.0018	-5.03231	RZ-AMLNREP-C2-23W	TREATMENT	PartnerI
Sample291	-14.4429	-0.0404288	RZ-AMLNREP-C2-23W	TREATMENT	PartnerI
Sample292	-11.1509	-1.14456	RZ-AMLNREP-C2-23W	TREATMENT	PartnerI
Sample293	-10.7779	-0.90915	RZ-AMLNREP-C2-23W	TREATMENT	PartnerI
Sample294	-17.985	-0.503365	RZ-AMLNREP-C2-23W	TREATMENT	PartnerI
Sample295	-9.39397	-6.38012	RZ-AMLNREP-C2-23W	TREATMENT	PartnerI

## Sheet: pca - average rat models
Model	Group	Partner	PC1	PC2
R-CDAA-12W, R-CDAA-C1-12W, R-CDAA-C2-12W (CTRL)	CTRL	PartnerD	-83.0763	31.7914
R-CDAA-4W, R-CDAA-C2-4W (CTRL)	CTRL	PartnerD	-91.2649	0.291889
R-CDAA-8W, R-CDAA-C2-8W (CTRL)	CTRL	PartnerD	-75.6526	-4.91916
R-CDAA-12W	TREATMENT	PartnerD	47.1222	13.9127
R-CDAA-4W	TREATMENT	PartnerD	6.49397	-36.7496
R-CDAA-8W	TREATMENT	PartnerD	0.670789	-23.2591
R-CDAA-C1-12W	TREATMENT	PartnerD	64.8828	19.3964
R-CDAA-C2-12W	TREATMENT	PartnerD	68.1338	20.0017
R-CDAA-C2-4W	TREATMENT	PartnerD	19.4839	-24.4582
R-CDAA-C2-8W	TREATMENT	PartnerD	44.2335	3.25218
RZ-AMLNREP-C2-23W (CTRL)	CTRL	PartnerI	-27.4324	7.08103
RZ-AMLNREP-C2-23W	TREATMENT	PartnerI	-12.4587	-2.33499
