# Supplementary material for: An unbiased ranking of murine dietary models based on their proximity to human metabolic dysfunction-associated steatotic liver disease (MASLD)
Source: Nat Metab. 2024 Jun 12;6(6):1178–96. doi: 10.1038/s42255-024-01043-6 (PMC11199145; doi:10.1038/s42255-024-01043-6)
Supplement: Supplementary file 14 — Processed data representing the granular score components of the PHPS, HHPS and DHPS for each murine model according to the ‘metabolic relevance’ ranking scheme. [file 42255_2024_1043_MOESM14_ESM.xlsx]

## Sheet: Extended Figure 3
Model Name	BW	TGs	Tot Chol (CL)	LW/BW%	ALT&AST NAFLD (LE)	C1	C2	C3	C4	C5	Penalty	DEGs ES combined (DEG)	DRPs ES combined (PW)
6NTAC-GAN-C2-RT42W	2	-1	1	1	0.5	1	1	0.5	0.5	0.5	0	0.860347	0.811727
6NTAC-GAN-C2-TN42W	2	-1	1	1	0.5	1	1	0.5	0.5	0.5	0	0.800456	0.830076
DIAM-WD-C0.2-FG-52W	2	0	1	1	0	1	1	0.5	0.5	0	0	0.778877	0.805744
DIAM-WD-C0.2-FG-24W	2	0	1	1	0	1	1	0	0.5	0	0	0.836008	0.895293
OB-GAN-C2-23W	2	0	1	1	0.5	0	1	0.5	0.5	0	0	0.668724	0.993817
6J-WD-C0.2-32W	2	-1	1	1	NA	1	1	0	0.5	0	0	0.802696	0.981651
OB-GAN-C2-12W	2	0	1	1	0.5	0	1	0.5	0.5	0	0	0.646276	0.915038
DIAM-WD-C0.2-FG-8W	2	0	1	1	0	1	1	0	0	0	0	0.723294	0.888113
6N-WD-C0.2-FG-29W	2	-1	1	1	0.5	1	1	0	0.5	0	0	0.685838	0.811711
6J-AMLNREP3-C2-24W	2	-1	1	1	0.5	1	0	0.5	0.5	0	0	0.794875	0.820901
MC4R-WD-C0.2-21W	2	-1	1	1	0.5	0	1	0.5	0.5	0	0	0.865762	0.749701
6J-HFD-F45-28W	0	-1	1	0	0.5	1	1	0.5	0.5	0	0	0.807954	1
LDLR-CDHFHCD-F42-C1-8W	0	0	0	1	0.5	0	1	0.5	0.5	0	0	0.93436	0.965098
6J-AMLN-C2-36W	2	-1	1	1	0.5	0	1	0	0.5	0	0	0.826464	0.66793
OB-GAN-C2-16W	2	0	0	1	0.5	0	1	0.5	0.5	0	0	0.33883	0.801356
R-CDAA-12W	0	0	1	0	0.5	0	1	0.5	0.5	0.5	0	0.633481	0.775537
6J-WD-C1.3-FG-CCL4-24W	0	0	1	0	0	0	1	0.5	0.5	0.5	0	0.835373	0.628241
RZ-AMLNREP-C2-23W	2	1	1	1	0	1	1	0	0	0	0	0.644858	0
6J-AMLN-C2-24W	2	-1	1	1	0.5	0	1	0	0	0	0	0.710644	0.748504
6J-AMLNREP2-C2-24W	2	-1	1	1	0.5	0	1	0	0	0	0	0.642034	0.805544
R-CDAA-4W	-2	0	1	1	0.5	1	1	0	0.5	0	0	0.740518	0.698818
DB-MCD-4W	-2	0	0	0	0.5	1	1	0.5	0.5	0	0	0.712835	0.951336
6J-STZ-WD-C0.3-5W	-2	0	1	1	0	0	1	0.5	0.5	0	0	0.870727	0.79657
6N-SURWIT-F58-20W	2	0	1	-1	0	1	1	0	0.5	0	0	0.11804	0.749501
6J-ALIOS-F45-24W	0	-1	0	0	0.5	1	1	0	0.5	0	0	0.618463	0.851416
6N-SURWIT-F58-FG-20W	2	0	1	-1	0	0	1	0	0.5	0	0	0.405358	0.890905
R-CDAA-C1-12W	0	0	0	1	0	0	1	0.5	0.5	0.5	0	0.302373	0.769972
R-CDAA-C2-4W	-2	0	1	1	0.5	1	1	0	0.5	0	0	0.375205	0.76401
6J-CDAHFD-F45-8W	-2	-1	-1	1	0.5	1	1	0.5	0.5	0	0	0.786425	0.852812
6N-WD-C0.2-FG-9W	2	0	1	1	NA	1	1	0.5	0	0	0	0.216812	0
6J-CDAHFD-F45-12W	-2	-1	-1	1	0.5	1	1	0.5	0.5	0	0	0.807916	0.755884
R-CDAA-C2-12W	-2	0	1	1	0.5	0	1	0.5	0.5	0.5	0	0.330893	0.709154
6J-CCl4-6W	0	0	0	1	0.5	0	0	0	0.5	0.5	-1	1	0.664938
6J-CDAHFD-F45-6W	-2	1	-1	1	0.5	1	1	0	0	0	0	0.364874	0.816514
6J-CCl4-4W	0	0	1	1	0	0	0	0	0.5	0.5	-1	0.86632	0.561428
R-CDAA-8W	-2	NA	NA	1	0.5	0	1	0.5	0.5	0.5	0	0.224236	0.645155
R-CDAA-C2-8W	-2	NA	NA	1	0.5	0	1	0.5	0.5	0.5	0	0.200752	0.631242
OB-CHOW-8W	2	0	0	0	0.5	0	1	0.5	0.5	0	0	0.00737387	0
6N-SURWIT-F59-C2-FG-30W	2	0	1	1	0.5	0	0	0	0.5	0	-1	0	0
6J-ALIOS-F45-FG-16W	0	-1	0	1	0.5	0	1	0	0.5	0	0	0.0286201	0
6J-MCD-5.5W	-2	0	-1	0	0.5	0	1	0.5	0.5	0	0	0.44362	0
