# Supplementary material for: An unbiased ranking of murine dietary models based on their proximity to human metabolic dysfunction-associated steatotic liver disease (MASLD)
Source: Nat Metab. 2024 Jun 12;6(6):1178–96. doi: 10.1038/s42255-024-01043-6 (PMC11199145; doi:10.1038/s42255-024-01043-6)
Supplement: Supplementary file 15 — Processed data representing the granular score components of the PHPS, HHPS and DHPS for each murine model according to the ‘ability to induce MASH-fibrosis’ ranking scheme. [file 42255_2024_1043_MOESM15_ESM.xlsx]

## Sheet: Extended Figure 4
Model Name	BW	TGs	Tot Chol (CL)	LW/BW%	ALT&AST NASH (LE)	C1	C2	C3	C4	C5	Penalty	DEGs ES combined (DEG)	DRPs ES combined (PW)
6NTAC-GAN-C2-TN42W	0.5	-0.5	0.5	1	2	1	1	1	1	0.5	0	0.992343	0.923777
6NTAC-GAN-C2-RT42W	0.5	-0.5	0.5	1	2	1	1	1	1	0.5	0	0.94004	0.925598
OB-GAN-C2-23W	0.5	0	0.5	1	2	0	1	1	1	0	0	0.991839	0.925858
OB-GAN-C2-12W	0.5	0	0.5	1	2	0	1	1	1	0	0	0.701893	0.925078
MC4R-WD-C0.2-21W	0.5	-0.5	0.5	1	2	0	1	1	1	0	0	0.928047	0.91155
LDLR-CDHFHCD-F42-C1-8W	0	0	0	1	2	0	1	1	1	0	0	0.988398	0.971644
R-CDAA-C2-12W	-0.5	0	0.5	1	2	0	1	1	1	0.5	0	0.870973	0.790972
OB-GAN-C2-16W	0.5	0	0	1	2	0	1	1	1	0	0	0.705226	0.87565
R-CDAA-12W	0	0	0.5	0	2	0	1	1	1	0.5	0	0.935397	0.856994
R-CDAA-C2-4W	-0.5	0	0.5	1	2	1	1	0	1	0	0	0.881761	0.83202
R-CDAA-8W	-0.5	NA	NA	1	2	0	1	1	1	0.5	0	0.805934	0.823897
6J-HFD-F45-28W	0	-0.5	0.5	0	2	1	1	1	1	0	0	0.965612	1
R-CDAA-4W	-0.5	0	0.5	1	2	1	1	0	1	0	0	0.952291	0.856994
6J-CDAHFD-F45-12W	-0.5	-0.5	-0.5	1	2	1	1	1	1	0	0	0.939255	0.891259
R-CDAA-C2-8W	-0.5	NA	NA	1	2	0	1	1	1	0.5	0	0.655888	0.790195
6J-CDAHFD-F45-8W	-0.5	-0.5	-0.5	1	2	1	1	1	1	0	0	0.750164	0.956816
6J-AMLN-C2-36W	0.5	-0.5	0.5	1	2	0	1	0	1	0	0	0.919538	0.870187
6J-AMLNREP3-C2-24W	0.5	-0.5	0.5	1	2	1	0	1	1	0	0	0.710008	0.907648
DIAM-WD-C0.2-FG-52W	0.5	0	0.5	1	0	1	1	1	1	0	0	0.673493	0.965661
6N-WD-C0.2-FG-29W	0.5	-0.5	0.5	1	2	1	1	0	1	0	0	0.70074	0.881363
DIAM-WD-C0.2-FG-24W	0.5	0	0.5	1	0	1	1	0	1	0	0	0.905676	0.918314
R-CDAA-C1-12W	0	0	0	1	0	0	1	1	1	0.5	0	0.890868	0.822687
6J-CCl4-6W	0	0	0	1	2	0	0	0	1	0.5	-1	0.9625	0.787201
6J-WD-C1.3-FG-CCL4-24W	0	0	0.5	0	0	0	1	1	1	0.5	0	1	0.855619
6J-WD-C0.2-32W	0.5	-0.5	0.5	1	NA	1	1	0	1	0	0	0.888755	0.926379
6J-CDAHFD-F45-6W	-0.5	0.5	-0.5	1	2	1	1	0	0	0	0	0.703345	0.944589
6J-STZ-WD-C0.3-5W	-0.5	0	0.5	1	0	0	1	1	1	0	0	0.918022	0.927159
DB-MCD-4W	-0.5	0	0	0	2	1	1	1	1	0	0	0.729259	0.814256
OB-CHOW-8W	0.5	0	0	0	2	0	1	1	1	0	0	0.324308	0.253902
6J-AMLNREP2-C2-24W	0.5	-0.5	0.5	1	2	0	1	0	0	0	0	0.647348	0.831946
6J-AMLN-C2-24W	0.5	-0.5	0.5	1	2	0	1	0	0	0	0	0.635911	0.824662
6J-ALIOS-F45-24W	0	-0.5	0	0	2	1	1	0	1	0	0	0.64719	0.632934
6N-SURWIT-F59-C2-FG-30W	0.5	0	0.5	1	2	0	0	0	1	0	-1	0.501605	0.253902
6J-MCD-5.5W	-0.5	0	-0.5	0	2	0	1	1	1	0	0	0.77079	0.645942
6J-CCl4-4W	0	0	0.5	1	0	0	0	0	1	0.5	-1	0.907879	0.740114
DIAM-WD-C0.2-FG-8W	0.5	0	0.5	1	0	1	1	0	0	0	0	0.690925	0.859521
6N-WD-C0.2-FG-9W	0.5	0	0.5	1	NA	1	1	1	0	0	0	0.298	0.54443
RZ-AMLNREP-C2-23W	0.5	0.5	0.5	1	0	1	1	0	0	0	0	0.686401	0.253902
6N-SURWIT-F58-FG-20W	0.5	0	0.5	-1	0	0	1	0	1	0	0	0.623106	0.612643
6J-ALIOS-F45-FG-16W	0	-0.5	0	1	2	0	1	0	1	0	0	0	0
6N-SURWIT-F58-20W	0.5	0	0.5	-1	0	1	1	0	1	0	0	0.379483	0.253902
